# Supplementary material for: Global Transcriptome Profiling of the Pine Shoot Beetle, Tomicus yunnanensis (Coleoptera: Scolytinae)
Source: PLoS One. 2012 Feb 23;7(2):e32291. doi: 10.1371/journal.pone.0032291 (PMC3285671; doi:10.1371/journal.pone.0032291)
Supplement: Table S1 — Top BLAST hits from NCBI nr database. BLAST results against the NCBI nr database for all the distinct sequences with a cut-off E value above 10−5 are shown. (XLS) [file pone.0032291.s003.xls]

Table S1. Top BLAST hits from NCBI nr database
Unigene ID	Length (bp)	Raw reads	Hit number	E-value	Annotation
Unigene1	1359	192	gi|27802643|gb|AAO21473.1|	0	hsp70 family member [Locusta migratoria]
Unigene10	736	165	gi|189235955|ref|XP_001809336.1|	2.00E-16	PREDICTED: similar to Ank2 CG34416-PI [Tribolium castaneum]
Unigene100	217	17	gi|189237356|ref|XP_969548.2|	2.00E-25	PREDICTED: similar to AGAP009919-PA [Tribolium castaneum]
Unigene1000	509	88	gi|91091170|ref|XP_971489.1|	5.00E-52	PREDICTED: similar to huntingtin interacting protein 1 [Tribolium castaneum]
Unigene10000	332	16	gi|170073402|ref|XP_001870370.1|	2.00E-49	defective proboscis extension response [Culex quinquefasciatus] >gi|167869992|gb|EDS33375.1| defective proboscis extension response [Culex quinquefasciatus]
Unigene10002	211	3	gi|91090936|ref|XP_974392.1|	1.00E-18	PREDICTED: similar to slingshot dual specificity phosphatase [Tribolium castaneum]
Unigene10003	405	11	gi|194768755|ref|XP_001966477.1|	8.00E-08	GF22201 [Drosophila ananassae] >gi|190617241|gb|EDV32765.1| GF22201 [Drosophila ananassae]
Unigene10007	378	8	gi|270011931|gb|EFA08379.1|	9.00E-07	hypothetical protein TcasGA2_TC006022 [Tribolium castaneum]
Unigene10010	238	4	gi|170575967|ref|XP_001893453.1|	3.00E-22	40S ribosomal protein S7 [Brugia malayi]
Unigene10013	590	59	gi|300394176|gb|ADK11714.1|	5.00E-74	aminopeptidase N [Sitophilus oryzae]
Unigene10014	301	6	gi|270004889|gb|EFA01337.1|	1.00E-17	mirror [Tribolium castaneum]
Unigene10017	503	121	gi|91083121|ref|XP_970595.1|	8.00E-72	PREDICTED: similar to flagellar radial spoke protein [Tribolium castaneum]
Unigene1002	754	81	gi|189236112|ref|XP_974011.2|	2.00E-94	PREDICTED: similar to AGAP002347-PA [Tribolium castaneum]
Unigene10020	213	3	gi|91092442|ref|XP_969071.1|	3.00E-12	PREDICTED: similar to armitage CG11513-PA [Tribolium castaneum]
Unigene10022	309	10	gi|17568549|ref|NP_509019.1|	5.00E-31	Heat Shock Protein family member (hsp-3) [Caenorhabditis elegans] >gi|51338766|sp|P27420.2|HSP7C_CAEEL RecName: Full=Heat shock 70 kDa protein C; Flags: Precursor >gi|1945494|gb|AAB52671.1| Heat shock protein protein 3 [Caenorhabditis elegans]
Unigene10025	400	55	gi|198475369|ref|XP_001357027.2|	5.00E-14	GA16569 [Drosophila pseudoobscura pseudoobscura] >gi|198477224|ref|XP_002136699.1| GA23996 [Drosophila pseudoobscura pseudoobscura] >gi|198138791|gb|EAL34093.2| GA16569 [Drosophila pseudoobscura pseudoobscura] >gi|198144001|gb|EDY71713.1| GA23996 [Drosophila pseudoobscura pseudoobscura]
Unigene10026	395	6	gi|170574157|ref|XP_001892691.1|	1.00E-38	RIKEN cDNA 5830427H10 gene [Brugia malayi]
Unigene1003	395	21	gi|91086239|ref|XP_972538.1|	3.00E-39	PREDICTED: similar to Squamous cell carcinoma antigen recognized by T-cells 3 (SART-3) (mSART-3) (Tumor-rejection antigen SART3) [Tribolium castaneum]
Unigene10030	278	4	gi|2494406|sp|P55776.1|FABH_ASCSU	6.00E-07	RecName: Full=Fatty acid-binding protein homolog; AltName: Full=AS-P18; Flags: Precursor >gi|1272384|gb|AAA98565.1| fatty acid binding protein homolog As-p18 [Ascaris suum]
Unigene10035	211	1	gi|189238595|ref|XP_972431.2|	9.00E-15	PREDICTED: optomotor-blind-like [Tribolium castaneum]
Unigene10039	202	4	gi|26422391|gb|AAN78300.1|	1.00E-20	heat shock protein 70 A [Heterodera glycines] >gi|237687548|gb|ACR14811.1| heat shock protein 70 [Heterodera glycines]
Unigene10041	249	9	gi|91093929|ref|XP_972503.1|	9.00E-23	PREDICTED: similar to ribosome biogenesis protein TSR1 [Tribolium castaneum]
Unigene10042	652	57	gi|170592443|ref|XP_001900974.1|	1.00E-34	hnRNP-R, Q splicing factor family protein [Brugia malayi] >gi|158591041|gb|EDP29654.1| hnRNP-R, Q splicing factor family protein [Brugia malayi]
Unigene10044	309	37	gi|189236349|ref|XP_966804.2|	3.00E-09	PREDICTED: similar to kinesin light chain 1 and [Tribolium castaneum]
Unigene10045	419	76	gi|66530653|ref|XP_392636.2|	5.00E-66	PREDICTED: similar to minibrain CG7826-PA, isoform A isoform 1, partial [Apis mellifera]
Unigene10046	293	20	gi|270297218|ref|NP_001161918.1|	1.00E-15	cuticular protein analogous to peritrophins 1-H [Tribolium castaneum] >gi|268309014|gb|ACY95473.1| cuticular protein analogous to peritrophins 1-H [Tribolium castaneum]
Unigene10047	416	40	gi|110757508|ref|XP_395437.3|	9.00E-12	PREDICTED: similar to G kinase anchoring protein 1 [Apis mellifera]
Unigene10049	418	45	gi|148709309|gb|EDL41255.1|	2.00E-09	mCG6891, isoform CRA_a [Mus musculus]
Unigene1005	253	14	gi|189241787|ref|XP_969759.2|	3.00E-14	PREDICTED: similar to CDC16 cell division cycle 16 homolog (S. cerevisiae) [Tribolium castaneum]
Unigene10051	593	123	gi|91091766|ref|XP_969387.1|	5.00E-90	PREDICTED: similar to arf6 guanine nucleotide exchange factor [Tribolium castaneum]
Unigene10052	533	40	gi|189241662|ref|XP_966875.2|	3.00E-35	PREDICTED: similar to AGAP003166-PA [Tribolium castaneum]
Unigene10053	344	7	gi|291241433|ref|XP_002740621.1|	2.00E-07	PREDICTED: ras suppressor protein 1-like [Saccoglossus kowalevskii]
Unigene10054	307	7	gi|32895272|gb|AAP89017.1|	5.00E-35	alpha-tubulin [Dicentrarchus labrax]
Unigene10055	250	32	gi|91085929|ref|XP_970135.1|	4.00E-13	PREDICTED: similar to p53 and DNA damage regulated 1 [Tribolium castaneum]
Unigene10059	449	61	gi|189235408|ref|XP_971016.2|	1.00E-39	PREDICTED: similar to protein kinase N2 [Tribolium castaneum]
Unigene1006	290	29	gi|91078830|ref|XP_971270.1|	4.00E-36	PREDICTED: similar to CG16717 CG16717-PA [Tribolium castaneum]
Unigene10061	266	20	gi|91083259|ref|XP_974150.1|	2.00E-34	PREDICTED: similar to GA18056-PA [Tribolium castaneum]
Unigene10062	419	31	gi|270006545|gb|EFA02993.1|	5.00E-10	hypothetical protein TcasGA2_TC010414 [Tribolium castaneum]
Unigene10063	450	22	gi|110755029|ref|XP_394965.3|	3.00E-26	PREDICTED: similar to DEAH (Asp-Glu-Ala-His) box polypeptide 36 [Apis mellifera]
Unigene10065	552	58	gi|91082011|ref|XP_969843.1|	3.00E-59	PREDICTED: similar to achalasia, adrenocortical insufficiency, alacrimia (Allgrove, triple-A) [Tribolium castaneum]
Unigene10068	281	29	gi|91088253|ref|XP_966567.1|	2.00E-31	PREDICTED: similar to ankyrin repeat and zinc finger domain containing protein [Tribolium castaneum]
Unigene1007	305	52	gi|189234210|ref|XP_970834.2|	1.00E-41	PREDICTED: similar to AGAP004476-PA [Tribolium castaneum]
Unigene10070	496	33	gi|189235393|ref|XP_001810875.1|	2.00E-12	PREDICTED: similar to restricted expression proliferation associated protein-100 [Tribolium castaneum]
Unigene10071	524	23	gi|189235571|ref|XP_001812213.1|	1.00E-75	PREDICTED: similar to wd-repeat protein [Tribolium castaneum]
Unigene10074	326	15	gi|189238563|ref|XP_968372.2|	6.00E-22	PREDICTED: similar to atrophin-1 like protein [Tribolium castaneum]
Unigene10076	355	41	gi|91081317|ref|XP_969842.1|	3.00E-30	PREDICTED: similar to dribble CG4258-PA [Tribolium castaneum]
Unigene10077	509	75	gi|189235571|ref|XP_001812213.1|	3.00E-86	PREDICTED: similar to wd-repeat protein [Tribolium castaneum]
Unigene10078	260	17	gi|195434889|ref|XP_002065434.1|	1.00E-28	GK14672 [Drosophila willistoni] >gi|194161519|gb|EDW76420.1| GK14672 [Drosophila willistoni]
Unigene10079	200	12	gi|91087173|ref|XP_975394.1|	7.00E-25	PREDICTED: similar to myosin regulatory light chain interacting protein [Tribolium castaneum]
Unigene1008	715	63	gi|91077858|ref|XP_972209.1|	9.00E-98	PREDICTED: similar to GA12091-PA [Tribolium castaneum]
Unigene10082	610	36	gi|189238468|ref|XP_967592.2|	6.00E-81	PREDICTED: similar to ankyrin repeat domain 28 [Tribolium castaneum]
Unigene10084	218	3	gi|170588029|ref|XP_001898776.1|	4.00E-08	NC domain containing protein [Brugia malayi] >gi|158592989|gb|EDP31584.1| NC domain containing protein [Brugia malayi]
Unigene10085	536	31	gi|91083121|ref|XP_970595.1|	2.00E-63	PREDICTED: similar to flagellar radial spoke protein [Tribolium castaneum]
Unigene10086	304	47	gi|58394982|ref|XP_320922.2|	7.00E-25	AGAP002118-PA [Anopheles gambiae str. PEST] >gi|55233254|gb|EAA00968.2| AGAP002118-PA [Anopheles gambiae str. PEST]
Unigene10087	385	50	gi|91082813|ref|XP_968677.1|	4.00E-19	PREDICTED: similar to AGAP005797-PA [Tribolium castaneum]
Unigene10090	208	2	gi|91076938|ref|XP_975174.1|	3.00E-11	PREDICTED: similar to CG5191 CG5191-PC [Tribolium castaneum]
Unigene10091	238	13	gi|189237398|ref|XP_973229.2|	1.00E-11	PREDICTED: spalt-like protein [Tribolium castaneum]
Unigene10092	327	13	gi|91095267|ref|XP_973925.1|	1.00E-31	PREDICTED: similar to AGAP008223-PA, partial [Tribolium castaneum]
Unigene10094	383	54	gi|189234446|ref|XP_966877.2|	6.00E-41	PREDICTED: similar to insect origin recognition complex subunit [Tribolium castaneum]
Unigene10099	313	18	gi|198424829|ref|XP_002130824.1|	4.00E-15	PREDICTED: similar to Katanin p60 ATPase-containing subunit A-like 2 (Katanin p60 subunit A-like 2) (p60 katanin-like 2) [Ciona intestinalis]
Unigene101	440	68	gi|110757632|ref|XP_001120391.1|	9.00E-20	PREDICTED: similar to La related protein CG14066-PA, isoform A [Apis mellifera]
Unigene1010	864	109	gi|156554302|ref|XP_001602407.1|	3.00E-60	PREDICTED: similar to deoxycytidylate deaminase [Nasonia vitripennis]
Unigene10100	530	18	gi|91090686|ref|XP_974615.1|	6.00E-27	PREDICTED: similar to ribitol kinase [Tribolium castaneum]
Unigene10101	1320	274	gi|189235888|ref|XP_966890.2|	5.00E-86	PREDICTED: similar to fidipidine [Tribolium castaneum]
Unigene10104	449	18	gi|195377956|ref|XP_002047753.1|	6.00E-17	GJ11751 [Drosophila virilis] >gi|194154911|gb|EDW70095.1| GJ11751 [Drosophila virilis]
Unigene10107	207	3	gi|183398055|ref|YP_001837107.1|	8.00E-16	cytochrome b [Walchia hayashii] >gi|182441053|dbj|BAG24163.1| cytochrome b protein [Walchia hayashii]
Unigene1011	220	14	gi|91092746|ref|XP_973314.1|	1.00E-08	PREDICTED: similar to AGAP001315-PB [Tribolium castaneum]
Unigene10111	360	10	gi|170580769|ref|XP_001895401.1|	8.00E-30	Autophagy protein Apg9 containing protein [Brugia malayi] >gi|158597673|gb|EDP35756.1| Autophagy protein Apg9 containing protein [Brugia malayi]
Unigene10112	259	2	gi|156542707|ref|XP_001603487.1|	5.00E-15	PREDICTED: similar to beat protein [Nasonia vitripennis]
Unigene10113	350	35	gi|111226760|ref|XP_001134589.1|	4.00E-10	transmembrane protein [Dictyostelium discoideum AX4] >gi|90970755|gb|EAS66905.1| transmembrane protein [Dictyostelium discoideum AX4]
Unigene10119	224	9	gi|189240813|ref|XP_001811587.1|	3.00E-20	PREDICTED: similar to 4-aminobutyrate aminotransferase [Tribolium castaneum]
Unigene1012	827	77	gi|189240963|ref|XP_972394.2|	1.00E-109	PREDICTED: similar to dynactin [Tribolium castaneum]
Unigene10122	348	24	gi|189237738|ref|XP_971217.2|	1.00E-29	PREDICTED: similar to MBD2 (methyl-CpG-binding protein)-interacting zinc finger protein [Tribolium castaneum]
Unigene10123	413	40	gi|195497823|ref|XP_002096264.1|	5.00E-11	GE25575 [Drosophila yakuba] >gi|194182365|gb|EDW95976.1| GE25575 [Drosophila yakuba]
Unigene10124	272	16	gi|270007759|gb|EFA04207.1|	4.00E-16	hypothetical protein TcasGA2_TC014456 [Tribolium castaneum]
Unigene10125	214	2	gi|170583085|ref|XP_001896422.1|	7.00E-10	28S ribosomal protein S21, mitochondrial [Brugia malayi]
Unigene1013	359	34	gi|270008188|gb|EFA04636.1|	2.00E-32	serine protease P146 [Tribolium castaneum]
Unigene10131	245	1	gi|268562054|ref|XP_002638487.1|	4.00E-07	Hypothetical protein CBG12917 [Caenorhabditis briggsae] >gi|187029086|emb|CAP31811.1| Hypothetical protein CBG12917 [Caenorhabditis briggsae]
Unigene10133	720	79	gi|91078590|ref|XP_972266.1|	4.00E-56	PREDICTED: similar to integrin alpha FG-GAP repeat containing 2 [Tribolium castaneum]
Unigene10136	215	10	gi|91090153|ref|XP_972190.1|	5.00E-30	PREDICTED: similar to carbamoyl-phosphate synthase large chain [Tribolium castaneum]
Unigene10137	353	46	gi|66535303|ref|XP_394884.2|	1.00E-50	PREDICTED: similar to CG1472-PA, partial [Apis mellifera]
Unigene1014	552	73	gi|91085721|ref|XP_973270.1|	1.00E-80	PREDICTED: similar to CG11596 CG11596-PA [Tribolium castaneum]
Unigene10140	216	16	gi|170039661|ref|XP_001847646.1|	3.00E-14	coproporphyrinogen III oxidase [Culex quinquefasciatus] >gi|167863270|gb|EDS26653.1| coproporphyrinogen III oxidase [Culex quinquefasciatus]
Unigene10141	237	2	gi|189234005|ref|XP_972564.2|	1.00E-19	PREDICTED: similar to AGAP000870-PA [Tribolium castaneum]
Unigene10142	374	46	gi|91090153|ref|XP_972190.1|	8.00E-54	PREDICTED: similar to carbamoyl-phosphate synthase large chain [Tribolium castaneum]
Unigene10143	274	9	gi|91079572|ref|XP_966797.1|	3.00E-17	PREDICTED: similar to dynein heavy chain [Tribolium castaneum]
Unigene10144	299	39	gi|48094508|ref|XP_392132.1|	1.00E-16	PREDICTED: similar to CG16947-PA [Apis mellifera]
Unigene10149	481	70	gi|189241215|ref|XP_971053.2|	4.00E-11	PREDICTED: similar to AGAP005898-PA [Tribolium castaneum]
Unigene1015	212	61	gi|91079304|ref|XP_966317.1|	6.00E-25	PREDICTED: similar to N-terminal asparagine amidohydrolase isoform 1 [Tribolium castaneum] >gi|91079306|ref|XP_975771.1| PREDICTED: similar to N-terminal asparagine amidohydrolase isoform 2 [Tribolium castaneum]
Unigene10151	282	25	gi|158287203|ref|XP_564133.3|	2.00E-34	AGAP011351-PA [Anopheles gambiae str. PEST] >gi|157019538|gb|EAL41523.3| AGAP011351-PA [Anopheles gambiae str. PEST]
Unigene10152	565	35	gi|189236242|ref|XP_973655.2|	2.00E-08	PREDICTED: similar to AGAP008813-PA [Tribolium castaneum]
Unigene10153	335	49	gi|270007089|gb|EFA03537.1|	1.00E-28	hypothetical protein TcasGA2_TC013540 [Tribolium castaneum]
Unigene10154	265	20	gi|237681143|ref|NP_001153714.1|	8.00E-19	poly-(ADP-ribose) polymerase [Tribolium castaneum]
Unigene10155	1116	114	gi|268578691|ref|XP_002644328.1|	1.00E-146	C. briggsae CBR-GPD-3.2 protein [Caenorhabditis briggsae] >gi|417018|sp|P32809.1|G3P2_CAEBR RecName: Full=Glyceraldehyde-3-phosphate dehydrogenase 2; Short=GAPDH-2 >gi|187027696|emb|CAP32766.1| C. briggsae CBR-GPD-3.2 protein [Caenorhabditis briggsae]
Unigene10156	769	93	gi|189236231|ref|XP_972574.2|	4.00E-43	PREDICTED: similar to AGAP003782-PA [Tribolium castaneum]
Unigene10157	627	102	gi|237681143|ref|NP_001153714.1|	5.00E-64	poly-(ADP-ribose) polymerase [Tribolium castaneum]
Unigene10158	368	18	gi|91088501|ref|XP_971231.1|	6.00E-11	PREDICTED: similar to F-box and leucine-rich repeat protein 4 [Tribolium castaneum]
Unigene1016	263	32	gi|189242076|ref|XP_001808495.1|	4.00E-12	PREDICTED: similar to orf [Tribolium castaneum]
Unigene10161	626	78	gi|189234539|ref|XP_973056.2|	8.00E-92	PREDICTED: similar to AGAP001195-PA [Tribolium castaneum]
Unigene10166	300	16	gi|215820602|ref|NP_001135960.1|	2.00E-21	uridine diphosphate glucosyltransferase [Bombyx mori] >gi|213494483|gb|ACJ48963.1| uridine diphosphate glucosyltransferase [Bombyx mori]
Unigene10169	430	25	gi|189241528|ref|XP_968947.2|	5.00E-20	PREDICTED: similar to Zinc finger protein 294 (RING finger protein 160) [Tribolium castaneum]
Unigene1017	446	122	gi|189237111|ref|XP_971520.2|	9.00E-60	PREDICTED: similar to glycyl-tRNA synthetase [Tribolium castaneum]
Unigene10171	671	111	gi|91076716|ref|XP_972463.1|	3.00E-65	PREDICTED: similar to chrysoptin [Tribolium castaneum]
Unigene10173	312	21	gi|270012924|gb|EFA09372.1|	2.00E-22	hypothetical protein TcasGA2_TC001933 [Tribolium castaneum]
Unigene10174	284	20	gi|91078880|ref|XP_972914.1|	1.00E-19	PREDICTED: similar to THUMP domain-containing protein 1 [Tribolium castaneum]
Unigene10176	243	7	gi|189234005|ref|XP_972564.2|	1.00E-21	PREDICTED: similar to AGAP000870-PA [Tribolium castaneum]
Unigene10177	225	2	gi|268579147|ref|XP_002644556.1|	2.00E-16	C. briggsae CBR-AMT-4.1 protein [Caenorhabditis briggsae] >gi|268579151|ref|XP_002644558.1| C. briggsae CBR-AMT-4.2 protein [Caenorhabditis briggsae] >gi|187027924|emb|CAP32995.1| C. briggsae CBR-AMT-4.1 protein [Caenorhabditis briggsae] >gi|187027926|emb|CAP32997.1| C. briggsae CBR-AMT-4.2 protein [Caenorhabditis briggsae]
Unigene10178	245	7	gi|158298785|ref|XP_553715.3|	2.00E-16	AGAP009835-PA [Anopheles gambiae str. PEST] >gi|157014052|gb|EAL39215.3| AGAP009835-PA [Anopheles gambiae str. PEST]
Unigene10179	237	4	gi|20455528|sp|Q8WQG1.1|YLC1_CAEEL	3.00E-07	RecName: Full=UPF0480 protein C35D10.1; Flags: Precursor >gi|17402824|gb|AAK93840.2|U21324_1 Hypothetical protein C35D10.1 [Caenorhabditis elegans]
Unigene10180	243	12	gi|110764113|ref|XP_394136.3|	3.00E-09	PREDICTED: similar to CG4840-PA [Apis mellifera]
Unigene10181	671	110	gi|91076716|ref|XP_972463.1|	8.00E-66	PREDICTED: similar to chrysoptin [Tribolium castaneum]
Unigene10184	487	35	gi|110764113|ref|XP_394136.3|	4.00E-26	PREDICTED: similar to CG4840-PA [Apis mellifera]
Unigene10185	466	20	gi|91088841|ref|XP_970807.1|	4.00E-54	PREDICTED: similar to enoki mushroom CG11290-PA [Tribolium castaneum]
Unigene10186	371	38	gi|270016460|gb|EFA12906.1|	5.00E-15	hypothetical protein TcasGA2_TC006975 [Tribolium castaneum]
Unigene10188	230	4	gi|268567548|ref|XP_002640024.1|	5.00E-10	Hypothetical protein CBG12496 [Caenorhabditis briggsae] >gi|187029128|emb|CAP31469.1| Hypothetical protein CBG12496 [Caenorhabditis briggsae]
Unigene10189	478	8	gi|189240461|ref|XP_973773.2|	2.00E-47	PREDICTED: similar to che-11 [Tribolium castaneum]
Unigene1019	498	53	gi|91092176|ref|XP_968390.1|	6.00E-48	PREDICTED: similar to CG7071 CG7071-PA [Tribolium castaneum]
Unigene10191	579	81	gi|270002770|gb|EEZ99217.1|	6.00E-47	serine protease P15 [Tribolium castaneum]
Unigene10192	365	44	gi|158290907|ref|XP_312442.4|	1.00E-20	AGAP002498-PA [Anopheles gambiae str. PEST] >gi|157018122|gb|EAA08214.4| AGAP002498-PA [Anopheles gambiae str. PEST]
Unigene10193	487	53	gi|91088073|ref|XP_968074.1|	2.00E-29	PREDICTED: similar to AGAP010373-PA [Tribolium castaneum]
Unigene10194	284	37	gi|189237894|ref|XP_967175.2|	2.00E-31	PREDICTED: similar to nucleolar protein c7b [Tribolium castaneum]
Unigene10199	465	38	gi|189234759|ref|XP_001814707.1|	9.00E-26	PREDICTED: similar to SMYD family member 5 [Tribolium castaneum]
Unigene102	223	52	gi|91083667|ref|XP_967985.1|	9.00E-18	PREDICTED: similar to phosphatidylinositol glycan, class S [Tribolium castaneum]
Unigene1020	293	25	gi|91094873|ref|XP_972735.1|	1.00E-37	PREDICTED: similar to ubiquitin specific peptidase 9 [Tribolium castaneum]
Unigene10201	332	23	gi|207367000|dbj|BAG71980.1|	7.00E-33	methoprene-tolerant [Tribolium castaneum]
Unigene10202	329	50	gi|156546052|ref|XP_001600523.1|	3.00E-20	PREDICTED: similar to ATP-dependent bile acid permease [Nasonia vitripennis]
Unigene10203	206	8	gi|291220730|ref|XP_002730377.1|	7.00E-08	PREDICTED: rCG25308-like [Saccoglossus kowalevskii]
Unigene10204	747	113	gi|189240777|ref|XP_969434.2|	6.00E-74	PREDICTED: similar to parcas CG7761-PA [Tribolium castaneum]
Unigene10205	356	30	gi|189239227|ref|XP_973767.2|	7.00E-36	PREDICTED: similar to kakapo [Tribolium castaneum]
Unigene10206	571	17	gi|189239227|ref|XP_973767.2|	3.00E-51	PREDICTED: similar to kakapo [Tribolium castaneum]
Unigene10209	437	37	gi|170585842|ref|XP_001897691.1|	2.00E-51	Ribophorin I family protein [Brugia malayi] >gi|158594998|gb|EDP33575.1| Ribophorin I family protein [Brugia malayi]
Unigene1021	220	42	gi|189238710|ref|XP_969341.2|	6.00E-20	PREDICTED: similar to AGAP009638-PA [Tribolium castaneum]
Unigene10210	437	91	gi|237681164|ref|NP_001153727.1|	6.00E-38	lysosomal alpha-mannosidase-like [Tribolium castaneum]
Unigene10211	308	27	gi|189240043|ref|XP_973041.2|	2.00E-22	PREDICTED: hypothetical protein [Tribolium castaneum]
Unigene10213	828	98	gi|195126997|ref|XP_002007955.1|	2.00E-24	GI13231 [Drosophila mojavensis] >gi|193919564|gb|EDW18431.1| GI13231 [Drosophila mojavensis]
Unigene10214	350	19	gi|219873003|gb|ACL50548.1|	1.00E-31	trehalose 6-phosphate synthase [Harmonia axyridis]
Unigene10216	403	17	gi|91080109|ref|XP_967250.1|	2.00E-28	PREDICTED: similar to CG6619 CG6619-PA [Tribolium castaneum]
Unigene10217	375	26	gi|91093389|ref|XP_971660.1|	3.00E-14	PREDICTED: similar to AGAP005839-PA [Tribolium castaneum]
Unigene1022	470	68	gi|91090932|ref|XP_974318.1|	1.00E-19	PREDICTED: similar to Si:dkey-189p24.5 protein [Tribolium castaneum]
Unigene10220	935	75	gi|91084587|ref|XP_974100.1|	3.00E-33	PREDICTED: similar to AGAP004049-PA [Tribolium castaneum]
Unigene10221	288	3	gi|189238375|ref|XP_969851.2|	5.00E-24	PREDICTED: similar to acetyl-coa carboxylase [Tribolium castaneum]
Unigene10222	223	5	gi|170593245|ref|XP_001901375.1|	9.00E-14	hypothetical protein Bm1_49545 [Brugia malayi] >gi|158591442|gb|EDP30055.1| hypothetical protein Bm1_49545 [Brugia malayi]
Unigene10223	346	22	gi|91087173|ref|XP_975394.1|	1.00E-23	PREDICTED: similar to myosin regulatory light chain interacting protein [Tribolium castaneum]
Unigene10227	484	57	gi|91094699|ref|XP_969450.1|	4.00E-54	PREDICTED: similar to CG1213 CG1213-PA [Tribolium castaneum]
Unigene10229	529	42	gi|91079957|ref|XP_969398.1|	5.00E-21	PREDICTED: similar to GA11945-PA [Tribolium castaneum]
Unigene1023	693	78	gi|91090159|ref|XP_972393.1|	2.00E-52	PREDICTED: similar to CG1812 CG1812-PA [Tribolium castaneum]
Unigene10230	296	33	gi|66530653|ref|XP_392636.2|	4.00E-44	PREDICTED: similar to minibrain CG7826-PA, isoform A isoform 1, partial [Apis mellifera]
Unigene10233	313	53	gi|195383110|ref|XP_002050269.1|	9.00E-07	GJ22059 [Drosophila virilis] >gi|194145066|gb|EDW61462.1| GJ22059 [Drosophila virilis]
Unigene10235	478	89	gi|189240885|ref|XP_971484.2|	5.00E-86	PREDICTED: similar to U2 small nuclear ribonucleoprotein [Tribolium castaneum]
Unigene10237	596	30	gi|91094777|ref|XP_968102.1|	1.00E-34	PREDICTED: similar to dihydropyridine-sensitive l-type calcium channel [Tribolium castaneum]
Unigene10238	208	4	gi|170578701|ref|XP_001894510.1|	6.00E-09	Transthyretin-like family protein [Brugia malayi] >gi|158598853|gb|EDP36648.1| Transthyretin-like family protein [Brugia malayi]
Unigene1024	428	24	gi|189241205|ref|XP_970145.2|	1.00E-18	PREDICTED: similar to CG32104 CG32104-PB [Tribolium castaneum]
Unigene10240	232	10	gi|91091044|ref|XP_975231.1|	1.00E-06	PREDICTED: similar to scavenger receptor acting in neural tissue and majority of rhodopsin is absent CG12789-PB [Tribolium castaneum]
Unigene10242	207	17	gi|189240635|ref|XP_969354.2|	5.00E-13	PREDICTED: similar to AGAP009835-PA [Tribolium castaneum]
Unigene10243	207	23	gi|189240635|ref|XP_969354.2|	1.00E-12	PREDICTED: similar to AGAP009835-PA [Tribolium castaneum]
Unigene10245	636	39	gi|91086061|ref|XP_973912.1|	4.00E-45	PREDICTED: similar to synaptotagmin-14 [Tribolium castaneum]
Unigene1025	259	25	gi|91080075|ref|XP_967735.1|	4.00E-09	PREDICTED: similar to arf gtpase-activating protein [Tribolium castaneum]
Unigene10250	212	19	gi|121583752|ref|NP_001073568.1|	8.00E-09	cuticular protein analogous to peritrophins 3-D2 [Tribolium castaneum] >gi|119387892|gb|ABL73931.1| obstractor D [Tribolium castaneum]
Unigene10251	703	86	gi|189239059|ref|XP_970482.2|	6.00E-30	PREDICTED: similar to AGAP002571-PA [Tribolium castaneum]
Unigene10252	240	13	gi|91094531|ref|XP_972360.1|	3.00E-14	PREDICTED: similar to CG7600 CG7600-PA [Tribolium castaneum]
Unigene10257	304	10	gi|156541660|ref|XP_001602253.1|	6.00E-17	PREDICTED: similar to ENSANGP00000011164 [Nasonia vitripennis]
Unigene1026	200	10	gi|270001223|gb|EEZ97670.1|	2.00E-07	hypothetical protein TcasGA2_TC016215 [Tribolium castaneum]
Unigene10261	201	12	gi|270011198|gb|EFA07646.1|	9.00E-07	hypothetical protein TcasGA2_TC030549 [Tribolium castaneum]
Unigene10269	212	3	gi|110761011|ref|XP_393831.3|	3.00E-18	PREDICTED: similar to Neurogenic locus protein delta precursor [Apis mellifera]
Unigene1027	519	74	gi|156538366|ref|XP_001605154.1|	2.00E-14	PREDICTED: similar to ENSANGP00000007331 [Nasonia vitripennis]
Unigene10270	622	27	gi|14574190|gb|AAA81142.2|	3.00E-37	Hypothetical protein F38B6.4 [Caenorhabditis elegans]
Unigene10271	351	37	gi|189238298|ref|XP_970128.2|	3.00E-27	PREDICTED: similar to serine 3-dehydrogenase [Tribolium castaneum]
Unigene10276	508	40	gi|189521437|ref|XP_687184.3|	1.00E-13	PREDICTED: Leucine-rich repeat-containing G protein-coupled receptor 4 precursor-like [Danio rerio]
Unigene10278	272	6	gi|91081265|ref|XP_966545.1|	1.00E-12	PREDICTED: similar to cuticular protein [Tribolium castaneum]
Unigene10279	482	30	gi|55663454|ref|XP_521128.1|	3.00E-26	PREDICTED: similar to 40S ribosomal protein S26-2 [Pan troglodytes]
Unigene1028	409	47	gi|189241546|ref|XP_001808131.1|	1.00E-23	PREDICTED: similar to zinc finger protein 227 [Tribolium castaneum]
Unigene10281	234	2	gi|189240517|ref|XP_001812287.1|	9.00E-18	PREDICTED: similar to AGAP004423-PA [Tribolium castaneum]
Unigene10285	226	6	gi|268535804|ref|XP_002633037.1|	1.00E-15	C. briggsae CBR-RPN-1 protein [Caenorhabditis briggsae] >gi|187034779|emb|CAP26596.1| C. briggsae CBR-RPN-1 protein [Caenorhabditis briggsae]
Unigene10286	269	30	gi|91077872|ref|XP_972662.1|	3.00E-19	PREDICTED: similar to synaptic vesicle protein [Tribolium castaneum]
Unigene10287	314	40	gi|261335934|emb|CBH09248.1|	2.00E-09	similar to CG18292 [Heliconius melpomene]
Unigene10290	276	1	gi|189237463|ref|XP_967982.2|	4.00E-11	PREDICTED: similar to msta CG33548-PB [Tribolium castaneum]
Unigene10292	526	86	gi|189234517|ref|XP_972316.2|	4.00E-44	PREDICTED: similar to monocarboxylate transporter [Tribolium castaneum]
Unigene10293	749	52	gi|91094045|ref|XP_968644.1|	3.00E-33	PREDICTED: similar to CG7879 CG7879-PA [Tribolium castaneum]
Unigene10295	270	5	gi|110767688|ref|XP_001122836.1|	2.00E-22	PREDICTED: similar to CG13126-PA, partial [Apis mellifera]
Unigene10296	401	26	gi|91080701|ref|XP_975286.1|	3.00E-17	PREDICTED: similar to CG11760 CG11760-PB [Tribolium castaneum]
Unigene10297	585	52	gi|195443814|ref|XP_002069587.1|	4.00E-48	GK11599 [Drosophila willistoni] >gi|194165672|gb|EDW80573.1| GK11599 [Drosophila willistoni]
Unigene10299	317	5	gi|91087097|ref|XP_975041.1|	3.00E-11	PREDICTED: similar to ARP6 actin-related protein 6-like protein [Tribolium castaneum]
Unigene103	802	127	gi|91086765|ref|XP_972437.1|	3.00E-64	PREDICTED: similar to beta-glucosidase [Tribolium castaneum]
Unigene1030	232	12	gi|195152814|ref|XP_002017331.1|	8.00E-22	GL22258 [Drosophila persimilis] >gi|194112388|gb|EDW34431.1| GL22258 [Drosophila persimilis]
Unigene10301	212	0	gi|270002842|gb|EEZ99289.1|	6.00E-24	groucho-like protein [Tribolium castaneum]
Unigene10306	212	7	gi|121583752|ref|NP_001073568.1|	2.00E-08	cuticular protein analogous to peritrophins 3-D2 [Tribolium castaneum] >gi|119387892|gb|ABL73931.1| obstractor D [Tribolium castaneum]
Unigene10309	515	16	gi|239788248|dbj|BAH70812.1|	2.00E-11	ACYPI001947 [Acyrthosiphon pisum]
Unigene1031	429	66	gi|91078328|ref|XP_973289.1|	1.00E-39	PREDICTED: similar to protein phosphatase 4, regulatory subunit 1 [Tribolium castaneum]
Unigene10313	426	37	gi|195027606|ref|XP_001986673.1|	2.00E-11	GH20393 [Drosophila grimshawi] >gi|193902673|gb|EDW01540.1| GH20393 [Drosophila grimshawi]
Unigene10314	393	59	gi|189239822|ref|XP_971645.2|	1.00E-26	PREDICTED: similar to Krueppel-like factor 5 (Intestinal-enriched krueppel-like factor) (Colon krueppel-like factor) (Transcription factor BTEB2) (Basic transcription element-binding protein 2) (BTE-binding protein 2) (GC-box-binding protein 2) [Tribolium castaneum]
Unigene10315	389	31	gi|189234081|ref|XP_971242.2|	6.00E-37	PREDICTED: similar to tetracycline resistance CG5760-PA [Tribolium castaneum]
Unigene10318	237	24	gi|189236626|ref|XP_975654.2|	2.00E-10	PREDICTED: similar to AGAP000029-PA [Tribolium castaneum]
Unigene10320	356	15	gi|189238331|ref|XP_973401.2|	4.00E-36	PREDICTED: similar to ras GTP exchange factor, son of sevenless [Tribolium castaneum]
Unigene10324	208	10	gi|170586336|ref|XP_001897935.1|	3.00E-21	Importin alpha-3 subunit [Brugia malayi]
Unigene10325	220	2	gi|189239183|ref|XP_966847.2|	6.00E-11	PREDICTED: similar to bile acid beta-glucosidase, putative [Tribolium castaneum] >gi|270010940|gb|EFA07388.1| hypothetical protein TcasGA2_TC016367 [Tribolium castaneum]
Unigene10326	203	4	gi|91076250|ref|XP_966964.1|	5.00E-19	PREDICTED: similar to GA12555-PA [Tribolium castaneum]
Unigene1033	275	16	gi|156549144|ref|XP_001607687.1|	1.00E-44	PREDICTED: similar to serine/threonine-protein kinase wnk 1,3,4 [Nasonia vitripennis]
Unigene10330	257	18	gi|189240038|ref|XP_972683.2|	8.00E-24	PREDICTED: similar to RNA polymerase I 135kD subunit CG4033-PA [Tribolium castaneum]
Unigene10332	213	5	gi|17563766|ref|NP_503771.1|	1.00E-10	UDP-GlucuronosylTransferase family member (ugt-53) [Caenorhabditis elegans] >gi|10864473|gb|AAG24186.1| Hypothetical protein T03D3.1 [Caenorhabditis elegans]
Unigene1034	293	16	gi|91094911|ref|XP_973615.1|	3.00E-23	PREDICTED: similar to AGAP009522-PA [Tribolium castaneum]
Unigene10341	268	4	gi|91087173|ref|XP_975394.1|	2.00E-16	PREDICTED: similar to myosin regulatory light chain interacting protein [Tribolium castaneum]
Unigene10343	273	13	gi|66500942|ref|XP_396187.2|	2.00E-12	PREDICTED: similar to CG7741-PA isoform 1 [Apis mellifera]
Unigene10345	239	4	gi|292620948|ref|XP_683813.4|	5.00E-11	PREDICTED: diaphanous homolog 2 [Danio rerio]
Unigene10346	980	132	gi|297241724|gb|ADI24679.1|	5.00E-08	dentin sialophosphoprotein variant G [Homo sapiens]
Unigene10348	214	7	gi|270002798|gb|EEZ99245.1|	8.00E-08	serine protease P19 [Tribolium castaneum]
Unigene1035	608	137	gi|91094671|ref|XP_972558.1|	1.00E-103	PREDICTED: similar to ecotropic viral integration site [Tribolium castaneum]
Unigene10350	224	8	gi|17508701|ref|NP_491672.1|	2.00E-22	proteasome Regulatory Particle, ATPase-like family member (rpt-5) [Caenorhabditis elegans] >gi|3193161|gb|AAC19196.1| Proteasome regulatory particle, atpase-like protein 5 [Caenorhabditis elegans]
Unigene10352	640	16	gi|195110265|ref|XP_001999702.1|	8.00E-37	GI22925 [Drosophila mojavensis] >gi|193916296|gb|EDW15163.1| GI22925 [Drosophila mojavensis]
Unigene10354	1250	156	gi|110760572|ref|XP_393771.3|	2.00E-47	PREDICTED: similar to anaphase-promoting complex subunit 5 [Apis mellifera]
Unigene10357	212	5	gi|17506321|ref|NP_491403.1|	2.00E-07	NRD (yeast Nuclear pre-mRNA Down-regulation) homolog family member (nrd-1) [Caenorhabditis elegans] >gi|13324941|gb|AAK18922.1| Hypothetical protein D1007.7 [Caenorhabditis elegans]
Unigene10358	236	2	gi|91093891|ref|XP_968863.1|	4.00E-07	PREDICTED: similar to golgi-associated microtubule-binding protein HOOK3 [Tribolium castaneum]
Unigene1036	626	61	gi|158291508|ref|XP_313015.3|	7.00E-95	AGAP004136-PA [Anopheles gambiae str. PEST] >gi|157017581|gb|EAA08568.3| AGAP004136-PA [Anopheles gambiae str. PEST]
Unigene10361	506	31	gi|189234232|ref|XP_973217.2|	7.00E-56	PREDICTED: similar to GA11375-PA [Tribolium castaneum]
Unigene10362	211	11	gi|255522807|ref|NP_001157316.1|	1.00E-11	longitudinals lacking isoform 7 [Tribolium castaneum]
Unigene10363	247	18	gi|189234350|ref|XP_973716.2|	9.00E-10	PREDICTED: similar to cysteinyl-tRNA synthetase [Tribolium castaneum]
Unigene10364	405	25	gi|221135598|ref|XP_002171072.1|	4.00E-15	PREDICTED: similar to ankyrin 2,3/unc44, partial [Hydra magnipapillata]
Unigene10366	460	36	gi|189234613|ref|XP_001816367.1|	4.00E-18	PREDICTED: similar to GA19017-PA [Tribolium castaneum]
Unigene10367	430	69	gi|91084145|ref|XP_967634.1|	4.00E-21	PREDICTED: similar to Transmembrane protein 11 (Protein PM1) [Tribolium castaneum]
Unigene10369	264	5	gi|268530676|ref|XP_002630464.1|	1.00E-27	C. briggsae CBR-SOD-1 protein [Caenorhabditis briggsae] >gi|187611462|sp|A8XCP3.1|SODC_CAEBR RecName: Full=Superoxide dismutase [Cu-Zn]; Flags: Precursor >gi|187030528|emb|CAP30392.1| C. briggsae CBR-SOD-1 protein [Caenorhabditis briggsae]
Unigene1037	283	22	gi|91088563|ref|XP_972934.1|	3.00E-19	PREDICTED: similar to GA12762-PA [Tribolium castaneum]
Unigene10370	207	1	gi|189238031|ref|XP_966733.2|	4.00E-08	PREDICTED: similar to T21C9.6 [Tribolium castaneum]
Unigene10371	620	103	gi|189240548|ref|XP_973126.2|	1.00E-102	PREDICTED: similar to DEAD box ATP-dependent RNA helicase [Tribolium castaneum]
Unigene10372	607	65	gi|195566237|ref|XP_002106693.1|	6.00E-11	GD17034 [Drosophila simulans] >gi|194204079|gb|EDX17655.1| GD17034 [Drosophila simulans]
Unigene10374	298	6	gi|91077840|ref|XP_971447.1|	2.00E-17	PREDICTED: similar to set domain protein [Tribolium castaneum]
Unigene10375	296	18	gi|110762270|ref|XP_397038.3|	2.00E-10	PREDICTED: similar to Insulin receptor precursor (IR) [Apis mellifera]
Unigene10376	214	10	gi|170589349|ref|XP_001899436.1|	2.00E-22	Transthyretin-like family protein [Brugia malayi] >gi|158593649|gb|EDP32244.1| Transthyretin-like family protein [Brugia malayi]
Unigene10377	1205	208	gi|91083605|ref|XP_969335.1|	1.00E-110	PREDICTED: similar to CG5343 CG5343-PA [Tribolium castaneum]
Unigene10378	307	12	gi|91089399|ref|XP_974056.1|	1.00E-31	PREDICTED: similar to non-stop CG4166-PA [Tribolium castaneum]
Unigene10379	235	2	gi|170053856|ref|XP_001862866.1|	3.00E-06	bat5 [Culex quinquefasciatus] >gi|167874336|gb|EDS37719.1| bat5 [Culex quinquefasciatus]
Unigene1038	362	40	gi|91092056|ref|XP_970271.1|	1.00E-26	PREDICTED: similar to dihydropyrimidine dehydrogenase [Tribolium castaneum]
Unigene10380	249	13	gi|270012312|gb|EFA08760.1|	1.00E-08	hypothetical protein TcasGA2_TC006439 [Tribolium castaneum]
Unigene10383	217	5	gi|193688176|ref|XP_001946912.1|	2.00E-15	PREDICTED: similar to very low-density lipoprotein receptor [Acyrthosiphon pisum]
Unigene10386	240	8	gi|91079364|ref|XP_970368.1|	1.00E-24	PREDICTED: similar to CG10144 CG10144-PA [Tribolium castaneum]
Unigene10388	300	5	gi|170581396|ref|XP_001895665.1|	5.00E-20	myosin [Brugia malayi]
Unigene1039	492	86	gi|189233764|ref|XP_001814283.1|	7.00E-82	PREDICTED: similar to aaa atpase [Tribolium castaneum]
Unigene10390	419	33	gi|24636100|gb|AAN63415.1|	6.00E-30	Hypothetical protein F09E5.2 [Caenorhabditis elegans]
Unigene10393	217	23	gi|189238632|ref|XP_001810355.1|	6.00E-12	PREDICTED: similar to GA17387-PA [Tribolium castaneum]
Unigene10398	867	57	gi|91077932|ref|XP_974190.1|	1.00E-101	PREDICTED: similar to component of oligomeric golgi complex 7 [Tribolium castaneum]
Unigene104	800	192	gi|189234997|ref|XP_969315.2|	1.00E-104	PREDICTED: similar to uridine cytidine kinase i [Tribolium castaneum]
Unigene10405	687	74	gi|189240754|ref|XP_968929.2|	3.00E-70	PREDICTED: similar to Autophagy-specific gene 7 CG5489-PA [Tribolium castaneum]
Unigene10406	513	24	gi|91087225|ref|XP_975488.1|	2.00E-69	PREDICTED: similar to CG1973 CG1973-PA [Tribolium castaneum]
Unigene10407	468	32	gi|91077060|ref|XP_968584.1|	9.00E-45	PREDICTED: similar to LD42868p [Tribolium castaneum]
Unigene10408	381	1	gi|268532476|ref|XP_002631366.1|	2.00E-07	Hypothetical protein CBG03203 [Caenorhabditis briggsae] >gi|187036794|emb|CAP23459.1| Hypothetical protein CBG03203 [Caenorhabditis briggsae]
Unigene1041	873	117	gi|189237348|ref|XP_969332.2|	3.00E-88	PREDICTED: similar to UDP-glucose glycoprotein:glucosyltransferase [Tribolium castaneum]
Unigene10411	393	22	gi|91082383|ref|XP_968748.1|	1.00E-47	PREDICTED: similar to AGAP006427-PA [Tribolium castaneum]
Unigene10415	315	13	gi|91092802|ref|XP_966671.1|	2.00E-25	PREDICTED: similar to Deformed epidermal autoregulatory factor-1 CG8567-PB [Tribolium castaneum]
Unigene10417	208	7	gi|156538451|ref|XP_001606422.1|	3.00E-22	PREDICTED: similar to GH13807p [Nasonia vitripennis]
Unigene10418	244	35	gi|189239677|ref|XP_974203.2|	3.00E-20	PREDICTED: similar to metalloprotease [Tribolium castaneum]
Unigene10419	503	50	gi|91079238|ref|XP_970958.1|	6.00E-15	PREDICTED: similar to glutamyl-tRNA amidotransferase subunit B [Tribolium castaneum]
Unigene10421	1259	159	gi|110772204|ref|XP_623390.2|	1.00E-123	PREDICTED: similar to Tfb1 CG8151-PB, isoform B [Apis mellifera]
Unigene10423	506	48	gi|189239677|ref|XP_974203.2|	6.00E-54	PREDICTED: similar to metalloprotease [Tribolium castaneum]
Unigene10424	450	57	gi|115741981|ref|XP_781470.2|	6.00E-14	PREDICTED: similar to Anapc7-prov protein [Strongylocentrotus purpuratus] >gi|115955017|ref|XP_001181810.1| PREDICTED: similar to Anapc7-prov protein [Strongylocentrotus purpuratus]
Unigene10425	338	23	gi|189241872|ref|XP_971828.2|	2.00E-27	PREDICTED: similar to CG10263 CG10263-PA [Tribolium castaneum]
Unigene10428	228	19	gi|189236914|ref|XP_969111.2|	3.00E-19	PREDICTED: similar to alpha-(1,6)-fucosyltransferase [Tribolium castaneum]
Unigene1043	726	85	gi|189237997|ref|XP_001812912.1|	2.00E-51	PREDICTED: similar to short-chain dehydrogenase [Tribolium castaneum]
Unigene10432	407	83	gi|270002522|gb|EEZ98969.1|	7.00E-07	hypothetical protein TcasGA2_TC004824 [Tribolium castaneum]
Unigene10433	270	1	gi|268570258|ref|XP_002640731.1|	4.00E-09	Hypothetical protein CBG19800 [Caenorhabditis briggsae] >gi|187023873|emb|CAP36920.1| Hypothetical protein CBG19800 [Caenorhabditis briggsae]
Unigene10434	220	8	gi|126339713|ref|XP_001372483.1|	2.00E-06	PREDICTED: similar to SH2-B homolog, [Monodelphis domestica]
Unigene10436	302	12	gi|66828559|ref|XP_647633.1|	7.00E-07	kinesin family member 12 [Dictyostelium discoideum AX4] >gi|74913712|sp|Q6S000.1|KIF12_DICDI RecName: Full=Kinesin-related protein 12; AltName: Full=Kinesin family member 12; AltName: Full=Kinesin-6 >gi|40074467|gb|AAR39441.1| kinesin family member 12 [Dictyostelium discoideum] >gi|60475647|gb|EAL73582.1| kinesin family member 12 [Dictyostelium discoideum AX4]
Unigene10438	479	52	gi|158295762|ref|XP_001237803.2|	5.00E-20	AGAP006373-PA [Anopheles gambiae str. PEST] >gi|157016192|gb|EAU76589.2| AGAP006373-PA [Anopheles gambiae str. PEST]
Unigene1044	980	62	gi|189236273|ref|XP_974623.2|	1.00E-138	PREDICTED: similar to tubulin, gamma complex associated protein 2 [Tribolium castaneum]
Unigene10444	257	12	gi|189235866|ref|XP_969616.2|	9.00E-38	PREDICTED: similar to pre-mRNA splicing factor ATP-dependent RNA helicase PRP16 [Tribolium castaneum]
Unigene10447	486	28	gi|86515366|ref|NP_001034509.1|	1.00E-90	Sp-like zinc finger transcription factor [Tribolium castaneum] >gi|34979121|gb|AAQ83696.1| Sp-like zinc finger protein [Tribolium castaneum] >gi|270014240|gb|EFA10688.1| lethal Sp8 [Tribolium castaneum]
Unigene10449	398	32	gi|189237056|ref|XP_966808.2|	2.00E-21	PREDICTED: similar to heat shock protein 67B2 [Tribolium castaneum]
Unigene1045	225	26	gi|91085687|ref|XP_972130.1|	3.00E-30	PREDICTED: similar to CG10657 CG10657-PA [Tribolium castaneum]
Unigene10452	783	46	gi|91081521|ref|XP_974765.1|	2.00E-54	PREDICTED: similar to GA15493-PA [Tribolium castaneum]
Unigene10453	521	49	gi|66505698|ref|XP_623565.1|	4.00E-68	PREDICTED: similar to sidekick CG5227-PA, isoform A isoform 2 [Apis mellifera]
Unigene10457	215	19	gi|189235752|ref|XP_001807645.1|	8.00E-32	PREDICTED: similar to ankyrin 2,3/unc44 [Tribolium castaneum]
Unigene10458	285	43	gi|66773116|ref|NP_001019584.1|	3.00E-09	MORN repeat-containing protein 5 [Danio rerio] >gi|82226264|sp|Q4VBJ9.1|MORN5_DANRE RecName: Full=MORN repeat-containing protein 5 >gi|66267499|gb|AAH95656.1| MORN repeat containing 5 [Danio rerio]
Unigene10459	425	45	gi|91087399|ref|XP_975664.1|	3.00E-21	PREDICTED: similar to CG6765 CG6765-PA [Tribolium castaneum]
Unigene1046	339	19	gi|91077084|ref|XP_969828.1|	4.00E-39	PREDICTED: similar to myotubularin [Tribolium castaneum]
Unigene10461	452	64	gi|91092518|ref|XP_969733.1|	7.00E-13	PREDICTED: similar to NHL (ring finger b-box coiled coil) domain containing family member (nhl-3) [Tribolium castaneum]
Unigene10464	530	18	gi|91091524|ref|XP_970102.1|	9.00E-68	PREDICTED: similar to tachykinin receptor [Tribolium castaneum]
Unigene10465	227	2	gi|195029545|ref|XP_001987633.1|	6.00E-11	GH19852 [Drosophila grimshawi] >gi|193903633|gb|EDW02500.1| GH19852 [Drosophila grimshawi]
Unigene1047	356	13	gi|193693102|ref|XP_001951799.1|	4.00E-12	PREDICTED: similar to AGAP011844-PA [Acyrthosiphon pisum]
Unigene10470	535	103	gi|91088053|ref|XP_966915.1|	9.00E-31	PREDICTED: similar to CG9642 CG9642-PA [Tribolium castaneum]
Unigene10471	468	37	gi|189237960|ref|XP_001811806.1|	5.00E-35	PREDICTED: similar to Alsin (Amyotrophic lateral sclerosis protein 2) (Amyotrophic lateral sclerosis 2 chromosomal region candidate gene 6 protein) [Tribolium castaneum]
Unigene10472	386	31	gi|189241872|ref|XP_971828.2|	5.00E-53	PREDICTED: similar to CG10263 CG10263-PA [Tribolium castaneum]
Unigene10473	399	40	gi|189237960|ref|XP_001811806.1|	4.00E-24	PREDICTED: similar to Alsin (Amyotrophic lateral sclerosis protein 2) (Amyotrophic lateral sclerosis 2 chromosomal region candidate gene 6 protein) [Tribolium castaneum]
Unigene10476	1007	36	gi|189238251|ref|XP_973853.2|	1.00E-148	PREDICTED: similar to AGAP007709-PA [Tribolium castaneum]
Unigene10478	241	11	gi|268530714|ref|XP_002630483.1|	1.00E-22	Hypothetical protein CBG11219 [Caenorhabditis briggsae] >gi|187030547|emb|CAP30411.1| Hypothetical protein CBG11219 [Caenorhabditis briggsae]
Unigene1048	261	33	gi|66546417|ref|XP_396502.2|	3.00E-30	PREDICTED: similar to CG8607-PA [Apis mellifera]
Unigene10480	400	49	gi|91084331|ref|XP_972583.1|	2.00E-16	PREDICTED: similar to AGAP012380-PA [Tribolium castaneum]
Unigene10481	933	136	gi|189241031|ref|XP_971652.2|	1.00E-123	PREDICTED: similar to carbohydrate kinase-like [Tribolium castaneum]
Unigene10483	558	60	gi|189239704|ref|XP_974979.2|	8.00E-54	PREDICTED: similar to microtubule associated-protein orbit [Tribolium castaneum]
Unigene10486	208	1	gi|189234195|ref|XP_970345.2|	4.00E-16	PREDICTED: similar to Liprin-alpha CG11199-PA [Tribolium castaneum]
Unigene10487	291	29	gi|66530586|ref|XP_624338.1|	9.00E-07	PREDICTED: similar to ribonuclease P 40kDa subunit [Apis mellifera]
Unigene10489	242	14	gi|32527739|gb|AAP86271.1|	2.00E-22	Ac2-246 [Rattus norvegicus]
Unigene1049	1171	110	gi|91094257|ref|XP_969374.1|	6.00E-89	PREDICTED: similar to CG13625 CG13625-PA [Tribolium castaneum]
Unigene10493	307	28	gi|91095063|ref|XP_972560.1|	8.00E-46	PREDICTED: similar to AGAP001381-PA [Tribolium castaneum]
Unigene10496	368	67	gi|91083775|ref|XP_972275.1|	7.00E-17	PREDICTED: similar to leucine-rich repeat-containing protein 4B [Tribolium castaneum]
Unigene10497	208	4	gi|268557960|ref|XP_002636970.1|	9.00E-07	Hypothetical protein CBG09451 [Caenorhabditis briggsae] >gi|187031840|emb|CAP29140.1| Hypothetical protein CBG09451 [Caenorhabditis briggsae]
Unigene105	281	24	gi|91090886|ref|XP_973247.1|	2.00E-44	PREDICTED: similar to E3 ubiquitin-protein ligase HECW2 (HECT, C2 and WW domain-containing protein 2) (NEDD4-like E3 ubiquitin-protein ligase 2) [Tribolium castaneum]
Unigene1050	312	16	gi|291241097|ref|XP_002740454.1|	3.00E-08	PREDICTED: heterogeneous nuclear ribonucleoprotein U-like 1-like [Saccoglossus kowalevskii]
Unigene10502	274	18	gi|91081779|ref|XP_973526.1|	6.00E-38	PREDICTED: similar to abc transporter [Tribolium castaneum]
Unigene10503	528	26	gi|91077838|ref|XP_971387.1|	6.00E-34	PREDICTED: similar to vacuolar protein sorting (vps33) [Tribolium castaneum]
Unigene10504	440	31	gi|270013970|gb|EFA10418.1|	7.00E-09	hypothetical protein TcasGA2_TC012658 [Tribolium castaneum]
Unigene10505	215	5	gi|170585852|ref|XP_001897696.1|	1.00E-11	RNA recognition motif containing protein [Brugia malayi]
Unigene10506	212	25	gi|189239772|ref|XP_966744.2|	3.00E-08	PREDICTED: similar to TamA [Tribolium castaneum]
Unigene10508	269	7	gi|91084185|ref|XP_967000.1|	4.00E-25	PREDICTED: similar to max binding protein [Tribolium castaneum]
Unigene10509	220	3	gi|189237674|ref|XP_967984.2|	3.00E-06	PREDICTED: similar to thyroid hormone receptor-associated protein [Tribolium castaneum]
Unigene10511	601	112	gi|40388674|gb|AAR85527.1|	1.00E-32	14-3-3b protein [Meloidogyne incognita]
Unigene10512	668	44	gi|189235595|ref|XP_967285.2|	2.00E-44	PREDICTED: similar to AGAP007489-PB, partial [Tribolium castaneum]
Unigene10513	282	4	gi|3880947|emb|CAA19515.1|	9.00E-07	C. elegans protein Y44A6D.2, confirmed by transcript evidence [Caenorhabditis elegans]
Unigene10514	281	20	gi|195431744|ref|XP_002063888.1|	2.00E-10	GK15669 [Drosophila willistoni] >gi|194159973|gb|EDW74874.1| GK15669 [Drosophila willistoni]
Unigene10515	217	7	gi|189235975|ref|XP_970508.2|	3.00E-33	PREDICTED: similar to CG5978 CG5978-PA [Tribolium castaneum]
Unigene10517	215	4	gi|110761083|ref|XP_393742.3|	3.00E-28	PREDICTED: similar to CG13466-PA [Apis mellifera]
Unigene10518	226	3	gi|268573450|ref|XP_002641702.1|	5.00E-10	Hypothetical protein CBG10036 [Caenorhabditis briggsae] >gi|74846694|sp|Q61IX2.1|RPAC2_CAEBR RecName: Full=Probable DNA-directed RNA polymerases I and III subunit RPAC2; Short=RNA polymerases I and III subunit AC2; AltName: Full=DNA-directed RNA polymerase I subunit D; AltName: Full=AC19 >gi|187031487|emb|CAP29551.1| Hypothetical protein CBG10036 [Caenorhabditis briggsae]
Unigene10520	239	26	gi|91087553|ref|XP_970739.1|	6.00E-14	PREDICTED: similar to farnesyltransferase, CAAX box, beta [Tribolium castaneum]
Unigene10521	451	117	gi|270003354|gb|EEZ99801.1|	4.00E-12	hypothetical protein TcasGA2_TC002581 [Tribolium castaneum]
Unigene10523	623	50	gi|118099658|ref|XP_429506.2|	2.00E-16	PREDICTED: similar to SJCHGC03982 protein [Gallus gallus]
Unigene10524	727	79	gi|189237536|ref|XP_001813934.1|	4.00E-82	PREDICTED: similar to CG8486 CG8486-PC [Tribolium castaneum]
Unigene10525	208	2	gi|198465488|ref|XP_001353651.2|	8.00E-16	GA17248 [Drosophila pseudoobscura pseudoobscura] >gi|198150181|gb|EAL31165.2| GA17248 [Drosophila pseudoobscura pseudoobscura]
Unigene10526	210	0	gi|189241264|ref|XP_974292.2|	1.00E-17	PREDICTED: similar to AGAP006663-PA [Tribolium castaneum]
Unigene10527	247	10	gi|38194419|gb|AAR13221.1|	8.00E-17	white protein [Thricops spiniger]
Unigene1053	234	9	gi|189241272|ref|XP_974430.2|	4.00E-29	PREDICTED: similar to Smg-6 homolog, nonsense mediated mRNA decay factor [Tribolium castaneum]
Unigene10532	431	58	gi|189239711|ref|XP_966387.2|	1.00E-39	PREDICTED: similar to AGAP005721-PA [Tribolium castaneum]
Unigene10533	409	10	gi|189237977|ref|XP_001812179.1|	3.00E-35	PREDICTED: similar to growth factor receptor-bound protein [Tribolium castaneum]
Unigene10535	673	33	gi|91089563|ref|XP_971820.1|	4.00E-26	PREDICTED: similar to WD40 repeat domain 85 [Tribolium castaneum]
Unigene10537	221	11	gi|189235739|ref|XP_966540.2|	2.00E-08	PREDICTED: similar to UDP-GlcNAc:betaGal beta-1,3-N-acetylglucosaminyltransferase-like 1 [Tribolium castaneum]
Unigene1054	385	93	gi|91081375|ref|XP_972116.1|	2.00E-65	PREDICTED: similar to helicase [Tribolium castaneum]
Unigene10546	241	2	gi|189239997|ref|XP_001809663.1|	4.00E-28	PREDICTED: similar to serine threonine-protein kinase [Tribolium castaneum]
Unigene10548	417	34	gi|270008921|gb|EFA05369.1|	2.00E-14	hypothetical protein TcasGA2_TC015535 [Tribolium castaneum]
Unigene10549	734	85	gi|189236767|ref|XP_975393.2|	7.00E-09	PREDICTED: similar to kek1 [Tribolium castaneum]
Unigene1055	498	51	gi|91082607|ref|XP_968362.1|	1.00E-22	PREDICTED: similar to nucleoporin 98kD [Tribolium castaneum]
Unigene10554	239	43	gi|189239704|ref|XP_974979.2|	2.00E-31	PREDICTED: similar to microtubule associated-protein orbit [Tribolium castaneum]
Unigene10557	204	10	gi|189238197|ref|XP_001807880.1|	1.00E-06	PREDICTED: similar to translation initiation factor 3, subunit S8, putative [Tribolium castaneum] >gi|270008848|gb|EFA05296.1| hypothetical protein TcasGA2_TC015453 [Tribolium castaneum]
Unigene10558	212	2	gi|170036450|ref|XP_001846077.1|	7.00E-08	sodium/potassium/calcium exchanger 3 [Culex quinquefasciatus] >gi|167879049|gb|EDS42432.1| sodium/potassium/calcium exchanger 3 [Culex quinquefasciatus]
Unigene1056	428	83	gi|189236988|ref|XP_970151.2|	4.00E-71	PREDICTED: similar to Transcription initiation factor IIB (General transcription factor TFIIB) [Tribolium castaneum]
Unigene10560	478	101	gi|189235675|ref|XP_001810982.1|	4.00E-36	PREDICTED: similar to Multi drug resistance 50 CG8523-PA [Tribolium castaneum]
Unigene10561	207	4	gi|84620003|gb|ABC59299.1|	7.00E-10	17beta-hydroxysteroid dehydrogenase [Heterodera glycines]
Unigene10563	220	4	gi|198433290|ref|XP_002124575.1|	4.00E-08	PREDICTED: similar to hCG1812738 [Ciona intestinalis]
Unigene10565	412	37	gi|91092284|ref|XP_968475.1|	2.00E-46	PREDICTED: similar to CG3812 CG3812-PA [Tribolium castaneum]
Unigene10567	274	23	gi|91076844|ref|XP_974775.1|	7.00E-09	PREDICTED: similar to enoyl-CoA hydratase, mitochondrial [Tribolium castaneum]
Unigene10568	248	42	gi|91076844|ref|XP_974775.1|	1.00E-16	PREDICTED: similar to enoyl-CoA hydratase, mitochondrial [Tribolium castaneum]
Unigene10569	220	1	gi|268577547|ref|XP_002643756.1|	5.00E-10	Hypothetical protein CBG01953 [Caenorhabditis briggsae] >gi|187037708|emb|CAP23145.1| Hypothetical protein CBG01953 [Caenorhabditis briggsae]
Unigene1057	601	67	gi|189233817|ref|XP_971502.2|	8.00E-99	PREDICTED: similar to CG32019-PA [Tribolium castaneum]
Unigene10571	227	4	gi|66520515|ref|XP_392840.2|	8.00E-22	PREDICTED: similar to nervous wreck CG4684-PA [Apis mellifera]
Unigene10575	434	12	gi|193669481|ref|XP_001951285.1|	4.00E-12	PREDICTED: similar to zinc finger, MYM domain containing 1 [Acyrthosiphon pisum]
Unigene10576	310	15	gi|72065305|ref|XP_793273.1|	3.00E-07	PREDICTED: similar to MGC84305 protein [Strongylocentrotus purpuratus] >gi|115970867|ref|XP_001190992.1| PREDICTED: similar to MGC84305 protein [Strongylocentrotus purpuratus]
Unigene10578	247	29	gi|189234816|ref|XP_969892.2|	7.00E-12	PREDICTED: similar to AGAP006031-PA [Tribolium castaneum]
Unigene10579	209	37	gi|147900239|ref|NP_001089227.1|	2.00E-18	transmembrane protein 165 [Xenopus laevis] >gi|58047693|gb|AAH89176.1| MGC98993 protein [Xenopus laevis]
Unigene1058	226	35	gi|195108423|ref|XP_001998792.1|	2.00E-33	GI24163 [Drosophila mojavensis] >gi|193915386|gb|EDW14253.1| GI24163 [Drosophila mojavensis]
Unigene10581	262	21	gi|189242043|ref|XP_968094.2|	4.00E-20	PREDICTED: similar to SEC16 homolog A [Tribolium castaneum]
Unigene10582	327	5	gi|156547899|ref|XP_001604067.1|	2.00E-12	PREDICTED: similar to LOC100101310 protein [Nasonia vitripennis]
Unigene10584	249	8	gi|268581375|ref|XP_002645671.1|	3.00E-09	Hypothetical protein CBG07318 [Caenorhabditis briggsae] >gi|187033483|emb|CAP27719.1| Hypothetical protein CBG07318 [Caenorhabditis briggsae]
Unigene10585	466	8	gi|189235511|ref|XP_970411.2|	2.00E-62	PREDICTED: similar to mCG141618 [Tribolium castaneum]
Unigene10588	229	19	gi|110759203|ref|XP_396862.3|	3.00E-31	PREDICTED: similar to SMC4 structural maintenance of chromosomes 4-like 1 [Apis mellifera]
Unigene10589	704	125	gi|195333043|ref|XP_002033201.1|	2.00E-85	GM21189 [Drosophila sechellia] >gi|194125171|gb|EDW47214.1| GM21189 [Drosophila sechellia]
Unigene1059	526	74	gi|91082667|ref|XP_966596.1|	1.00E-55	PREDICTED: similar to CG12991 CG12991-PA isoform 1 [Tribolium castaneum] >gi|91082669|ref|XP_975915.1| PREDICTED: similar to CG12991 CG12991-PA isoform 2 [Tribolium castaneum]
Unigene10592	223	9	gi|170586372|ref|XP_001897953.1|	2.00E-24	probable protein kinase [Brugia malayi]
Unigene10593	459	118	gi|91086959|ref|XP_973035.1|	1.00E-61	PREDICTED: similar to AGAP005174-PA [Tribolium castaneum]
Unigene10594	256	35	gi|189236247|ref|XP_974012.2|	3.00E-09	PREDICTED: similar to rCG26895 [Tribolium castaneum]
Unigene10597	219	7	gi|170575808|ref|XP_001893392.1|	2.00E-22	T-complex protein 1, gamma subunit [Brugia malayi]
Unigene1060	1179	105	gi|91083791|ref|XP_972754.1|	1.00E-149	PREDICTED: similar to EFHC1 [Tribolium castaneum]
Unigene10601	213	2	gi|17533971|ref|NP_495537.1|	1.00E-05	HAlF transporter (PGP related) family member (haf-2) [Caenorhabditis elegans] >gi|1947137|gb|AAC71121.1| Half transporter (pgp related) protein 2 [Caenorhabditis elegans]
Unigene10605	662	70	gi|91093567|ref|XP_968173.1|	6.00E-35	PREDICTED: similar to open reading frame 19 [Tribolium castaneum]
Unigene10606	213	2	gi|17531727|ref|NP_496376.1|	5.00E-20	NADH Ubiquinone Oxidoreductase family member (nuo-1) [Caenorhabditis elegans] >gi|3874218|emb|CAA90435.1| C. elegans protein C09H10.3, partially confirmed by transcript evidence [Caenorhabditis elegans]
Unigene1061	452	73	gi|91089399|ref|XP_974056.1|	4.00E-52	PREDICTED: similar to non-stop CG4166-PA [Tribolium castaneum]
Unigene10610	260	4	gi|189239410|ref|XP_001814191.1|	1.00E-12	PREDICTED: similar to transcription factor TFIIICalfa [Tribolium castaneum]
Unigene10612	463	68	gi|91078858|ref|XP_972061.1|	2.00E-17	PREDICTED: similar to thymus-specific serine protease [Tribolium castaneum]
Unigene10619	324	4	gi|170581264|ref|XP_001895607.1|	2.00E-29	5-azacytidine resistance protein azr1 [Brugia malayi]
Unigene1062	721	66	gi|57916691|ref|XP_556161.1|	1.00E-35	AGAP005524-PC [Anopheles gambiae str. PEST] >gi|55238327|gb|EAL39850.1| AGAP005524-PC [Anopheles gambiae str. PEST]
Unigene10622	325	38	gi|189237960|ref|XP_001811806.1|	2.00E-14	PREDICTED: similar to Alsin (Amyotrophic lateral sclerosis protein 2) (Amyotrophic lateral sclerosis 2 chromosomal region candidate gene 6 protein) [Tribolium castaneum]
Unigene10623	257	12	gi|264666910|gb|ACY71062.1|	4.00E-24	yellow-h [Tribolium castaneum]
Unigene10626	271	19	gi|110756070|ref|XP_001121775.1|	2.00E-24	PREDICTED: similar to CG7806-PA [Apis mellifera]
Unigene10627	1558	171	gi|91085339|ref|XP_970452.1|	1.00E-129	PREDICTED: similar to GA17526-PA [Tribolium castaneum]
Unigene10628	548	22	gi|195165288|ref|XP_002023471.1|	2.00E-13	GL20376 [Drosophila persimilis] >gi|194105576|gb|EDW27619.1| GL20376 [Drosophila persimilis]
Unigene10630	218	1	gi|91080761|ref|XP_967416.1|	4.00E-10	PREDICTED: similar to conserved hypothetical protein [Tribolium castaneum] >gi|270005879|gb|EFA02327.1| hypothetical protein TcasGA2_TC007995 [Tribolium castaneum]
Unigene10632	408	45	gi|270012762|gb|EFA09210.1|	7.00E-33	serine protease P68 [Tribolium castaneum]
Unigene10634	212	5	gi|189241098|ref|XP_971301.2|	2.00E-10	PREDICTED: similar to vacuolar protein sorting 13D [Tribolium castaneum]
Unigene10636	624	25	gi|270008142|gb|EFA04590.1|	4.00E-54	reversed polarity [Tribolium castaneum]
Unigene10638	435	41	gi|91082951|ref|XP_973497.1|	3.00E-28	PREDICTED: similar to GA17975-PA [Tribolium castaneum]
Unigene1064	529	88	gi|66518233|ref|XP_392596.2|	4.00E-21	PREDICTED: similar to 15-hydroxyprostaglandin dehydrogenase [NAD+] (PGDH) (Prostaglandin dehydrogenase 1) isoform 1 [Apis mellifera]
Unigene10640	477	72	gi|91083491|ref|XP_972018.1|	8.00E-55	PREDICTED: similar to Proteasome activator complex subunit 4 (Proteasome activator PA200) [Tribolium castaneum]
Unigene10641	577	65	gi|195501772|ref|XP_002097936.1|	4.00E-42	GE10076 [Drosophila yakuba] >gi|194184037|gb|EDW97648.1| GE10076 [Drosophila yakuba]
Unigene10643	362	19	gi|268564023|ref|XP_002647070.1|	3.00E-17	Hypothetical protein CBG03596 [Caenorhabditis briggsae] >gi|187036480|emb|CAP24461.1| Hypothetical protein CBG03596 [Caenorhabditis briggsae]
Unigene10649	359	20	gi|195387028|ref|XP_002052206.1|	5.00E-16	GJ22963 [Drosophila virilis] >gi|194148663|gb|EDW64361.1| GJ22963 [Drosophila virilis]
Unigene1065	236	55	gi|189234241|ref|XP_976116.2|	4.00E-17	PREDICTED: similar to high-affinity copper uptake protein isoform 2 [Tribolium castaneum]
Unigene10650	245	11	gi|156548060|ref|XP_001606052.1|	2.00E-09	PREDICTED: similar to makorin RING zinc finger protein 1a [Nasonia vitripennis]
Unigene10652	468	28	gi|91082571|ref|XP_966550.1|	6.00E-53	PREDICTED: similar to PDZ domain-containing RING finger protein 4 (Ligand of Numb protein X 4) (SEMACAP3-like protein) [Tribolium castaneum]
Unigene10654	595	73	gi|91087589|ref|XP_971974.1|	2.00E-18	PREDICTED: similar to RNA polymerase II subunit A C-terminal domain phosphatase [Tribolium castaneum]
Unigene1066	372	32	gi|170041684|ref|XP_001848584.1|	5.00E-14	SEC14 [Culex quinquefasciatus] >gi|167865244|gb|EDS28627.1| SEC14 [Culex quinquefasciatus]
Unigene10660	254	9	gi|195133464|ref|XP_002011159.1|	2.00E-21	GI16161 [Drosophila mojavensis] >gi|193907134|gb|EDW06001.1| GI16161 [Drosophila mojavensis]
Unigene10662	597	59	gi|91090139|ref|XP_971650.1|	5.00E-32	PREDICTED: similar to cornetto CG32386-PA [Tribolium castaneum]
Unigene10665	217	9	gi|158284809|ref|XP_307897.3|	5.00E-06	AGAP002282-PA [Anopheles gambiae str. PEST] >gi|157020769|gb|EAA03773.3| AGAP002282-PA [Anopheles gambiae str. PEST]
Unigene1067	1275	240	gi|91085165|ref|XP_970735.1|	1.00E-134	PREDICTED: similar to septin [Tribolium castaneum]
Unigene10676	379	13	gi|156554092|ref|XP_001600501.1|	6.00E-11	PREDICTED: similar to isocitrate dehydrogenase [Nasonia vitripennis]
Unigene10677	209	5	gi|170581839|ref|XP_001895861.1|	2.00E-07	hypothetical protein Bm1_22025 [Brugia malayi] >gi|158597061|gb|EDP35294.1| hypothetical protein Bm1_22025 [Brugia malayi]
Unigene10679	344	14	gi|170577077|ref|XP_001893872.1|	4.00E-38	vacuolar ATP synthase subunit B [Brugia malayi]
Unigene1068	302	28	gi|91089191|ref|XP_974448.1|	2.00E-44	PREDICTED: similar to signal recognition particle 68 kDa protein [Tribolium castaneum]
Unigene10680	366	15	gi|189238286|ref|XP_001809160.1|	4.00E-09	PREDICTED: similar to protein associated with topo II-related 1 [Tribolium castaneum]
Unigene10684	679	100	gi|189241215|ref|XP_971053.2|	1.00E-120	PREDICTED: similar to AGAP005898-PA [Tribolium castaneum]
Unigene10685	679	130	gi|189241215|ref|XP_971053.2|	1.00E-120	PREDICTED: similar to AGAP005898-PA [Tribolium castaneum]
Unigene10686	493	42	gi|158302009|ref|XP_321659.4|	8.00E-24	AGAP001468-PA [Anopheles gambiae str. PEST] >gi|157012747|gb|EAA00868.4| AGAP001468-PA [Anopheles gambiae str. PEST]
Unigene1069	560	87	gi|156544834|ref|XP_001606804.1|	2.00E-57	PREDICTED: similar to ENSANGP00000018326 [Nasonia vitripennis]
Unigene10690	209	10	gi|91086295|ref|XP_973606.1|	4.00E-11	PREDICTED: similar to AGAP005030-PA [Tribolium castaneum]
Unigene10691	628	54	gi|189237869|ref|XP_975113.2|	2.00E-16	PREDICTED: similar to CG1347 CG1347-PA [Tribolium castaneum]
Unigene10692	230	15	gi|189238738|ref|XP_971920.2|	3.00E-26	PREDICTED: similar to AGAP007761-PA [Tribolium castaneum]
Unigene10693	626	49	gi|91089041|ref|XP_969722.1|	3.00E-34	PREDICTED: similar to Tp53rk binding protein [Tribolium castaneum]
Unigene10694	225	2	gi|17533011|ref|NP_495011.1|	1.00E-09	Protein Kinase C family member (pkc-3) [Caenorhabditis elegans] >gi|51701751|sp|Q19266.1|KPC3_CAEEL RecName: Full=Protein kinase C-like 3; AltName: Full=Atypical protein kinase C-3; Short=aPKC3 >gi|1019950|gb|AAA79341.1| Protein kinase c protein 3 [Caenorhabditis elegans] >gi|2688946|gb|AAB88885.1| protein kinase C3 [Caenorhabditis elegans] >gi|157201191|dbj|BAF80143.1| atypical protein kinase C …
Unigene10696	223	0	gi|292626248|ref|XP_001346308.3|	2.00E-06	PREDICTED: zinc finger protein 347-like [Danio rerio]
Unigene107	236	20	gi|189238341|ref|XP_966817.2|	4.00E-25	PREDICTED: similar to sorting and assembly machinery component 50 homolog [Tribolium castaneum]
Unigene1070	206	22	gi|91080581|ref|XP_973561.1|	4.00E-33	PREDICTED: similar to AGAP011035-PA [Tribolium castaneum]
Unigene10702	332	13	gi|156538589|ref|XP_001607504.1|	1.00E-29	PREDICTED: similar to nad dehydrogenase [Nasonia vitripennis]
Unigene10706	259	9	gi|270005211|gb|EFA01659.1|	5.00E-10	hypothetical protein TcasGA2_TC007231 [Tribolium castaneum]
Unigene10709	295	22	gi|189241835|ref|XP_972816.2|	9.00E-28	PREDICTED: similar to f14p3.9 protein (auxin transport protein) [Tribolium castaneum]
Unigene1071	572	65	gi|255958234|ref|NP_001157647.1|	5.00E-49	matrix metalloproteinase 1 isoform 2 [Tribolium castaneum]
Unigene10714	493	51	gi|262263598|gb|AAC04447.2|	1.00E-09	Hypothetical protein W09G12.7 [Caenorhabditis elegans]
Unigene10715	200	30	gi|91095113|ref|XP_969882.1|	4.00E-21	PREDICTED: similar to aldehyde dehydrogenase 7 family, member A1 [Tribolium castaneum]
Unigene10717	205	10	gi|189233711|ref|XP_968604.2|	8.00E-10	PREDICTED: similar to CG18304 CG18304-PA [Tribolium castaneum]
Unigene10719	255	8	gi|8886086|gb|AAF80374.1|AF159136_1	4.00E-37	HMG-CoA reductase [Dendroctonus jeffreyi] >gi|8886084|gb|AAF80373.1| HMG-CoA reductase [Dendroctonus jeffreyi]
Unigene1072	654	144	gi|189241835|ref|XP_972816.2|	8.00E-53	PREDICTED: similar to f14p3.9 protein (auxin transport protein) [Tribolium castaneum]
Unigene10721	493	24	gi|195433202|ref|XP_002064604.1|	9.00E-08	GK23939 [Drosophila willistoni] >gi|194160689|gb|EDW75590.1| GK23939 [Drosophila willistoni]
Unigene10725	211	4	gi|170591885|ref|XP_001900700.1|	8.00E-11	Protein CGI-126 [Brugia malayi] >gi|290463338|sp|A8Q8J2.1|UFC1_BRUMA RecName: Full=Ubiquitin-fold modifier-conjugating enzyme 1; AltName: Full=Ufm1-conjugating enzyme 1
Unigene10729	207	4	gi|91080517|ref|XP_971794.1|	4.00E-09	PREDICTED: similar to signal-induced proliferation-associated protein 1 [Tribolium castaneum]
Unigene1073	381	68	gi|91079282|ref|XP_972572.1|	2.00E-35	PREDICTED: similar to Nuclear valosin-containing protein-like (Nuclear VCP-like protein) (NVLp) [Tribolium castaneum]
Unigene10731	505	57	gi|189236172|ref|XP_967164.2|	8.00E-62	PREDICTED: similar to CG17657 CG17657-PA [Tribolium castaneum]
Unigene10732	219	4	gi|189239997|ref|XP_001809663.1|	7.00E-15	PREDICTED: similar to serine threonine-protein kinase [Tribolium castaneum]
Unigene10738	302	21	gi|170048384|ref|XP_001852246.1|	2.00E-12	WD repeat protein 18 [Culex quinquefasciatus] >gi|167870527|gb|EDS33910.1| WD repeat protein 18 [Culex quinquefasciatus]
Unigene1074	587	47	gi|91088219|ref|XP_973475.1|	2.00E-34	PREDICTED: similar to KIAA1009 protein [Tribolium castaneum]
Unigene10742	460	38	gi|110761776|ref|XP_625120.2|	1.00E-15	PREDICTED: similar to Integrin alpha-PS1 precursor (Position-specific antigen 1 alpha chain) (Protein multiple edematous wings) [Apis mellifera]
Unigene10745	277	35	gi|157109807|ref|XP_001650833.1|	1.00E-42	mixed-lineage leukemia protein, mll [Aedes aegypti] >gi|108878935|gb|EAT43160.1| mixed-lineage leukemia protein, mll [Aedes aegypti]
Unigene10747	290	1	gi|270001266|gb|EEZ97713.1|	2.00E-28	cadherin-like protein [Tribolium castaneum]
Unigene10748	395	30	gi|91083063|ref|XP_967336.1|	2.00E-21	PREDICTED: similar to AGAP006089-PA [Tribolium castaneum]
Unigene1075	532	36	gi|170051615|ref|XP_001861844.1|	2.00E-45	mitochondrial 28S ribosomal protein S29 [Culex quinquefasciatus] >gi|167872800|gb|EDS36183.1| mitochondrial 28S ribosomal protein S29 [Culex quinquefasciatus]
Unigene10751	292	33	gi|91079362|ref|XP_970302.1|	9.00E-42	PREDICTED: similar to islet cell autoantigen 1 [Tribolium castaneum]
Unigene10756	256	20	gi|110751117|ref|XP_623133.2|	2.00E-07	PREDICTED: similar to SAK CG7186-PA isoform 2 [Apis mellifera]
Unigene10759	224	12	gi|170042754|ref|XP_001849079.1|	6.00E-06	conserved hypothetical protein [Culex quinquefasciatus] >gi|167866222|gb|EDS29605.1| conserved hypothetical protein [Culex quinquefasciatus]
Unigene1076	379	28	gi|189241621|ref|XP_001807690.1|	3.00E-06	PREDICTED: similar to Zn finger homeodomain 1 CG1322-PB [Tribolium castaneum]
Unigene10760	211	1	gi|91076116|ref|XP_969524.1|	3.00E-06	PREDICTED: similar to GTP binding protein (mitochondrial), putative [Tribolium castaneum] >gi|270014577|gb|EFA11025.1| hypothetical protein TcasGA2_TC004613 [Tribolium castaneum]
Unigene10764	283	19	gi|91088985|ref|XP_967012.1|	2.00E-27	PREDICTED: similar to vacuolar protein sorting 11 [Tribolium castaneum]
Unigene10766	239	16	gi|195472443|ref|XP_002088510.1|	3.00E-06	GE12044 [Drosophila yakuba] >gi|194174611|gb|EDW88222.1| GE12044 [Drosophila yakuba]
Unigene10767	560	20	gi|6647669|sp|Q20719.1|NDUV2_CAEEL	7.00E-50	RecName: Full=Probable NADH dehydrogenase [ubiquinone] flavoprotein 2, mitochondrial; Flags: Precursor >gi|3877525|emb|CAB01203.1| C. elegans protein F53F4.10, confirmed by transcript evidence [Caenorhabditis elegans]
Unigene10769	366	22	gi|193636709|ref|XP_001949555.1|	4.00E-34	PREDICTED: similar to CG13624 CG13624-PE [Acyrthosiphon pisum]
Unigene1077	254	19	gi|91078172|ref|XP_967060.1|	1.00E-39	PREDICTED: similar to sorting nexin [Tribolium castaneum]
Unigene10770	506	18	gi|158289859|ref|XP_311495.4|	3.00E-31	AGAP010454-PA [Anopheles gambiae str. PEST] >gi|157018360|gb|EAA07100.4| AGAP010454-PA [Anopheles gambiae str. PEST]
Unigene10771	605	112	gi|156548060|ref|XP_001606052.1|	3.00E-40	PREDICTED: similar to makorin RING zinc finger protein 1a [Nasonia vitripennis]
Unigene10772	246	9	gi|110755066|ref|XP_397465.3|	5.00E-11	PREDICTED: similar to ATP-binding cassette, sub-family A (ABC1), member 5 [Apis mellifera]
Unigene10773	490	65	gi|189239686|ref|XP_974562.2|	1.00E-49	PREDICTED: similar to AGAP002104-PA [Tribolium castaneum]
Unigene10776	237	4	gi|91076308|ref|XP_969307.1|	2.00E-27	PREDICTED: similar to Endoprotease FURIN [Tribolium castaneum]
Unigene10777	208	3	gi|189236690|ref|XP_973492.2|	1.00E-12	PREDICTED: similar to WD repeat protein 26 [Tribolium castaneum]
Unigene10778	229	2	gi|17566436|ref|NP_507877.1|	3.00E-13	yeast SEC homolog family member (sec-23) [Caenorhabditis elegans]
Unigene1078	307	36	gi|91092246|ref|XP_971603.1|	3.00E-46	PREDICTED: similar to Nuclear factor I CG2380-PB [Tribolium castaneum]
Unigene10780	259	29	gi|270002047|gb|EEZ98494.1|	2.00E-15	hypothetical protein TcasGA2_TC000994 [Tribolium castaneum]
Unigene10783	278	3	gi|189233969|ref|XP_969454.2|	2.00E-19	PREDICTED: similar to endothelin-converting enzyme [Tribolium castaneum]
Unigene10787	210	4	gi|56756959|gb|AAW26651.1|	9.00E-10	SJCHGC05973 protein [Schistosoma japonicum]
Unigene10788	273	44	gi|189236501|ref|XP_001815964.1|	2.00E-34	PREDICTED: similar to GA17042-PA [Tribolium castaneum]
Unigene1079	269	48	gi|189237534|ref|XP_973696.2|	1.00E-35	PREDICTED: similar to endophilin B CG9834-PA [Tribolium castaneum]
Unigene10792	295	36	gi|110759916|ref|XP_393722.3|	1.00E-13	PREDICTED: similar to CG5018-PA [Apis mellifera]
Unigene10794	499	39	gi|110759438|ref|XP_001120059.1|	4.00E-10	PREDICTED: similar to CG9107-PB, isoform B [Apis mellifera]
Unigene10795	1364	112	gi|91086759|ref|XP_972285.1|	7.00E-80	PREDICTED: similar to glycoside hydrolases [Tribolium castaneum]
Unigene10798	514	66	gi|194742497|ref|XP_001953739.1|	1.00E-25	GF17080 [Drosophila ananassae] >gi|190626776|gb|EDV42300.1| GF17080 [Drosophila ananassae]
Unigene10799	241	6	gi|281201738|gb|EFA75946.1|	2.00E-16	RING zinc finger-containing protein [Polysphondylium pallidum PN500]
Unigene108	236	14	gi|189237905|ref|XP_968681.2|	3.00E-15	PREDICTED: similar to UPF0430 protein CG31712 [Tribolium castaneum]
Unigene1080	422	45	gi|167234451|ref|NP_001107840.1|	1.00E-42	Dicer-2 [Tribolium castaneum]
Unigene10800	222	3	gi|291227159|ref|XP_002733554.1|	2.00E-10	PREDICTED: DNA-directed DNA polymerase epsilon-like [Saccoglossus kowalevskii]
Unigene10801	294	6	gi|170578133|ref|XP_001894280.1|	9.00E-34	serine/threonine-protein kinase plk-2 [Brugia malayi]
Unigene10804	216	21	gi|195379895|ref|XP_002048709.1|	3.00E-14	GJ21174 [Drosophila virilis] >gi|194143506|gb|EDW59902.1| GJ21174 [Drosophila virilis]
Unigene10805	290	11	gi|26985887|emb|CAB09003.2|	9.00E-21	C. elegans protein Y41E3.1a, partially confirmed by transcript evidence [Caenorhabditis elegans]
Unigene10806	1043	153	gi|110759916|ref|XP_393722.3|	2.00E-77	PREDICTED: similar to CG5018-PA [Apis mellifera]
Unigene10808	539	10	gi|195380447|ref|XP_002048982.1|	3.00E-11	GJ21342 [Drosophila virilis] >gi|194143779|gb|EDW60175.1| GJ21342 [Drosophila virilis]
Unigene1081	1335	181	gi|91093851|ref|XP_970554.1|	0	PREDICTED: similar to pre-mRNA-splicing helicase BRR2 [Tribolium castaneum]
Unigene10812	223	2	gi|189235306|ref|XP_974827.2|	5.00E-07	PREDICTED: similar to CG1662 CG1662-PA [Tribolium castaneum]
Unigene10814	405	14	gi|189238398|ref|XP_972174.2|	3.00E-21	PREDICTED: similar to fragile site-associated protein [Tribolium castaneum]
Unigene10816	459	65	gi|91078858|ref|XP_972061.1|	2.00E-18	PREDICTED: similar to thymus-specific serine protease [Tribolium castaneum]
Unigene10817	483	79	gi|195438914|ref|XP_002067377.1|	3.00E-32	GK16215 [Drosophila willistoni] >gi|194163462|gb|EDW78363.1| GK16215 [Drosophila willistoni]
Unigene10818	222	4	gi|126322915|ref|XP_001363955.1|	4.00E-13	PREDICTED: similar to Solute carrier family 27 (fatty acid transporter), member 1 [Monodelphis domestica]
Unigene10819	226	11	gi|268530756|ref|XP_002630504.1|	3.00E-22	C. briggsae CBR-KAT-1 protein [Caenorhabditis briggsae] >gi|187039871|emb|CAP21279.1| C. briggsae CBR-KAT-1 protein [Caenorhabditis briggsae]
Unigene1082	255	66	gi|91088799|ref|XP_966339.1|	4.00E-09	PREDICTED: similar to ryanodine receptor-like protein [Tribolium castaneum]
Unigene10821	234	1	gi|17506427|ref|NP_492370.1|	3.00E-12	Transport to INner mitochondrial membrane (yeast TIM) family member (tin-13) [Caenorhabditis elegans] >gi|6014943|sp|O45319.1|TIM13_CAEEL RecName: Full=Mitochondrial import inner membrane translocase subunit tim-13 >gi|5107084|gb|AAD39955.1|AF144704_1 small zinc finger-like protein [Caenorhabditis elegans] >gi|3875346|emb|CAB09410.1| C. elegans protein DY3.1, confirmed by transcript evidence [Cae…
Unigene10826	648	76	gi|110764113|ref|XP_394136.3|	9.00E-21	PREDICTED: similar to CG4840-PA [Apis mellifera]
Unigene10827	283	38	gi|158285341|ref|XP_308252.4|	5.00E-20	AGAP007619-PA [Anopheles gambiae str. PEST] >gi|157019945|gb|EAA03960.4| AGAP007619-PA [Anopheles gambiae str. PEST]
Unigene10828	350	21	gi|91090488|ref|XP_968919.1|	6.00E-11	PREDICTED: similar to AGAP000211-PA [Tribolium castaneum]
Unigene1083	241	18	gi|189239044|ref|XP_969373.2|	1.00E-30	PREDICTED: similar to CG9143 CG9143-PA [Tribolium castaneum]
Unigene10837	562	20	gi|91089099|ref|XP_971819.1|	2.00E-46	PREDICTED: similar to fkbp-rapamycin associated protein [Tribolium castaneum]
Unigene10840	219	4	gi|195383742|ref|XP_002050585.1|	5.00E-22	GJ22232 [Drosophila virilis] >gi|194145382|gb|EDW61778.1| GJ22232 [Drosophila virilis]
Unigene10841	284	6	gi|189240272|ref|XP_001812329.1|	3.00E-07	PREDICTED: hypothetical protein [Tribolium castaneum] >gi|270011592|gb|EFA08040.1| hypothetical protein TcasGA2_TC005633 [Tribolium castaneum]
Unigene10846	674	32	gi|189240589|ref|XP_974874.2|	4.00E-44	PREDICTED: similar to Oxidored-nitro domain-containing protein [Tribolium castaneum]
Unigene10848	470	41	gi|193654923|ref|XP_001943290.1|	5.00E-10	PREDICTED: similar to conserved hypothetical protein, partial [Acyrthosiphon pisum]
Unigene10850	212	8	gi|270007898|gb|EFA04346.1|	2.00E-07	hypothetical protein TcasGA2_TC014642 [Tribolium castaneum]
Unigene10854	241	7	gi|91084685|ref|XP_968610.1|	7.00E-10	PREDICTED: similar to CG3556 CG3556-PA [Tribolium castaneum]
Unigene10856	209	2	gi|170575130|ref|XP_001893112.1|	8.00E-20	Probable ATP-dependent RNA helicase p47 homolog [Brugia malayi]
Unigene10858	973	165	gi|189240495|ref|XP_968692.2|	3.00E-47	PREDICTED: similar to AGAP009743-PA [Tribolium castaneum]
Unigene10862	595	80	gi|268619126|gb|ACZ13339.1|	7.00E-65	ATP synthase alpha chain [Bursaphelenchus xylophilus]
Unigene10868	372	33	gi|547976|sp|Q02171.1|MYSP_ONCVO	2.00E-51	RecName: Full=Paramyosin >gi|159922|gb|AAA29431.1| paramyosin [Onchocerca volvulus]
Unigene10869	1568	322	gi|91082823|ref|XP_969189.1|	1.00E-102	PREDICTED: similar to subito CG12298-PA [Tribolium castaneum] >gi|270008165|gb|EFA04613.1| subito [Tribolium castaneum]
Unigene1087	781	89	gi|189240709|ref|XP_001813711.1|	5.00E-82	PREDICTED: similar to CG12512 CG12512-PA [Tribolium castaneum]
Unigene10870	217	3	gi|262302991|gb|ACY44088.1|	3.00E-19	glucose phosphate isomerase [Eremocosta gigasella]
Unigene10872	286	10	gi|170585682|ref|XP_001897611.1|	8.00E-33	26S proteasome regulatory complex subunit p97 [Brugia malayi]
Unigene10873	559	66	gi|189239772|ref|XP_966744.2|	2.00E-46	PREDICTED: similar to TamA [Tribolium castaneum]
Unigene10875	392	31	gi|193674040|ref|XP_001946727.1|	8.00E-11	PREDICTED: similar to AGAP004089-PA [Acyrthosiphon pisum]
Unigene10876	216	1	gi|301792411|ref|XP_002931172.1|	2.00E-25	PREDICTED: actin, cytoplasmic 2-like [Ailuropoda melanoleuca]
Unigene10877	200	25	gi|189233711|ref|XP_968604.2|	7.00E-20	PREDICTED: similar to CG18304 CG18304-PA [Tribolium castaneum]
Unigene1088	280	25	gi|91091700|ref|XP_972740.1|	3.00E-28	PREDICTED: similar to CG1597 CG1597-PA [Tribolium castaneum]
Unigene10885	366	10	gi|91087903|ref|XP_970676.1|	5.00E-14	PREDICTED: similar to AGAP011127-PA [Tribolium castaneum]
Unigene10887	426	111	gi|91083301|ref|XP_974629.1|	5.00E-48	PREDICTED: similar to alpha methylacyl-coa racemase [Tribolium castaneum]
Unigene10889	318	40	gi|189234904|ref|XP_968114.2|	2.00E-44	PREDICTED: similar to AT-rich interactive domain-containing protein 5B (ARID domain-containing protein 5B) (Mrf1-like) (Modulator recognition factor 2) (MRF-2) [Tribolium castaneum] >gi|270002738|gb|EEZ99185.1| serine protease H6 [Tribolium castaneum]
Unigene1089	349	28	gi|193594175|ref|XP_001946026.1|	3.00E-19	PREDICTED: similar to CG14614 CG14614-PA [Acyrthosiphon pisum]
Unigene10890	259	17	gi|91076164|ref|XP_971197.1|	3.00E-09	PREDICTED: similar to scaffold attachment factor b [Tribolium castaneum]
Unigene10891	510	38	gi|149640758|ref|XP_001508138.1|	1.00E-13	PREDICTED: similar to Chromosome 16 open reading frame 57 [Ornithorhynchus anatinus]
Unigene10894	236	2	gi|170576995|ref|XP_001893839.1|	6.00E-22	oxidative-stress responsive 1 [Brugia malayi]
Unigene10897	696	51	gi|189235987|ref|XP_971849.2|	5.00E-16	PREDICTED: similar to BMKETTIN [Tribolium castaneum]
Unigene10898	262	3	gi|189236361|ref|XP_967894.2|	1.00E-10	PREDICTED: similar to otopetrin [Tribolium castaneum]
Unigene109	299	33	gi|189234658|ref|XP_968806.2|	9.00E-47	PREDICTED: similar to cullin [Tribolium castaneum]
Unigene1090	553	146	gi|189242457|ref|XP_970217.2|	2.00E-69	PREDICTED: similar to AGAP000720-PA [Tribolium castaneum]
Unigene10901	216	12	gi|189239059|ref|XP_970482.2|	5.00E-15	PREDICTED: similar to AGAP002571-PA [Tribolium castaneum]
Unigene10902	580	67	gi|91078082|ref|XP_972109.1|	4.00E-81	PREDICTED: similar to NADH dehydrogenase iron-sulfur protein 2, mitochondrial [Tribolium castaneum]
Unigene10905	832	136	gi|189236361|ref|XP_967894.2|	3.00E-69	PREDICTED: similar to otopetrin [Tribolium castaneum]
Unigene10906	1036	135	gi|189234407|ref|XP_975060.2|	1.00E-145	PREDICTED: similar to myosin vi [Tribolium castaneum]
Unigene1091	279	9	gi|156549977|ref|XP_001603755.1|	4.00E-22	PREDICTED: similar to alcohol dehydrogenase [Nasonia vitripennis]
Unigene10910	411	53	gi|118918433|ref|NP_001073120.1|	3.00E-29	cytochrome c oxidase polypeptide IV [Bombyx mori] >gi|95102610|gb|ABF51243.1| cytochrome c oxidase subunit IV [Bombyx mori] >gi|110333473|gb|ABG67687.1| cytochrome c oxidase polypeptide IV [Bombyx mori]
Unigene10911	252	28	gi|91085269|ref|XP_967005.1|	5.00E-11	PREDICTED: similar to LpR1 CG31094-PE [Tribolium castaneum]
Unigene10913	223	0	gi|82913575|ref|XP_728698.1|	4.00E-11	(E)-4-hydroxy-3-methyl-but-2-enyl diphosphate reductase [Plasmodium yoelii yoelii str. 17XNL] >gi|23485182|gb|EAA20263.1| LytB protein [Plasmodium yoelii yoelii]
Unigene10914	294	7	gi|66503797|ref|XP_624046.1|	2.00E-20	PREDICTED: similar to solute carrier family 41 member 1 isoform 1 [Apis mellifera]
Unigene10915	439	11	gi|91089299|ref|XP_971539.1|	1.00E-08	PREDICTED: similar to guanylate cyclase [Tribolium castaneum]
Unigene10919	233	15	gi|91084597|ref|XP_974227.1|	9.00E-12	PREDICTED: similar to t complex protein [Tribolium castaneum]
Unigene1092	350	57	gi|227018330|gb|ACP18831.1|	4.00E-22	endopolygalacturonase 1 [Chrysomela tremulae]
Unigene10920	230	8	gi|270003596|gb|EFA00044.1|	6.00E-08	hypothetical protein TcasGA2_TC002852 [Tribolium castaneum]
Unigene10921	2327	331	gi|1703082|sp|P53585.1|ACLY_CAEEL	0	RecName: Full=Probable ATP-citrate synthase; AltName: Full=ATP-citrate (pro-S-)-lyase; AltName: Full=Citrate cleavage enzyme >gi|1326262|gb|AAB00585.1| Hypothetical protein D1005.1 [Caenorhabditis elegans]
Unigene10923	295	3	gi|189237363|ref|XP_970443.2|	1.00E-34	PREDICTED: similar to kismet CG3696-PA [Tribolium castaneum]
Unigene10925	293	17	gi|91086467|ref|XP_969992.1|	1.00E-11	PREDICTED: similar to peptidyl-prolyl cis-trans isomerase (cyclophilin) [Tribolium castaneum]
Unigene1093	257	8	gi|189234542|ref|XP_973179.2|	8.00E-06	PREDICTED: similar to bone marrow stromal cell-derived ubiquitin-like protein [Tribolium castaneum]
Unigene10930	418	85	gi|189242457|ref|XP_970217.2|	3.00E-56	PREDICTED: similar to AGAP000720-PA [Tribolium castaneum]
Unigene10931	240	11	gi|167466224|ref|NP_001107853.1|	7.00E-34	Notch [Tribolium castaneum]
Unigene10932	661	53	gi|189237354|ref|XP_969475.2|	1.00E-77	PREDICTED: similar to GA15253-PA [Tribolium castaneum]
Unigene10934	254	0	gi|194741478|ref|XP_001953216.1|	8.00E-09	GF17656 [Drosophila ananassae] >gi|190626275|gb|EDV41799.1| GF17656 [Drosophila ananassae]
Unigene10935	619	102	gi|189238381|ref|XP_970973.2|	3.00E-55	PREDICTED: similar to CG18604 CG18604-PA [Tribolium castaneum]
Unigene10936	380	49	gi|189241208|ref|XP_001811384.1|	4.00E-06	PREDICTED: similar to AGAP012375-PA [Tribolium castaneum]
Unigene10937	256	11	gi|91077994|ref|XP_969024.1|	4.00E-33	PREDICTED: similar to lim domain binding protein [Tribolium castaneum]
Unigene10938	554	80	gi|189238253|ref|XP_001813297.1|	4.00E-76	PREDICTED: similar to AGAP001152-PA [Tribolium castaneum]
Unigene10940	263	3	gi|1006789|gb|AAC47095.1|	1.00E-12	transposase [Drosophila melanogaster]
Unigene10946	227	5	gi|91090654|ref|XP_974214.1|	1.00E-26	PREDICTED: similar to beta adrenergic receptor [Tribolium castaneum]
Unigene10947	210	6	gi|170573174|ref|XP_001892373.1|	9.00E-15	Paramyosin [Brugia malayi]
Unigene10949	349	43	gi|48139894|ref|XP_393482.1|	4.00E-23	PREDICTED: similar to coiled-coil domain containing 95 [Apis mellifera]
Unigene10950	248	7	gi|91090736|ref|XP_967099.1|	2.00E-18	PREDICTED: similar to Uncharacterized protein C4orf22 homolog [Tribolium castaneum]
Unigene10952	561	49	gi|91076692|ref|XP_971784.1|	9.00E-72	PREDICTED: similar to AGAP003866-PA [Tribolium castaneum]
Unigene10953	1036	149	gi|270010333|gb|EFA06781.1|	1.00E-21	hypothetical protein TcasGA2_TC009717 [Tribolium castaneum]
Unigene10954	219	5	gi|268567852|ref|XP_002647888.1|	2.00E-26	C. briggsae CBR-IRS-1 protein [Caenorhabditis briggsae] >gi|187040793|emb|CAP20520.1| C. briggsae CBR-IRS-1 protein [Caenorhabditis briggsae]
Unigene10956	533	13	gi|91092856|ref|XP_969290.1|	1.00E-63	PREDICTED: similar to AGAP004892-PA [Tribolium castaneum]
Unigene10958	363	32	gi|170576169|ref|XP_001893526.1|	6.00E-36	T-complex protein 1, beta subunit [Brugia malayi] >gi|170584759|ref|XP_001897161.1| T-complex protein 1, beta subunit [Brugia malayi]
Unigene1096	634	57	gi|91085617|ref|XP_969639.1|	8.00E-15	PREDICTED: similar to meiotic recombination 11 CG16928-PA [Tribolium castaneum] >gi|270011039|gb|EFA07487.1| meiotic recombination 11 [Tribolium castaneum]
Unigene10962	454	29	gi|300394170|gb|ADK11711.1|	1.00E-23	aminopeptidase N [Sitophilus oryzae]
Unigene10963	246	19	gi|270005310|gb|EFA01758.1|	6.00E-11	hypothetical protein TcasGA2_TC007356 [Tribolium castaneum]
Unigene10966	294	22	gi|91091858|ref|XP_968731.1|	2.00E-23	PREDICTED: similar to innexin [Tribolium castaneum]
Unigene10968	222	4	gi|161077796|ref|NP_001096968.1|	1.00E-11	strawberry notch, isoform D [Drosophila melanogaster] >gi|182687963|sp|A8JUV0.1|SBNO_DROME RecName: Full=Protein strawberry notch >gi|158031807|gb|ABW09406.1| strawberry notch, isoform D [Drosophila melanogaster]
Unigene1097	335	67	gi|189235434|ref|XP_001813433.1|	5.00E-42	PREDICTED: similar to paraplegin [Tribolium castaneum]
Unigene10970	212	9	gi|91085703|ref|XP_972591.1|	1.00E-24	PREDICTED: similar to AGAP005350-PA [Tribolium castaneum]
Unigene10972	389	19	gi|110758157|ref|XP_001121352.1|	4.00E-07	PREDICTED: similar to Zinc finger protein 84 (Zinc finger protein HPF2) [Apis mellifera]
Unigene10973	469	43	gi|158288696|ref|XP_310540.3|	6.00E-43	AGAP000544-PA [Anopheles gambiae str. PEST] >gi|157018693|gb|EAA06186.3| AGAP000544-PA [Anopheles gambiae str. PEST]
Unigene10974	231	3	gi|91083281|ref|XP_974400.1|	6.00E-12	PREDICTED: similar to lots wife CG33968-PA [Tribolium castaneum]
Unigene10977	591	99	gi|91085277|ref|XP_967262.1|	3.00E-29	PREDICTED: similar to Uncharacterized protein C20orf26 [Tribolium castaneum]
Unigene10978	303	5	gi|221116489|ref|XP_002158322.1|	8.00E-07	PREDICTED: similar to Tetratricopeptide repeat protein 4 [Hydra magnipapillata]
Unigene1098	276	27	gi|170033893|ref|XP_001844810.1|	3.00E-24	phopsphatidylinositol 3-kinase [Culex quinquefasciatus] >gi|167875055|gb|EDS38438.1| phopsphatidylinositol 3-kinase [Culex quinquefasciatus]
Unigene10980	308	47	gi|189237950|ref|XP_001811619.1|	8.00E-35	PREDICTED: similar to rho type GEF [Tribolium castaneum]
Unigene10981	212	19	gi|189234292|ref|XP_970495.2|	3.00E-25	PREDICTED: similar to microtubule associated protein xmap215 [Tribolium castaneum]
Unigene10982	380	65	gi|189236840|ref|XP_001813187.1|	5.00E-39	PREDICTED: similar to hect E3 ubiquitin ligase [Tribolium castaneum]
Unigene10983	789	48	gi|189237444|ref|XP_974750.2|	9.00E-79	PREDICTED: similar to 5-3 exoribonuclease 1 [Tribolium castaneum]
Unigene10985	731	80	gi|189240815|ref|XP_001811637.1|	7.00E-62	PREDICTED: similar to cullin [Tribolium castaneum]
Unigene10986	597	34	gi|270015345|gb|EFA11793.1|	5.00E-12	hypothetical protein TcasGA2_TC008572 [Tribolium castaneum]
Unigene10989	340	19	gi|189237101|ref|XP_001811710.1|	1.00E-38	PREDICTED: similar to glutamyl-tRNA(Gln) amidotransferase subunit A [Tribolium castaneum]
Unigene1099	363	34	gi|189236012|ref|XP_001807285.1|	3.00E-20	PREDICTED: similar to mical [Tribolium castaneum]
Unigene10991	643	36	gi|189235219|ref|XP_967244.2|	1.00E-49	PREDICTED: similar to Multi drug resistance 50 CG8523-PA [Tribolium castaneum]
Unigene10992	342	31	gi|91086965|ref|XP_973158.1|	2.00E-27	PREDICTED: similar to neural precursor cell expressed, developmentally down-regulated 1 [Tribolium castaneum]
Unigene10998	417	73	gi|158299254|ref|XP_319369.4|	2.00E-15	AGAP010191-PA [Anopheles gambiae str. PEST] >gi|157014277|gb|EAA13807.4| AGAP010191-PA [Anopheles gambiae str. PEST]
Unigene10999	290	32	gi|91083283|ref|XP_974418.1|	3.00E-15	PREDICTED: similar to CG10993-like protein [Tribolium castaneum]
Unigene11	396	49	gi|297139749|ref|NP_001171929.1|	3.00E-52	LMBR1 domain-containing protein 2 homolog [Tribolium castaneum]
Unigene110	233	60	gi|91080565|ref|XP_973293.1|	5.00E-23	PREDICTED: similar to SP1173 CG10121-PB [Tribolium castaneum]
Unigene1100	852	83	gi|74896865|sp|Q54G05.1|LRRX1_DICDI	2.00E-10	RecName: Full=Putative leucine-rich repeat-containing protein DDB_G0290503
Unigene11000	230	15	gi|195438527|ref|XP_002067188.1|	4.00E-19	GK24151 [Drosophila willistoni] >gi|194163273|gb|EDW78174.1| GK24151 [Drosophila willistoni]
Unigene11001	505	36	gi|91083283|ref|XP_974418.1|	2.00E-51	PREDICTED: similar to CG10993-like protein [Tribolium castaneum]
Unigene11002	289	49	gi|91084249|ref|XP_970187.1|	9.00E-39	PREDICTED: similar to platelet-activating factor acetylhydrolase ib [Tribolium castaneum]
Unigene11003	200	5	gi|17542730|ref|NP_502560.1|	2.00E-10	FATty acid desaturase family member (fat-2) [Caenorhabditis elegans] >gi|7546993|gb|AAF63745.1|AF240777_1 delta 12 fatty acid desaturase FAT-2 [Caenorhabditis elegans] >gi|4008402|emb|CAB05304.1| C. elegans protein W02A2.1, confirmed by transcript evidence [Caenorhabditis elegans]
Unigene11004	206	8	gi|214027228|gb|ACJ63290.1|	5.00E-32	histone deacetylase protein [Bursaphelenchus xylophilus]
Unigene11008	1662	185	gi|26985889|emb|CAD59156.1|	1.00E-123	C. elegans protein T05H10.6b, confirmed by transcript evidence [Caenorhabditis elegans]
Unigene11009	540	14	gi|91077690|ref|XP_974728.1|	3.00E-17	PREDICTED: similar to SPT3-associated factor 42 [Tribolium castaneum]
Unigene1101	314	15	gi|189241164|ref|XP_974773.2|	2.00E-22	PREDICTED: similar to guanine nucleotide exchange factor [Tribolium castaneum]
Unigene11010	647	78	gi|68161644|emb|CAG44455.1|	1.00E-68	cAMP-dependent protein kinase catalytic subunit [Amblyomma hebraeum]
Unigene11014	619	46	gi|91094565|ref|XP_967627.1|	1.00E-111	PREDICTED: similar to low-density lipoprotein receptor (ldl), partial [Tribolium castaneum]
Unigene11015	205	3	gi|189236141|ref|XP_974712.2|	6.00E-12	PREDICTED: similar to CG9170 CG9170-PA [Tribolium castaneum]
Unigene11016	239	63	gi|158300894|ref|XP_320698.3|	3.00E-09	AGAP011817-PA [Anopheles gambiae str. PEST] >gi|157013380|gb|EAA00383.3| AGAP011817-PA [Anopheles gambiae str. PEST]
Unigene11017	297	10	gi|189235151|ref|XP_968430.2|	3.00E-11	PREDICTED: similar to AGAP006107-PB [Tribolium castaneum]
Unigene1102	413	36	gi|189235873|ref|XP_970436.2|	2.00E-54	PREDICTED: similar to breakpoint cluster region protein [Tribolium castaneum]
Unigene11022	287	23	gi|1480863|gb|AAB05810.1|	6.00E-14	super cysteine rich protein [Homo sapiens]
Unigene11023	250	4	gi|189235004|ref|XP_970036.2|	3.00E-16	PREDICTED: similar to RhoGAP15B CG4937-PB [Tribolium castaneum]
Unigene11025	438	39	gi|110749594|ref|XP_001120428.1|	7.00E-17	PREDICTED: similar to Rho-associated coiled-coil forming kinase 1 [Apis mellifera]
Unigene11028	305	3	gi|91084565|ref|XP_973665.1|	4.00E-10	PREDICTED: similar to light protein [Tribolium castaneum]
Unigene1103	284	42	gi|91091098|ref|XP_968555.1|	5.00E-40	PREDICTED: similar to AGAP002051-PA [Tribolium castaneum]
Unigene11032	355	17	gi|189241164|ref|XP_974773.2|	7.00E-07	PREDICTED: similar to guanine nucleotide exchange factor [Tribolium castaneum]
Unigene1104	997	204	gi|170055005|ref|XP_001863387.1|	1.00E-09	sarcalumenin [Culex quinquefasciatus] >gi|167875131|gb|EDS38514.1| sarcalumenin [Culex quinquefasciatus]
Unigene11040	279	4	gi|270009247|gb|EFA05695.1|	2.00E-14	odorant binding protein 11 [Tribolium castaneum]
Unigene11043	405	25	gi|189241164|ref|XP_974773.2|	1.00E-11	PREDICTED: similar to guanine nucleotide exchange factor [Tribolium castaneum]
Unigene11044	444	46	gi|195328819|ref|XP_002031109.1|	2.00E-28	GM24206 [Drosophila sechellia] >gi|194120052|gb|EDW42095.1| GM24206 [Drosophila sechellia]
Unigene11045	214	3	gi|91078392|ref|XP_974372.1|	7.00E-09	PREDICTED: similar to AGAP007483-PA [Tribolium castaneum]
Unigene11046	317	54	gi|195579992|ref|XP_002079840.1|	1.00E-16	GD21804 [Drosophila simulans] >gi|194191849|gb|EDX05425.1| GD21804 [Drosophila simulans]
Unigene11048	208	5	gi|2499318|sp|Q18359.1|NDUA5_CAEEL	1.00E-09	RecName: Full=Probable NADH dehydrogenase [ubiquinone] 1 alpha subcomplex subunit 5 >gi|3874666|emb|CAA92789.1| C. elegans protein C33A12.1, confirmed by transcript evidence [Caenorhabditis elegans]
Unigene1105	325	39	gi|195335717|ref|XP_002034510.1|	3.00E-28	GM19872 [Drosophila sechellia] >gi|194126480|gb|EDW48523.1| GM19872 [Drosophila sechellia]
Unigene11050	329	13	gi|91087143|ref|XP_975288.1|	2.00E-31	PREDICTED: similar to exosomal 3-5 exoribonuclease complex subunit Rrp41-like protein [Tribolium castaneum]
Unigene11051	213	4	gi|91083375|ref|XP_966996.1|	2.00E-06	PREDICTED: similar to glycosyltransferase [Tribolium castaneum]
Unigene11053	266	31	gi|195578817|ref|XP_002079260.1|	3.00E-08	GD23852 [Drosophila simulans] >gi|194191269|gb|EDX04845.1| GD23852 [Drosophila simulans]
Unigene11054	431	27	gi|91077478|ref|XP_968425.1|	5.00E-21	PREDICTED: similar to CG5800 CG5800-PA [Tribolium castaneum] >gi|270002829|gb|EEZ99276.1| DEAD (Asp-Glu-Ala-Asp) box polypeptide 10 [Tribolium castaneum]
Unigene11056	210	5	gi|91085649|ref|XP_970922.1|	1.00E-09	PREDICTED: similar to Macroglobulin complement-related CG7586-PA [Tribolium castaneum]
Unigene11057	386	26	gi|156543714|ref|XP_001605753.1|	1.00E-37	PREDICTED: similar to blooms syndrome DNA helicase [Nasonia vitripennis]
Unigene11058	211	1	gi|170592401|ref|XP_001900957.1|	4.00E-12	fumarase [Brugia malayi]
Unigene11059	227	30	gi|189237182|ref|XP_001808720.1|	8.00E-28	PREDICTED: similar to rhogef and pleckstrin domain protein [Tribolium castaneum]
Unigene1106	431	25	gi|156552335|ref|XP_001601632.1|	4.00E-26	PREDICTED: similar to hCG1811879 [Nasonia vitripennis]
Unigene11060	257	13	gi|91092128|ref|XP_972649.1|	3.00E-31	PREDICTED: similar to AGAP005549-PA [Tribolium castaneum]
Unigene11061	940	62	gi|91085743|ref|XP_973670.1|	1.00E-84	PREDICTED: similar to CG7922 CG7922-PA [Tribolium castaneum]
Unigene11062	645	37	gi|158298375|ref|XP_318541.4|	1.00E-06	AGAP010767-PA [Anopheles gambiae str. PEST] >gi|157014371|gb|EAA13719.5| AGAP010767-PA [Anopheles gambiae str. PEST]
Unigene11063	440	25	gi|91076816|ref|XP_974431.1|	4.00E-47	PREDICTED: similar to peter pan CG5786-PA [Tribolium castaneum]
Unigene11067	350	18	gi|66533931|ref|XP_396145.2|	4.00E-15	PREDICTED: similar to CG5196-PA, isoform A [Apis mellifera]
Unigene11068	375	21	gi|189241716|ref|XP_968391.2|	3.00E-19	PREDICTED: similar to Mod(mdg4)-heS00531 [Tribolium castaneum]
Unigene1107	435	26	gi|91079334|ref|XP_969106.1|	4.00E-47	PREDICTED: similar to PRMT5 [Tribolium castaneum]
Unigene11072	731	123	gi|110762099|ref|XP_393908.3|	9.00E-70	PREDICTED: similar to CG11323-PA [Apis mellifera]
Unigene11073	280	8	gi|270015184|gb|EFA11632.1|	3.00E-06	hypothetical protein TcasGA2_TC000010 [Tribolium castaneum]
Unigene11075	211	17	gi|91086103|ref|XP_967597.1|	2.00E-16	PREDICTED: similar to actin [Tribolium castaneum]
Unigene11077	836	130	gi|189233593|ref|XP_970417.2|	9.00E-96	PREDICTED: similar to fatty acid synthase [Tribolium castaneum]
Unigene11079	272	14	gi|189240635|ref|XP_969354.2|	4.00E-20	PREDICTED: similar to AGAP009835-PA [Tribolium castaneum]
Unigene1108	355	18	gi|189239745|ref|XP_968925.2|	2.00E-38	PREDICTED: similar to CG16771 CG16771-PA [Tribolium castaneum]
Unigene11080	230	22	gi|91079098|ref|XP_975317.1|	5.00E-16	PREDICTED: similar to CG13800 CG13800-PA [Tribolium castaneum]
Unigene11081	283	22	gi|189241935|ref|XP_969741.2|	1.00E-22	PREDICTED: similar to AGAP007525-PA [Tribolium castaneum]
Unigene11082	343	11	gi|91084191|ref|XP_967340.1|	2.00E-40	PREDICTED: similar to AGAP002557-PA [Tribolium castaneum]
Unigene11084	301	39	gi|189241935|ref|XP_969741.2|	2.00E-23	PREDICTED: similar to AGAP007525-PA [Tribolium castaneum]
Unigene11085	506	25	gi|170585502|ref|XP_001897522.1|	1.00E-40	Zinc knuckle family protein [Brugia malayi] >gi|158595069|gb|EDP33644.1| Zinc knuckle family protein [Brugia malayi]
Unigene11086	221	6	gi|195435956|ref|XP_002065944.1|	3.00E-13	GK20938 [Drosophila willistoni] >gi|194162029|gb|EDW76930.1| GK20938 [Drosophila willistoni]
Unigene11087	300	1729	gi|170045332|ref|XP_001850268.1|	3.00E-12	yellow [Culex quinquefasciatus] >gi|167868255|gb|EDS31638.1| yellow [Culex quinquefasciatus]
Unigene11089	237	2	gi|91095113|ref|XP_969882.1|	8.00E-16	PREDICTED: similar to aldehyde dehydrogenase 7 family, member A1 [Tribolium castaneum]
Unigene1109	236	24	gi|189238905|ref|XP_967915.2|	3.00E-31	PREDICTED: similar to AGAP003823-PA [Tribolium castaneum]
Unigene11091	340	11	gi|91088333|ref|XP_970609.1|	2.00E-23	PREDICTED: similar to sodium-dependent phosphate transporter [Tribolium castaneum]
Unigene11093	297	12	gi|91095247|ref|XP_971196.1|	2.00E-25	PREDICTED: similar to vacuolar protein sorting vps16 [Tribolium castaneum]
Unigene11094	241	16	gi|91094565|ref|XP_967627.1|	9.00E-36	PREDICTED: similar to low-density lipoprotein receptor (ldl), partial [Tribolium castaneum]
Unigene11099	203	0	gi|91076816|ref|XP_974431.1|	2.00E-18	PREDICTED: similar to peter pan CG5786-PA [Tribolium castaneum]
Unigene111	973	119	gi|91094723|ref|XP_970634.1|	1.00E-100	PREDICTED: similar to CG8596 CG8596-PA, partial [Tribolium castaneum]
Unigene1110	212	23	gi|291236744|ref|XP_002738298.1|	8.00E-24	PREDICTED: galactosidase, beta 1-like [Saccoglossus kowalevskii]
Unigene11101	223	2	gi|82654504|gb|ABB88208.1|	5.00E-16	Hypothetical protein H20J04.4b [Caenorhabditis elegans]
Unigene11102	519	48	gi|110756663|ref|XP_001121319.1|	2.00E-06	PREDICTED: similar to CG2698-PA [Apis mellifera]
Unigene11103	267	46	gi|189238580|ref|XP_971286.2|	1.00E-24	PREDICTED: similar to mothers against dpp protein [Tribolium castaneum]
Unigene11104	209	1	gi|91091788|ref|XP_970103.1|	8.00E-14	PREDICTED: similar to catalase [Tribolium castaneum]
Unigene11106	366	26	gi|270004907|gb|EFA01355.1|	1.00E-20	torpedo [Tribolium castaneum]
Unigene11107	305	15	gi|189237398|ref|XP_973229.2|	9.00E-37	PREDICTED: spalt-like protein [Tribolium castaneum]
Unigene11108	297	10	gi|66529864|ref|XP_395100.2|	2.00E-09	PREDICTED: similar to CG10743-PA, isoform A [Apis mellifera]
Unigene11109	530	57	gi|156549724|ref|XP_001605685.1|	1.00E-37	PREDICTED: similar to p270 [Nasonia vitripennis]
Unigene1111	609	72	gi|189240528|ref|XP_972141.2|	5.00E-70	PREDICTED: similar to nucleoporin 85 [Tribolium castaneum]
Unigene11111	499	35	gi|170039559|ref|XP_001847598.1|	4.00E-11	M protein type [Culex quinquefasciatus] >gi|167863116|gb|EDS26499.1| M protein type [Culex quinquefasciatus]
Unigene11112	501	18	gi|110765895|ref|XP_001120480.1|	2.00E-46	PREDICTED: similar to CG7053-PA [Apis mellifera]
Unigene11114	272	23	gi|156549103|ref|XP_001607594.1|	5.00E-26	PREDICTED: similar to LOC100049745 protein [Nasonia vitripennis]
Unigene11115	402	48	gi|149631907|ref|XP_001506502.1|	1.00E-24	PREDICTED: similar to insulin-degrading enzyme [Ornithorhynchus anatinus]
Unigene11116	287	11	gi|91092340|ref|XP_970937.1|	3.00E-07	PREDICTED: similar to ctl transporter [Tribolium castaneum]
Unigene1112	1549	247	gi|91085277|ref|XP_967262.1|	1.00E-103	PREDICTED: similar to Uncharacterized protein C20orf26 [Tribolium castaneum]
Unigene11121	983	138	gi|91095299|ref|XP_970817.1|	1.00E-37	PREDICTED: similar to protein kinase protein, partial [Tribolium castaneum]
Unigene11122	395	32	gi|66530952|ref|XP_624339.1|	1.00E-23	PREDICTED: similar to proteasome (prosome, macropain) 26S subunit, non-ATPase, 10 [Apis mellifera]
Unigene11125	530	69	gi|170048727|ref|XP_001870751.1|	4.00E-96	transparent testa glabra1 [Culex quinquefasciatus] >gi|167870737|gb|EDS34120.1| transparent testa glabra1 [Culex quinquefasciatus]
Unigene11126	217	5	gi|268560686|ref|XP_002646267.1|	9.00E-10	Hypothetical protein CBG11972 [Caenorhabditis briggsae] >gi|187029811|emb|CAP31021.1| Hypothetical protein CBG11972 [Caenorhabditis briggsae]
Unigene11127	762	57	gi|189235835|ref|XP_967696.2|	1.00E-40	PREDICTED: similar to AGAP005431-PA [Tribolium castaneum]
Unigene11129	278	11	gi|91094107|ref|XP_967469.1|	2.00E-14	PREDICTED: similar to GA14224-PA [Tribolium castaneum]
Unigene1113	402	58	gi|189238221|ref|XP_970385.2|	2.00E-14	PREDICTED: similar to Rrp6 CG7292-PB [Tribolium castaneum]
Unigene11130	364	49	gi|189235987|ref|XP_971849.2|	1.00E-20	PREDICTED: similar to BMKETTIN [Tribolium castaneum]
Unigene11132	372	37	gi|189238385|ref|XP_001811202.1|	3.00E-48	PREDICTED: similar to ubiquitin specific protease [Tribolium castaneum]
Unigene11135	513	11	gi|83764265|emb|CAA99779.2|	3.00E-10	C. elegans protein C15C8.4, confirmed by transcript evidence [Caenorhabditis elegans]
Unigene11136	539	14	gi|91079100|ref|XP_975321.1|	8.00E-11	PREDICTED: similar to CG33232 CG33232-PC [Tribolium castaneum]
Unigene11137	584	63	gi|289739687|gb|ADD18591.1|	2.00E-36	phosphoglycerate mutase [Glossina morsitans morsitans]
Unigene11138	284	22	gi|189234306|ref|XP_971669.2|	2.00E-26	PREDICTED: similar to protein disulfide isomerase [Tribolium castaneum]
Unigene1114	268	54	gi|91090988|ref|XP_974875.1|	4.00E-32	PREDICTED: similar to lethal (3) 07882 CG5824-PA [Tribolium castaneum]
Unigene11141	215	25	gi|17542650|ref|NP_500480.1|	2.00E-27	UBiquitin Conjugating enzyme family member (ubc-1) [Caenorhabditis elegans] >gi|1717853|sp|P52478.1|UBC1_CAEEL RecName: Full=Ubiquitin-conjugating enzyme E2 1; AltName: Full=Ubiquitin-protein ligase 1; AltName: Full=Ubiquitin carrier protein 1 >gi|506644|gb|AAA83388.1| similar to yeast RAD6 DNA repair protein, Swiss-Prot Accession Number P06104 [Caenorhabditis elegans] >gi|14573896|gb|AAC02561.2|…
Unigene11142	293	19	gi|156547004|ref|XP_001600462.1|	2.00E-42	PREDICTED: similar to ribosomal protein S6 kinase, partial [Nasonia vitripennis]
Unigene11145	238	2	gi|170572233|ref|XP_001892034.1|	6.00E-11	erythroblast macrophage protein EMP [Brugia malayi]
Unigene11146	209	8	gi|156549977|ref|XP_001603755.1|	8.00E-22	PREDICTED: similar to alcohol dehydrogenase [Nasonia vitripennis]
Unigene11148	356	51	gi|156547004|ref|XP_001600462.1|	6.00E-51	PREDICTED: similar to ribosomal protein S6 kinase, partial [Nasonia vitripennis]
Unigene1115	442	159	gi|61651650|dbj|BAD91164.1|	4.00E-22	small heat shock protein 21 [Gastrophysa atrocyanea]
Unigene11150	378	52	gi|297484397|ref|XP_002694298.1|	6.00E-06	PREDICTED: proteoglycan 4 [Bos taurus] >gi|296478893|gb|DAA21008.1| proteoglycan 4 [Bos taurus]
Unigene11151	214	3	gi|268552339|ref|XP_002634152.1|	3.00E-11	Hypothetical protein CBG01713 [Caenorhabditis briggsae] >gi|187037998|emb|CAP22915.1| Hypothetical protein CBG01713 [Caenorhabditis briggsae]
Unigene11153	281	29	gi|189234561|ref|XP_974267.2|	6.00E-09	PREDICTED: similar to CG1657 CG1657-PA [Tribolium castaneum]
Unigene11154	212	18	gi|91081979|ref|XP_968359.1|	1.00E-23	PREDICTED: similar to ubiquitin protein ligase [Tribolium castaneum]
Unigene11158	465	50	gi|189308102|gb|ACD86935.1|	8.00E-67	ubiquitin/60s ribosomal protein L40 fusion [Caenorhabditis brenneri]
Unigene11159	403	36	gi|123884281|sp|Q08BA4.1|S38A9_DANRE	3.00E-06	RecName: Full=Putative sodium-coupled neutral amino acid transporter 9 >gi|115528636|gb|AAI24809.1| Zgc:154088 [Danio rerio]
Unigene11163	379	60	gi|91093755|ref|XP_969513.1|	2.00E-26	PREDICTED: similar to pristanoyl acyl-Coenzyme A oxidase 3 [Tribolium castaneum]
Unigene11165	252	7	gi|189237121|ref|XP_972422.2|	7.00E-13	PREDICTED: similar to CG6574 CG6574-PA [Tribolium castaneum]
Unigene11167	236	27	gi|194761310|ref|XP_001962872.1|	8.00E-08	GF14209 [Drosophila ananassae] >gi|190616569|gb|EDV32093.1| GF14209 [Drosophila ananassae]
Unigene11169	266	4	gi|189235566|ref|XP_970111.2|	1.00E-16	PREDICTED: similar to sphingosine kinase a, b [Tribolium castaneum]
Unigene1117	244	19	gi|189235156|ref|XP_968661.2|	8.00E-22	PREDICTED: similar to AGAP006115-PB [Tribolium castaneum]
Unigene11170	471	27	gi|17564182|ref|NP_503522.1|	1.00E-37	Chaperonin Containing TCP-1 family member (cct-7) [Caenorhabditis elegans] >gi|14574231|gb|AAC19232.2| Hypothetical protein T10B5.5a [Caenorhabditis elegans]
Unigene11174	570	19	gi|91094969|ref|XP_968027.1|	1.00E-29	PREDICTED: similar to phosphatase 1 binding protein [Tribolium castaneum]
Unigene11177	253	19	gi|13384538|gb|AAK21466.1|	6.00E-14	Hypothetical protein T10F2.2 [Caenorhabditis elegans]
Unigene1118	431	73	gi|91089489|ref|XP_969648.1|	8.00E-16	PREDICTED: similar to RIKEN cDNA D230014K01 [Tribolium castaneum]
Unigene11180	276	9	gi|91079166|ref|XP_967495.1|	2.00E-17	PREDICTED: similar to bap28 [Tribolium castaneum]
Unigene11181	531	70	gi|66550881|ref|XP_395946.2|	1.00E-34	PREDICTED: similar to CG3149-PA [Apis mellifera]
Unigene11182	296	2	gi|291231068|ref|XP_002735482.1|	6.00E-18	PREDICTED: AcTiniN family member (atn-1)-like [Saccoglossus kowalevskii]
Unigene11184	478	16	gi|189234663|ref|XP_969172.2|	5.00E-20	PREDICTED: similar to AGAP003205-PA [Tribolium castaneum]
Unigene11185	800	39	gi|22036079|dbj|BAC06575.1|	3.00E-78	As37 [Ascaris suum]
Unigene11186	319	28	gi|189240929|ref|XP_970002.2|	7.00E-47	PREDICTED: similar to CG9007 CG9007-PA [Tribolium castaneum]
Unigene11188	550	38	gi|91083303|ref|XP_974646.1|	4.00E-68	PREDICTED: similar to phosphatidylserine receptor [Tribolium castaneum]
Unigene11189	226	16	gi|189235987|ref|XP_971849.2|	4.00E-11	PREDICTED: similar to BMKETTIN [Tribolium castaneum]
Unigene1119	518	91	gi|91086173|ref|XP_970673.1|	2.00E-15	PREDICTED: similar to conserved hypothetical protein [Tribolium castaneum] >gi|270009880|gb|EFA06328.1| hypothetical protein TcasGA2_TC009199 [Tribolium castaneum]
Unigene11190	824	109	gi|156549724|ref|XP_001605685.1|	1.00E-52	PREDICTED: similar to p270 [Nasonia vitripennis]
Unigene11193	388	37	gi|76162089|gb|ABA40770.1|	2.00E-10	SJCHGC01393 protein [Schistosoma japonicum]
Unigene11194	212	1	gi|91086239|ref|XP_972538.1|	8.00E-11	PREDICTED: similar to Squamous cell carcinoma antigen recognized by T-cells 3 (SART-3) (mSART-3) (Tumor-rejection antigen SART3) [Tribolium castaneum]
Unigene11195	657	35	gi|224044597|ref|XP_002193677.1|	2.00E-06	PREDICTED: deleted in lung and esophageal cancer 1 [Taeniopygia guttata]
Unigene11196	290	17	gi|270012132|gb|EFA08580.1|	2.00E-15	hypothetical protein TcasGA2_TC006235 [Tribolium castaneum]
Unigene11199	209	12	gi|156549977|ref|XP_001603755.1|	2.00E-22	PREDICTED: similar to alcohol dehydrogenase [Nasonia vitripennis]
Unigene1120	442	75	gi|91084657|ref|XP_967518.1|	7.00E-25	PREDICTED: similar to AGAP002962-PA [Tribolium castaneum]
Unigene11200	554	78	gi|281211651|gb|EFA85813.1|	2.00E-16	WD40-like domain-containing protein [Polysphondylium pallidum PN500]
Unigene11204	257	14	gi|91086467|ref|XP_969992.1|	8.00E-11	PREDICTED: similar to peptidyl-prolyl cis-trans isomerase (cyclophilin) [Tribolium castaneum]
Unigene11205	609	36	gi|195108339|ref|XP_001998750.1|	6.00E-40	GI23457 [Drosophila mojavensis] >gi|193915344|gb|EDW14211.1| GI23457 [Drosophila mojavensis]
Unigene11206	365	23	gi|91094239|ref|XP_968325.1|	1.00E-11	PREDICTED: similar to CG5110 CG5110-PA [Tribolium castaneum]
Unigene11208	1580	112	gi|110761023|ref|XP_624126.2|	2.00E-81	PREDICTED: similar to CG9056-PA [Apis mellifera]
Unigene1121	687	72	gi|91088475|ref|XP_970067.1|	3.00E-43	PREDICTED: similar to monocarboxylate transporter [Tribolium castaneum]
Unigene11212	293	38	gi|91094637|ref|XP_970218.1|	1.00E-27	PREDICTED: similar to lipase maturation factor 2 [Tribolium castaneum]
Unigene11213	334	15	gi|189239375|ref|XP_971348.2|	5.00E-26	PREDICTED: similar to CG32251 CG32251-PA [Tribolium castaneum]
Unigene11216	378	17	gi|268619136|gb|ACZ13344.1|	5.00E-42	tubulin alpha chain [Bursaphelenchus xylophilus]
Unigene11219	231	29	gi|170047725|ref|XP_001851362.1|	3.00E-22	purple acid phosphatase [Culex quinquefasciatus] >gi|167870045|gb|EDS33428.1| purple acid phosphatase [Culex quinquefasciatus]
Unigene1122	656	81	gi|91087181|ref|XP_975417.1|	1.00E-57	PREDICTED: similar to AGAP010034-PA [Tribolium castaneum]
Unigene11222	2061	293	gi|115943097|ref|XP_794494.2|	0	PREDICTED: similar to 5-oxoprolinase (ATP-hydrolysing) [Strongylocentrotus purpuratus] >gi|115976117|ref|XP_001192546.1| PREDICTED: similar to 5-oxoprolinase (ATP-hydrolysing) [Strongylocentrotus purpuratus]
Unigene11224	213	3	gi|73970327|ref|XP_856129.1|	1.00E-08	PREDICTED: similar to CCR4-NOT transcription complex, subunit 6 isoform 4 [Canis familiaris]
Unigene11225	213	11	gi|189235049|ref|XP_973902.2|	4.00E-11	PREDICTED: similar to cysteine rich protein 61 [Tribolium castaneum]
Unigene11227	446	39	gi|189236814|ref|XP_001811847.1|	1.00E-53	PREDICTED: similar to CG4822 CG4822-PA [Tribolium castaneum]
Unigene11228	233	16	gi|91082451|ref|XP_971337.1|	5.00E-20	PREDICTED: similar to hyperpolarization activated cyclic nucleotide-gated potassium channel [Tribolium castaneum]
Unigene11230	306	17	gi|91087291|ref|XP_975557.1|	2.00E-24	PREDICTED: similar to zinc finger protein [Tribolium castaneum]
Unigene11234	341	58	gi|91080737|ref|XP_975442.1|	6.00E-06	PREDICTED: hypothetical protein [Tribolium castaneum] >gi|270005455|gb|EFA01903.1| hypothetical protein TcasGA2_TC007513 [Tribolium castaneum]
Unigene11235	443	66	gi|91088691|ref|XP_974993.1|	4.00E-47	PREDICTED: similar to CG32121 CG32121-PB [Tribolium castaneum]
Unigene11238	567	33	gi|225685461|emb|CAX64461.1|	7.00E-62	fasciclin-2 precursor [Tribolium castaneum]
Unigene11239	385	4	gi|91080495|ref|XP_971019.1|	2.00E-27	PREDICTED: similar to UPF0493 protein KIAA1632 homolog [Tribolium castaneum]
Unigene1124	278	41	gi|197245364|ref|NP_001127785.1|	2.00E-10	glucocorticoid induced transcript 1-like [Nasonia vitripennis]
Unigene11240	227	7	gi|189237328|ref|XP_973173.2|	1.00E-08	PREDICTED: similar to pebble CG8114-PB [Tribolium castaneum]
Unigene11243	332	44	gi|195125155|ref|XP_002007048.1|	5.00E-15	GI12722 [Drosophila mojavensis] >gi|193918657|gb|EDW17524.1| GI12722 [Drosophila mojavensis]
Unigene11245	469	46	gi|91094623|ref|XP_969159.1|	7.00E-58	PREDICTED: similar to SCY1-like 2 [Tribolium castaneum]
Unigene11246	296	8	gi|170588547|ref|XP_001899035.1|	7.00E-23	GNS1/SUR4 family protein [Brugia malayi] >gi|158593248|gb|EDP31843.1| GNS1/SUR4 family protein [Brugia malayi]
Unigene11248	239	6	gi|189238578|ref|XP_971100.2|	2.00E-08	PREDICTED: similar to es2 protein [Tribolium castaneum]
Unigene1125	767	79	gi|189239451|ref|XP_974990.2|	3.00E-54	PREDICTED: similar to papilin [Tribolium castaneum]
Unigene11250	352	54	gi|189235583|ref|XP_001807381.1|	2.00E-36	PREDICTED: similar to CG8768 CG8768-PA [Tribolium castaneum]
Unigene11251	224	15	gi|189241087|ref|XP_970403.2|	2.00E-31	PREDICTED: similar to chameau CG5229-PA [Tribolium castaneum]
Unigene11252	292	54	gi|91076290|ref|XP_968649.1|	5.00E-18	PREDICTED: similar to AGAP002409-PA [Tribolium castaneum]
Unigene11253	393	43	gi|156543953|ref|XP_001607307.1|	3.00E-07	PREDICTED: similar to slit-robo rho gtpase activating protein 1,3 [Nasonia vitripennis]
Unigene11254	339	20	gi|195127255|ref|XP_002008084.1|	4.00E-08	GI12022 [Drosophila mojavensis] >gi|193919693|gb|EDW18560.1| GI12022 [Drosophila mojavensis]
Unigene11255	362	21	gi|91091128|ref|XP_969655.1|	1.00E-44	PREDICTED: similar to werner syndrome helicase [Tribolium castaneum]
Unigene11256	573	75	gi|91091128|ref|XP_969655.1|	1.00E-54	PREDICTED: similar to werner syndrome helicase [Tribolium castaneum]
Unigene11258	343	42	gi|91082231|ref|XP_972668.1|	6.00E-37	PREDICTED: similar to AGAP002097-PA [Tribolium castaneum]
Unigene1126	286	25	gi|91077372|ref|XP_975183.1|	6.00E-14	PREDICTED: similar to bitesize CG33555-PC [Tribolium castaneum]
Unigene11261	346	34	gi|1002380|gb|AAC47514.1|	1.00E-45	RRM-type RNA binding protein [Caenorhabditis elegans]
Unigene11262	357	11	gi|239793346|dbj|BAH72801.1|	8.00E-21	ACYPI009734 [Acyrthosiphon pisum]
Unigene11264	289	20	gi|170590784|ref|XP_001900151.1|	1.00E-24	Ras-related protein Rab-39A [Brugia malayi]
Unigene11267	246	15	gi|189236877|ref|XP_974696.2|	5.00E-30	PREDICTED: similar to chromosome region maintenance protein 5/exportin [Tribolium castaneum]
Unigene1127	326	109	gi|189237306|ref|XP_972101.2|	3.00E-44	PREDICTED: similar to aconitase [Tribolium castaneum]
Unigene11270	369	30	gi|270001259|gb|EEZ97706.1|	1.00E-49	brahma [Tribolium castaneum]
Unigene11273	261	29	gi|189241208|ref|XP_001811384.1|	9.00E-07	PREDICTED: similar to AGAP012375-PA [Tribolium castaneum]
Unigene11274	224	10	gi|115688831|ref|XP_001180325.1|	1.00E-13	PREDICTED: similar to endonuclease/reverse transcriptase [Strongylocentrotus purpuratus]
Unigene11277	365	6	gi|268579449|ref|XP_002644707.1|	3.00E-09	Hypothetical protein CBG14697 [Caenorhabditis briggsae] >gi|268579601|ref|XP_002644783.1| Hypothetical protein CBG14798 [Caenorhabditis briggsae] >gi|187028075|emb|CAP33146.1| Hypothetical protein CBG14697 [Caenorhabditis briggsae] >gi|187028151|emb|CAP33222.1| Hypothetical protein CBG14798 [Caenorhabditis briggsae]
Unigene1128	293	55	gi|189237332|ref|XP_973384.2|	6.00E-19	PREDICTED: similar to Transcription factor Dp-2 (E2F dimerization partner 2) [Tribolium castaneum]
Unigene11280	1311	159	gi|189236910|ref|XP_968888.2|	2.00E-94	PREDICTED: similar to DNA polymerase subunit gamma 1, mitochondrial [Tribolium castaneum]
Unigene11281	237	8	gi|91087359|ref|XP_975627.1|	1.00E-14	PREDICTED: similar to mitochondrial alanyl-tRNA synthetase CG4633-PA [Tribolium castaneum]
Unigene11283	530	51	gi|291241831|ref|XP_002740814.1|	3.00E-56	PREDICTED: mutagen-sensitive 308-like [Saccoglossus kowalevskii]
Unigene11284	212	32	gi|91093755|ref|XP_969513.1|	9.00E-13	PREDICTED: similar to pristanoyl acyl-Coenzyme A oxidase 3 [Tribolium castaneum]
Unigene11285	390	27	gi|195162981|ref|XP_002022332.1|	1.00E-15	GL24275 [Drosophila persimilis] >gi|194104293|gb|EDW26336.1| GL24275 [Drosophila persimilis]
Unigene11287	642	36	gi|170586296|ref|XP_001897915.1|	5.00E-49	O-Glycosyl hydrolase family 30 protein [Brugia malayi] >gi|158594310|gb|EDP32894.1| O-Glycosyl hydrolase family 30 protein [Brugia malayi]
Unigene11288	317	24	gi|291222564|ref|XP_002731286.1|	2.00E-08	PREDICTED: zinc finger protein 300-like, partial [Saccoglossus kowalevskii]
Unigene1129	251	35	gi|118795036|ref|XP_321888.3|	1.00E-18	AGAP001264-PA [Anopheles gambiae str. PEST] >gi|116116583|gb|EAA01746.3| AGAP001264-PA [Anopheles gambiae str. PEST]
Unigene11290	217	18	gi|189237950|ref|XP_001811619.1|	2.00E-21	PREDICTED: similar to rho type GEF [Tribolium castaneum]
Unigene11291	350	2	gi|170592857|ref|XP_001901181.1|	1.00E-05	Low-density lipoprotein receptor domain class A containing protein [Brugia malayi] >gi|158591248|gb|EDP29861.1| Low-density lipoprotein receptor domain class A containing protein [Brugia malayi]
Unigene11292	348	35	gi|270009237|gb|EFA05685.1|	4.00E-32	serine protease P153 [Tribolium castaneum]
Unigene11297	426	68	gi|189240815|ref|XP_001811637.1|	3.00E-35	PREDICTED: similar to cullin [Tribolium castaneum]
Unigene11299	426	31	gi|91079832|ref|XP_970236.1|	6.00E-62	PREDICTED: similar to vasodilator-stimulated phosphoprotein [Tribolium castaneum]
Unigene11300	1166	93	gi|189238819|ref|XP_967914.2|	1.00E-150	PREDICTED: similar to n6-adenosine-methyltransferase ime4 [Tribolium castaneum]
Unigene11301	559	44	gi|91088387|ref|XP_972439.1|	1.00E-86	PREDICTED: similar to Tetratricopeptide repeat protein 26 (TPR repeat protein 26) [Tribolium castaneum]
Unigene11302	353	9	gi|189242193|ref|XP_001811592.1|	4.00E-06	PREDICTED: similar to zinc finger protein 407, partial [Tribolium castaneum]
Unigene11303	237	12	gi|170047299|ref|XP_001851165.1|	4.00E-07	helicase sen1 [Culex quinquefasciatus] >gi|167869746|gb|EDS33129.1| helicase sen1 [Culex quinquefasciatus]
Unigene11305	243	2	gi|189240857|ref|XP_969210.2|	3.00E-23	PREDICTED: similar to Ptc-related CG11212-PA [Tribolium castaneum]
Unigene11306	231	6	gi|170594601|ref|XP_001902052.1|	5.00E-14	Chain B, Crystal Structure Of The D1d2 Sub-Complex From The Human Snrnp Core Domain. [Brugia malayi]
Unigene11309	291	20	gi|189236910|ref|XP_968888.2|	6.00E-33	PREDICTED: similar to DNA polymerase subunit gamma 1, mitochondrial [Tribolium castaneum]
Unigene1131	813	51	gi|91094541|ref|XP_972607.1|	1.00E-98	PREDICTED: similar to AGAP010396-PA [Tribolium castaneum]
Unigene11311	228	5	gi|189237695|ref|XP_970316.2|	3.00E-09	PREDICTED: similar to GA18260-PA, partial [Tribolium castaneum]
Unigene11312	572	30	gi|158301375|ref|XP_321082.4|	9.00E-09	AGAP001980-PA [Anopheles gambiae str. PEST] >gi|157012440|gb|EAA01169.4| AGAP001980-PA [Anopheles gambiae str. PEST]
Unigene11314	228	9	gi|268576234|ref|XP_002643097.1|	4.00E-20	Hypothetical protein CBG23021 [Caenorhabditis briggsae] >gi|187021353|emb|CAP39422.1| Hypothetical protein CBG23021 [Caenorhabditis briggsae]
Unigene11318	207	5	gi|1707261|gb|AAB37989.1|	8.00E-22	Hypothetical protein T10H10.2 [Caenorhabditis elegans]
Unigene1132	412	75	gi|189241728|ref|XP_966529.2|	1.00E-26	PREDICTED: similar to lethal(3)malignant brain tumor [Tribolium castaneum]
Unigene11320	254	33	gi|270004896|gb|EFA01344.1|	4.00E-35	topoisomerase II [Tribolium castaneum]
Unigene11322	258	36	gi|91085251|ref|XP_973301.1|	5.00E-18	PREDICTED: similar to DJ-1 [Tribolium castaneum]
Unigene11323	230	8	gi|91091144|ref|XP_970545.1|	2.00E-09	PREDICTED: similar to AGAP006068-PA [Tribolium castaneum]
Unigene11326	578	101	gi|189239489|ref|XP_001815879.1|	6.00E-77	PREDICTED: similar to DMAP1 CG11132-PA [Tribolium castaneum]
Unigene11328	284	57	gi|270014225|gb|EFA10673.1|	1.00E-07	muscle-specific protein 300 [Tribolium castaneum]
Unigene11329	275	8	gi|110767483|ref|XP_001122585.1|	7.00E-08	PREDICTED: similar to CG6479-PA, isoform A [Apis mellifera]
Unigene1133	226	13	gi|110760680|ref|XP_392864.3|	2.00E-27	PREDICTED: similar to lethal giant larvae homolog 1 [Apis mellifera]
Unigene11330	513	36	gi|91077084|ref|XP_969828.1|	3.00E-70	PREDICTED: similar to myotubularin [Tribolium castaneum]
Unigene11331	357	28	gi|123419966|ref|XP_001305659.1|	5.00E-06	hypothetical protein [Trichomonas vaginalis G3] >gi|121887191|gb|EAX92729.1| hypothetical protein TVAG_329900 [Trichomonas vaginalis G3]
Unigene11334	1388	142	gi|156120813|ref|NP_001095553.1|	4.00E-07	transcription termination factor 1 [Bos taurus] >gi|151556898|gb|AAI49057.1| TTF1 protein [Bos taurus] >gi|296482054|gb|DAA24169.1| transcription termination factor, RNA polymerase I [Bos taurus]
Unigene11335	302	45	gi|91091282|ref|XP_966431.1|	1.00E-08	PREDICTED: similar to rab gdp/gtp exchange factor isoform 1 [Tribolium castaneum]
Unigene11336	253	27	gi|91082233|ref|XP_972708.1|	5.00E-14	PREDICTED: similar to 2-phosphodiesterase [Tribolium castaneum]
Unigene11337	224	2	gi|91075990|ref|XP_970704.1|	8.00E-17	PREDICTED: similar to synaptojanin [Tribolium castaneum]
Unigene11338	232	1	gi|156542949|ref|XP_001601950.1|	8.00E-09	PREDICTED: similar to esr1 protein [Nasonia vitripennis]
Unigene1134	620	47	gi|193650175|ref|XP_001946611.1|	1.00E-33	PREDICTED: similar to VPRBP protein [Acyrthosiphon pisum]
Unigene11340	212	3	gi|268559590|ref|XP_002637786.1|	2.00E-19	Hypothetical protein CBG04571 [Caenorhabditis briggsae] >gi|187035364|emb|CAP25245.1| Hypothetical protein CBG04571 [Caenorhabditis briggsae]
Unigene11341	684	71	gi|91079588|ref|XP_967653.1|	1.00E-104	PREDICTED: similar to topoisomerase II [Tribolium castaneum]
Unigene11342	271	17	gi|110760592|ref|XP_395408.3|	3.00E-16	PREDICTED: similar to CG9063-PA [Apis mellifera]
Unigene11347	381	33	gi|290965426|dbj|BAI82239.1|	9.00E-07	merozoite surface protein 1 [Plasmodium inui]
Unigene11348	244	6	gi|189235365|ref|XP_967323.2|	2.00E-29	PREDICTED: similar to AGAP006609-PA [Tribolium castaneum]
Unigene11349	242	1	gi|124486644|ref|NP_001074503.1|	1.00E-06	F-box only protein 11 [Mus musculus]
Unigene1135	850	68	gi|189236012|ref|XP_001807285.1|	8.00E-57	PREDICTED: similar to mical [Tribolium castaneum]
Unigene11354	683	98	gi|268533140|ref|XP_002631698.1|	3.00E-19	C. briggsae CBR-ELO-9 protein [Caenorhabditis briggsae] >gi|187023151|emb|CAP37831.1| C. briggsae CBR-ELO-9 protein [Caenorhabditis briggsae]
Unigene11356	584	109	gi|289547138|gb|ADD10372.1|	2.00E-22	heat shock protein 90 [Meloidogyne incognita]
Unigene11359	212	9	gi|149642887|ref|NP_001092409.1|	5.00E-06	vacuolar protein-sorting-associated protein 36 [Bos taurus] >gi|257096848|sp|A5PK00.1|VPS36_BOVIN RecName: Full=Vacuolar protein-sorting-associated protein 36; AltName: Full=ESCRT-II complex subunit VPS36 >gi|148744048|gb|AAI42302.1| VPS36 protein [Bos taurus]
Unigene11360	447	40	gi|268581587|ref|XP_002645777.1|	2.00E-19	Hypothetical protein CBG07470 [Caenorhabditis briggsae] >gi|187033377|emb|CAP27613.1| Hypothetical protein CBG07470 [Caenorhabditis briggsae]
Unigene11361	1214	244	gi|189235987|ref|XP_971849.2|	8.00E-58	PREDICTED: similar to BMKETTIN [Tribolium castaneum]
Unigene11362	263	23	gi|270008225|gb|EFA04673.1|	4.00E-37	stromalin [Tribolium castaneum]
Unigene11365	338	15	gi|194218687|ref|XP_001494230.2|	4.00E-07	PREDICTED: similar to transformation/transcription domain-associated protein isoform 1 [Equus caballus]
Unigene11368	1058	79	gi|282165750|ref|NP_001164116.1|	1.00E-171	cdk10/11-like protein [Tribolium castaneum]
Unigene11369	808	72	gi|91084087|ref|XP_968449.1|	1.00E-07	PREDICTED: similar to sodium/solute symporter [Tribolium castaneum]
Unigene1137	476	93	gi|91095161|ref|XP_968028.1|	6.00E-66	PREDICTED: similar to elongation protein 3 homolog [Tribolium castaneum]
Unigene11370	486	60	gi|91095255|ref|XP_972562.1|	2.00E-32	PREDICTED: similar to AGAP006992-PA [Tribolium castaneum]
Unigene11373	247	9	gi|301631549|ref|XP_002944860.1|	1.00E-16	PREDICTED: elongation factor G-like, partial [Xenopus (Silurana) tropicalis]
Unigene11378	435	37	gi|83595243|gb|ABC25073.1|	1.00E-09	serine protease inhibitor 4 [Glossina morsitans morsitans]
Unigene1138	597	41	gi|189240620|ref|XP_001807833.1|	7.00E-36	PREDICTED: similar to AGAP011875-PA [Tribolium castaneum]
Unigene11380	292	11	gi|270002892|gb|EEZ99339.1|	4.00E-13	aminopeptidase N-like protein [Tribolium castaneum]
Unigene11384	211	5	gi|281361999|ref|NP_001163643.1|	1.00E-26	stripe, isoform C [Drosophila melanogaster] >gi|272477035|gb|ACZ94939.1| stripe, isoform C [Drosophila melanogaster]
Unigene11387	230	4	gi|189241022|ref|XP_970618.2|	3.00E-22	PREDICTED: similar to vacuolar protein sorting-associated protein [Tribolium castaneum]
Unigene11388	432	15	gi|56283929|ref|NP_523475.3|	9.00E-07	salivary gland secretion 1 [Drosophila melanogaster] >gi|55380421|gb|AAF50957.4| salivary gland secretion 1 [Drosophila melanogaster]
Unigene11390	341	11	gi|91078110|ref|XP_973023.1|	2.00E-29	PREDICTED: similar to CG6511 CG6511-PA [Tribolium castaneum]
Unigene11391	287	12	gi|170055731|ref|XP_001863712.1|	4.00E-15	neurexin [Culex quinquefasciatus] >gi|167875587|gb|EDS38970.1| neurexin [Culex quinquefasciatus]
Unigene11392	420	9	gi|70955605|gb|AAZ16364.1|	3.00E-11	variable lymphocyte receptor B [Eptatretus burgeri]
Unigene11394	485	31	gi|170588817|ref|XP_001899170.1|	3.00E-63	probable transport protein Sec61 alpha subunit [Brugia malayi]
Unigene11395	227	5	gi|170577455|ref|XP_001894010.1|	5.00E-14	ubiquitin conjugating enzyme protein 3 [Brugia malayi]
Unigene11398	399	10	gi|194218769|ref|XP_001915173.1|	1.00E-23	PREDICTED: integrator complex subunit 1 [Equus caballus]
Unigene11399	654	32	gi|296196838|ref|XP_002746005.1|	1.00E-78	PREDICTED: LIM domain-binding protein 2 isoform 1 [Callithrix jacchus]
Unigene114	312	51	gi|91075936|ref|XP_967560.1|	1.00E-41	PREDICTED: similar to AGAP002481-PA [Tribolium castaneum]
Unigene1140	212	117	gi|270009346|gb|EFA05794.1|	4.00E-09	apolipoprotein LI-II precursor [Tribolium castaneum]
Unigene11400	384	10	gi|270002730|gb|EEZ99177.1|	7.00E-43	cadherin 23 [Tribolium castaneum]
Unigene11403	314	29	gi|189241096|ref|XP_001811535.1|	1.00E-12	PREDICTED: similar to core 1 synthase, glycoprotein-N-acetylgalactosamine 3-beta-galactosyltransferase, 1 [Tribolium castaneum]
Unigene11405	222	3	gi|91081583|ref|XP_975280.1|	3.00E-16	PREDICTED: similar to B-cell CLL/lymphoma 11A [Tribolium castaneum]
Unigene11406	499	31	gi|91090674|ref|XP_974487.1|	5.00E-61	PREDICTED: similar to CG3194 CG3194-PA [Tribolium castaneum]
Unigene1141	350	28	gi|91095065|ref|XP_972609.1|	5.00E-60	PREDICTED: similar to guanyl-nucleotide exchange factor [Tribolium castaneum]
Unigene11411	215	4	gi|91076832|ref|XP_974636.1|	3.00E-15	PREDICTED: similar to GA20540-PA [Tribolium castaneum]
Unigene11412	506	21	gi|189241130|ref|XP_973380.2|	8.00E-33	PREDICTED: similar to GA10442-PA [Tribolium castaneum]
Unigene11415	900	40	gi|94733115|emb|CAK04389.1|	7.00E-74	membrane-bound transcription factor protease, site 1 [Danio rerio] >gi|148726024|emb|CAN88262.1| membrane-bound transcription factor protease, site 1 [Danio rerio]
Unigene11416	211	8	gi|170047833|ref|XP_001851412.1|	8.00E-16	carboxypeptidase D [Culex quinquefasciatus] >gi|167870104|gb|EDS33487.1| carboxypeptidase D [Culex quinquefasciatus]
Unigene11417	214	35	gi|91092056|ref|XP_970271.1|	1.00E-22	PREDICTED: similar to dihydropyrimidine dehydrogenase [Tribolium castaneum]
Unigene1142	395	35	gi|91079919|ref|XP_967329.1|	2.00E-13	PREDICTED: similar to AGAP007491-PA [Tribolium castaneum]
Unigene11420	422	10	gi|12276008|gb|AAG50217.1|AF303259_1	5.00E-14	2O16 [Caenorhabditis elegans] >gi|13548420|emb|CAC35867.1| C. elegans protein Y54G9A.7, confirmed by transcript evidence [Caenorhabditis elegans]
Unigene11425	212	3	gi|270016233|gb|EFA12679.1|	3.00E-07	hypothetical protein TcasGA2_TC010703 [Tribolium castaneum]
Unigene11427	388	18	gi|156553701|ref|XP_001600196.1|	1.00E-23	PREDICTED: similar to Hus1 protein [Nasonia vitripennis]
Unigene11428	212	12	gi|47523848|ref|NP_999562.1|	3.00E-18	dihydrolipoyllysine-residue succinyltransferase component of 2-oxoglutarate dehydrogenase complex, mitochondrial [Sus scrofa] >gi|18203301|sp|Q9N0F1.1|ODO2_PIG RecName: Full=Dihydrolipoyllysine-residue succinyltransferase component of 2-oxoglutarate dehydrogenase complex, mitochondrial; AltName: Full=Dihydrolipoamide succinyltransferase component of 2-oxoglutarate dehydrogenase complex; AltName: …
Unigene11429	435	20	gi|158292849|ref|XP_001688535.1|	7.00E-09	AGAP005245-PH [Anopheles gambiae str. PEST] >gi|157017186|gb|EDO64118.1| AGAP005245-PH [Anopheles gambiae str. PEST]
Unigene1143	243	56	gi|91083873|ref|XP_974306.1|	7.00E-07	PREDICTED: similar to AGAP006745-PA [Tribolium castaneum]
Unigene11430	202	5	gi|91090296|ref|XP_971651.1|	8.00E-13	PREDICTED: similar to CG10914 CG10914-PA [Tribolium castaneum]
Unigene11432	355	37	gi|189238015|ref|XP_970186.2|	3.00E-29	PREDICTED: similar to AGAP006016-PA [Tribolium castaneum]
Unigene11433	228	21	gi|189239158|ref|XP_971688.2|	3.00E-17	PREDICTED: similar to CG3817 CG3817-PA [Tribolium castaneum]
Unigene11434	349	36	gi|270010422|gb|EFA06870.1|	3.00E-21	hypothetical protein TcasGA2_TC009815 [Tribolium castaneum]
Unigene11435	203	4	gi|170589890|ref|XP_001899706.1|	3.00E-14	laminin receptor 1 [Brugia malayi]
Unigene11437	453	31	gi|158293051|ref|XP_314344.4|	1.00E-16	scavenger receptor class B (AGAP004847-PA) [Anopheles gambiae str. PEST] >gi|157016920|gb|EAA09702.5| scavenger receptor class B (AGAP004847-PA) [Anopheles gambiae str. PEST]
Unigene11438	1132	90	gi|195116541|ref|XP_002002812.1|	2.00E-25	GI17584 [Drosophila mojavensis] >gi|193913387|gb|EDW12254.1| GI17584 [Drosophila mojavensis]
Unigene11439	279	26	gi|189238005|ref|XP_001813224.1|	2.00E-36	PREDICTED: similar to Cdc6 [Tribolium castaneum]
Unigene1144	220	73	gi|189237322|ref|XP_966614.2|	2.00E-25	PREDICTED: similar to thyroid hormone receptor interactor 12 isoform 1 [Tribolium castaneum]
Unigene11440	258	52	gi|91078582|ref|XP_971900.1|	1.00E-28	PREDICTED: similar to GA14412-PA [Tribolium castaneum]
Unigene11441	399	12	gi|189242071|ref|XP_972605.2|	1.00E-39	PREDICTED: similar to Armadillo repeat-containing protein 2, partial [Tribolium castaneum]
Unigene11443	230	3	gi|301630246|ref|XP_002944233.1|	1.00E-12	PREDICTED: catechol 1,2-dioxygenase-like, partial [Xenopus (Silurana) tropicalis]
Unigene11444	215	25	gi|189238005|ref|XP_001813224.1|	1.00E-24	PREDICTED: similar to Cdc6 [Tribolium castaneum]
Unigene11449	302	16	gi|110763464|ref|XP_625230.2|	3.00E-17	PREDICTED: similar to essential meiotic endonuclease 1 homolog 1 [Apis mellifera]
Unigene1145	559	47	gi|91089729|ref|XP_975072.1|	1.00E-90	PREDICTED: similar to chloride channel protein 7 [Tribolium castaneum]
Unigene11452	585	44	gi|189235124|ref|XP_972006.2|	4.00E-75	PREDICTED: similar to Pleckstrin homology domain-containing family G member 1 [Tribolium castaneum]
Unigene11456	965	131	gi|268571147|ref|XP_002640949.1|	2.00E-14	Hypothetical protein CBG11690 [Caenorhabditis briggsae] >gi|187030094|emb|CAP30881.1| Hypothetical protein CBG11690 [Caenorhabditis briggsae]
Unigene11457	217	15	gi|221116904|ref|XP_002158500.1|	3.00E-06	PREDICTED: hypothetical protein [Hydra magnipapillata]
Unigene11458	217	1	gi|268577103|ref|XP_002643533.1|	2.00E-06	Hypothetical protein CBG16219 [Caenorhabditis briggsae] >gi|187026624|emb|CAP34194.1| Hypothetical protein CBG16219 [Caenorhabditis briggsae]
Unigene1146	260	63	gi|91088719|ref|XP_975151.1|	4.00E-19	PREDICTED: similar to sodium-dependent phosphate transporter [Tribolium castaneum]
Unigene11462	297	12	gi|91077512|ref|XP_969687.1|	9.00E-30	PREDICTED: similar to beta chain spectrin [Tribolium castaneum]
Unigene11468	522	30	gi|91090548|ref|XP_971239.1|	1.00E-65	PREDICTED: similar to Hemolectin CG7002-PA [Tribolium castaneum]
Unigene1147	218	14	gi|189234161|ref|XP_967052.2|	2.00E-36	PREDICTED: similar to jumonji domain containing 1A [Tribolium castaneum]
Unigene11473	819	74	gi|91086667|ref|XP_968148.1|	2.00E-62	PREDICTED: similar to simjang CG32067-PC [Tribolium castaneum]
Unigene11474	279	28	gi|156550839|ref|XP_001601192.1|	2.00E-23	PREDICTED: similar to WD40-repeat protein [Nasonia vitripennis]
Unigene11477	268	12	gi|270011108|gb|EFA07556.1|	8.00E-19	doublesex [Tribolium castaneum]
Unigene1148	381	58	gi|189238996|ref|XP_974023.2|	2.00E-58	PREDICTED: similar to sumo ligase [Tribolium castaneum]
Unigene11480	1184	235	gi|189237304|ref|XP_971777.2|	0	PREDICTED: similar to AGAP011286-PA [Tribolium castaneum]
Unigene11481	348	10	gi|255522807|ref|NP_001157316.1|	1.00E-10	longitudinals lacking isoform 7 [Tribolium castaneum]
Unigene11482	327	11	gi|189241828|ref|XP_972695.2|	3.00E-09	PREDICTED: similar to GA19602-PA [Tribolium castaneum]
Unigene11483	859	94	gi|189239368|ref|XP_970256.2|	1.00E-139	PREDICTED: similar to AGAP008003-PA [Tribolium castaneum]
Unigene11488	263	10	gi|268579721|ref|XP_002644843.1|	8.00E-17	Hypothetical protein CBG05011 [Caenorhabditis briggsae] >gi|187035275|emb|CAP25602.1| Hypothetical protein CBG05011 [Caenorhabditis briggsae]
Unigene11489	239	37	gi|91089951|ref|XP_973444.1|	2.00E-18	PREDICTED: similar to abc transporter [Tribolium castaneum]
Unigene1149	394	67	gi|91091918|ref|XP_967056.1|	9.00E-07	PREDICTED: similar to AGAP008487-PA [Tribolium castaneum]
Unigene11490	1140	132	gi|91085411|ref|XP_967521.1|	8.00E-94	PREDICTED: similar to GA17603-PA [Tribolium castaneum]
Unigene11492	388	27	gi|91091784|ref|XP_969757.1|	5.00E-24	PREDICTED: similar to amsh [Tribolium castaneum]
Unigene11494	215	6	gi|91077932|ref|XP_974190.1|	2.00E-12	PREDICTED: similar to component of oligomeric golgi complex 7 [Tribolium castaneum]
Unigene11495	429	25	gi|189236810|ref|XP_001811558.1|	3.00E-19	PREDICTED: similar to CG31643 CG31643-PA [Tribolium castaneum]
Unigene11496	394	30	gi|25005153|emb|CAB11566.3|	4.00E-10	C. elegans protein Y49E10.20, confirmed by transcript evidence [Caenorhabditis elegans]
Unigene11499	268	23	gi|91091078|ref|XP_975801.1|	1.00E-07	PREDICTED: hypothetical protein isoform 2 [Tribolium castaneum] >gi|270013149|gb|EFA09597.1| hypothetical protein TcasGA2_TC011716 [Tribolium castaneum]
Unigene115	962	208	gi|91078698|ref|XP_971450.1|	1.00E-163	PREDICTED: similar to AGAP008541-PA [Tribolium castaneum]
Unigene1150	233	21	gi|91089209|ref|XP_967093.1|	4.00E-30	PREDICTED: similar to helicase [Tribolium castaneum]
Unigene11501	217	5	gi|268574702|ref|XP_002642330.1|	8.00E-06	Hypothetical protein CBG18325 [Caenorhabditis briggsae] >gi|268574794|ref|XP_002642376.1| Hypothetical protein CBG18380 [Caenorhabditis briggsae] >gi|187025332|emb|CAP35799.1| Hypothetical protein CBG18325 [Caenorhabditis briggsae] >gi|187025378|emb|CAP35846.1| Hypothetical protein CBG18380 [Caenorhabditis briggsae]
Unigene11502	225	18	gi|91078510|ref|XP_969463.1|	2.00E-18	PREDICTED: similar to CG4557 CG4557-PA [Tribolium castaneum]
Unigene11503	463	40	gi|110750214|ref|XP_393414.3|	3.00E-62	PREDICTED: similar to lethal (3) IX-14 CG3953-PA [Apis mellifera]
Unigene11504	553	30	gi|91084957|ref|XP_971693.1|	4.00E-07	PREDICTED: similar to Zinc finger Y-chromosomal protein 2 [Tribolium castaneum]
Unigene1151	221	97	gi|91094813|ref|XP_970635.1|	1.00E-34	PREDICTED: similar to DNA-directed RNA polymerase II subunit [Tribolium castaneum]
Unigene11511	243	15	gi|91093929|ref|XP_972503.1|	4.00E-15	PREDICTED: similar to ribosome biogenesis protein TSR1 [Tribolium castaneum]
Unigene11514	348	25	gi|226489288|emb|CAX75788.1|	1.00E-40	Tubulin beta-2C chain [Schistosoma japonicum] >gi|226489292|emb|CAX75790.1| Tubulin beta-2C chain [Schistosoma japonicum] >gi|226489294|emb|CAX75791.1| Tubulin beta-2C chain [Schistosoma japonicum]
Unigene11515	211	13	gi|268554712|ref|XP_002635343.1|	3.00E-09	Hypothetical protein CBG01514 [Caenorhabditis briggsae] >gi|187038168|emb|CAP22742.1| Hypothetical protein CBG01514 [Caenorhabditis briggsae]
Unigene11517	246	20	gi|91087015|ref|XP_974102.1|	1.00E-19	PREDICTED: similar to CG6607 CG6607-PA [Tribolium castaneum]
Unigene11520	303	18	gi|299480770|gb|ADJ19004.1|	4.00E-27	gram negative bacteria-binding protein 2 [Reticulitermes flavipes]
Unigene11526	567	20	gi|4262615|gb|AAD14735.1|	8.00E-19	Hypothetical protein T12B3.3 [Caenorhabditis elegans]
Unigene1153	328	36	gi|189240715|ref|XP_974213.2|	8.00E-38	PREDICTED: similar to lipase [Tribolium castaneum]
Unigene11530	627	112	gi|270009969|gb|EFA06417.1|	5.00E-09	hypothetical protein TcasGA2_TC009296 [Tribolium castaneum]
Unigene11538	367	16	gi|270014225|gb|EFA10673.1|	2.00E-29	muscle-specific protein 300 [Tribolium castaneum]
Unigene11539	741	71	gi|91081289|ref|XP_968282.1|	4.00E-21	PREDICTED: similar to platelet endothelial tetraspan antigen 3 (cd151 antigen) [Tribolium castaneum]
Unigene1154	239	21	gi|91083631|ref|XP_970382.1|	2.00E-29	PREDICTED: similar to nadp transhydrogenase [Tribolium castaneum]
Unigene11541	221	1	gi|301755924|ref|XP_002913850.1|	1.00E-08	PREDICTED: GPN-loop GTPase 1-like [Ailuropoda melanoleuca]
Unigene11543	275	18	gi|170589405|ref|XP_001899464.1|	1.00E-16	Carboxyl transferase domain containing protein [Brugia malayi] >gi|158593677|gb|EDP32272.1| Carboxyl transferase domain containing protein [Brugia malayi]
Unigene11544	402	7	gi|270012761|gb|EFA09209.1|	4.00E-40	Eph receptor tyrosine kinase [Tribolium castaneum]
Unigene11545	292	24	gi|91094575|ref|XP_968718.1|	1.00E-41	PREDICTED: similar to cgmp-dependent protein kinase [Tribolium castaneum]
Unigene1155	300	36	gi|157134608|ref|XP_001663327.1|	2.00E-32	6-phosphofructo-2-kinase/fructose-2,6-bisphosphatase short form [Aedes aegypti] >gi|108870425|gb|EAT34650.1| 6-phosphofructo-2-kinase/fructose-2,6-bisphosphatase short form [Aedes aegypti]
Unigene11553	612	95	gi|189234573|ref|XP_974489.2|	1.00E-102	PREDICTED: similar to Ankyrin repeat domain-containing protein 17 (Gene trap ankyrin repeat protein) (Serologically defined breast cancer antigen NY-BR-16) [Tribolium castaneum]
Unigene11554	675	79	gi|189237907|ref|XP_969118.2|	6.00E-16	PREDICTED: similar to GA18707-PA [Tribolium castaneum]
Unigene11555	435	87	gi|91083689|ref|XP_966502.1|	4.00E-26	PREDICTED: similar to steroid dehydrogenase isoform 1 [Tribolium castaneum]
Unigene11556	314	27	gi|91091784|ref|XP_969757.1|	5.00E-35	PREDICTED: similar to amsh [Tribolium castaneum]
Unigene11557	725	126	gi|91078944|ref|XP_974036.1|	2.00E-61	PREDICTED: similar to Tsc1 CG6147-PA [Tribolium castaneum]
Unigene1156	404	37	gi|189239227|ref|XP_973767.2|	5.00E-50	PREDICTED: similar to kakapo [Tribolium castaneum]
Unigene11560	384	16	gi|91079722|ref|XP_969695.1|	3.00E-40	PREDICTED: similar to xenotropic and polytropic murine leukemia virus receptor xpr1 [Tribolium castaneum]
Unigene11561	252	12	gi|189237503|ref|XP_971965.2|	8.00E-27	PREDICTED: similar to AGAP006427-PB [Tribolium castaneum]
Unigene11562	289	21	gi|91094507|ref|XP_971663.1|	2.00E-22	PREDICTED: similar to CG8199 CG8199-PA [Tribolium castaneum]
Unigene11569	270	15	gi|255958232|ref|NP_001157646.1|	9.00E-38	matrix metalloproteinase 1 isoform 1 [Tribolium castaneum] >gi|270008219|gb|EFA04667.1| matrix metalloproteinase 1 [Tribolium castaneum]
Unigene1157	392	30	gi|183979400|dbj|BAG30717.1|	5.00E-15	cuticular protein CPT3 [Papilio xuthus]
Unigene11571	436	38	gi|48096617|ref|XP_394728.1|	1.00E-18	PREDICTED: similar to CG11790-PA, isoform A [Apis mellifera]
Unigene11574	244	46	gi|194765234|ref|XP_001964732.1|	4.00E-11	GF23343 [Drosophila ananassae] >gi|190615004|gb|EDV30528.1| GF23343 [Drosophila ananassae]
Unigene1158	425	112	gi|159115840|ref|XP_001708142.1|	1.00E-15	Hypothetical protein GL50803_9605 [Giardia lamblia ATCC 50803]
Unigene11583	727	108	gi|91081001|ref|XP_975111.1|	3.00E-47	PREDICTED: similar to CG3362 CG3362-PA [Tribolium castaneum]
Unigene11587	264	17	gi|91078626|ref|XP_968117.1|	3.00E-30	PREDICTED: similar to cleavage and polyadenylation specificity factor cpsf [Tribolium castaneum]
Unigene11588	230	5	gi|25152056|ref|NP_509421.2|	6.00E-11	TBC (Tre-2/Bub2/Cdc16) domain family member (tbc-18) [Caenorhabditis elegans] >gi|21450544|gb|AAB52605.2| Hypothetical protein F41D9.1 [Caenorhabditis elegans]
Unigene1159	317	44	gi|170030686|ref|XP_001843219.1|	1.00E-27	CGI-94 protein [Culex quinquefasciatus] >gi|167867895|gb|EDS31278.1| CGI-94 protein [Culex quinquefasciatus]
Unigene11591	235	20	gi|91086747|ref|XP_971978.1|	1.00E-09	PREDICTED: similar to AGAP007599-PA [Tribolium castaneum]
Unigene11595	301	4	gi|17536755|ref|NP_495954.1|	1.00E-19	Regulator of HYpoxia-inducible factor (hif-1) family member (rhy-1) [Caenorhabditis elegans] >gi|3880578|emb|CAA92706.1| C. elegans protein W07A12.7, confirmed by transcript evidence [Caenorhabditis elegans]
Unigene11596	256	9	gi|158293051|ref|XP_314344.4|	9.00E-08	scavenger receptor class B (AGAP004847-PA) [Anopheles gambiae str. PEST] >gi|157016920|gb|EAA09702.5| scavenger receptor class B (AGAP004847-PA) [Anopheles gambiae str. PEST]
Unigene11598	374	13	gi|91090674|ref|XP_974487.1|	3.00E-25	PREDICTED: similar to CG3194 CG3194-PA [Tribolium castaneum]
Unigene116	359	72	gi|91077394|ref|XP_975293.1|	1.00E-45	PREDICTED: similar to importin alpha 1a [Tribolium castaneum]
Unigene1160	244	109	gi|91085531|ref|XP_972280.1|	6.00E-38	PREDICTED: similar to aliphatic nitrilase [Tribolium castaneum]
Unigene11601	468	13	gi|189233844|ref|XP_971835.2|	3.00E-60	PREDICTED: similar to Inositol 1,4,5,-tris-phosphate receptor CG1063-PA [Tribolium castaneum]
Unigene11603	207	7	gi|91091300|ref|XP_970405.1|	2.00E-08	PREDICTED: similar to guanylyl cyclase receptor [Tribolium castaneum]
Unigene11607	379	27	gi|189239794|ref|XP_969790.2|	2.00E-43	PREDICTED: similar to GA15838-PA [Tribolium castaneum]
Unigene11608	227	33	gi|56418409|gb|AAV91012.1|	1.00E-07	hemolymph proteinase 15 [Manduca sexta]
Unigene11609	215	3	gi|17553976|ref|NP_499369.1|	4.00E-16	associated with RAN (nuclear import/export) function family member (ran-1) [Caenorhabditis elegans] >gi|268574686|ref|XP_002642322.1| C. briggsae CBR-RAN-1 protein [Caenorhabditis briggsae] >gi|37999354|sp|O17915.1|RAN_CAEEL RecName: Full=GTP-binding nuclear protein ran-1; AltName: Full=Ras-related nuclear protein 1 >gi|3924787|emb|CAB07240.1| C. elegans protein K01G5.4, confirmed by transcript e…
Unigene1161	223	16	gi|85719957|gb|ABC75547.1|	2.00E-10	ubiquitin specific protease 47 [Ictalurus punctatus]
Unigene11611	284	19	gi|91091098|ref|XP_968555.1|	2.00E-36	PREDICTED: similar to AGAP002051-PA [Tribolium castaneum]
Unigene11612	213	1	gi|270012712|gb|EFA09160.1|	1.00E-13	DNA methyltransferase 2 [Tribolium castaneum]
Unigene11614	516	38	gi|189236522|ref|XP_975425.2|	4.00E-12	PREDICTED: similar to lilliputian CG8817-PB [Tribolium castaneum]
Unigene11615	213	4	gi|270002825|gb|EEZ99272.1|	8.00E-15	shattered [Tribolium castaneum]
Unigene11618	261	7	gi|221136156|ref|XP_002169718.1|	8.00E-06	PREDICTED: similar to Thioredoxin domain-containing protein 14, partial [Hydra magnipapillata]
Unigene11619	215	9	gi|189237799|ref|XP_001814012.1|	2.00E-06	PREDICTED: similar to N-acetylgalactosaminyltransferase [Tribolium castaneum] >gi|270008127|gb|EFA04575.1| PNR-like protein [Tribolium castaneum]
Unigene1162	352	14	gi|170056161|ref|XP_001863907.1|	1.00E-20	CHKov1 [Culex quinquefasciatus] >gi|167875976|gb|EDS39359.1| CHKov1 [Culex quinquefasciatus]
Unigene11625	1079	158	gi|91076124|ref|XP_969821.1|	1.00E-90	PREDICTED: similar to AGAP003797-PA [Tribolium castaneum]
Unigene11626	492	37	gi|91079410|ref|XP_967066.1|	1.00E-24	PREDICTED: similar to NudC domain containing 1 [Tribolium castaneum]
Unigene11627	352	82	gi|195130429|ref|XP_002009654.1|	9.00E-15	GI15481 [Drosophila mojavensis] >gi|193908104|gb|EDW06971.1| GI15481 [Drosophila mojavensis]
Unigene11629	210	3	gi|189235422|ref|XP_001813051.1|	2.00E-06	PREDICTED: similar to hydroxypyruvate isomerase [Tribolium castaneum]
Unigene1163	658	40	gi|292626679|ref|XP_002666420.1|	2.00E-08	PREDICTED: armadillo repeat containing 9-like, partial [Danio rerio]
Unigene11630	245	1	gi|193683782|ref|XP_001944162.1|	2.00E-26	PREDICTED: similar to F57G4.9 [Acyrthosiphon pisum]
Unigene11632	371	10	gi|268578145|ref|XP_002644055.1|	5.00E-20	C. briggsae CBR-TTR-31 protein [Caenorhabditis briggsae] >gi|187025681|emb|CAP35153.1| C. briggsae CBR-TTR-31 protein [Caenorhabditis briggsae]
Unigene11636	272	17	gi|189241264|ref|XP_974292.2|	7.00E-07	PREDICTED: similar to AGAP006663-PA [Tribolium castaneum]
Unigene1164	317	30	gi|91091440|ref|XP_972461.1|	8.00E-40	PREDICTED: similar to CG3714 CG3714-PA [Tribolium castaneum]
Unigene11642	485	53	gi|91086965|ref|XP_973158.1|	2.00E-42	PREDICTED: similar to neural precursor cell expressed, developmentally down-regulated 1 [Tribolium castaneum]
Unigene11643	233	21	gi|189242043|ref|XP_968094.2|	1.00E-25	PREDICTED: similar to SEC16 homolog A [Tribolium castaneum]
Unigene11646	228	4	gi|268573520|ref|XP_002641737.1|	4.00E-11	C. briggsae CBR-DRS-1 protein [Caenorhabditis briggsae] >gi|187031522|emb|CAP29586.1| C. briggsae CBR-DRS-1 protein [Caenorhabditis briggsae]
Unigene11647	293	24	gi|157131756|ref|XP_001662322.1|	4.00E-06	mitochondria associated granulocyte macrophage csf signaling molecule [Aedes aegypti] >gi|108871399|gb|EAT35624.1| mitochondria associated granulocyte macrophage csf signaling molecule [Aedes aegypti]
Unigene1165	468	36	gi|91088281|ref|XP_968379.1|	6.00E-17	PREDICTED: similar to CG33649 CG33649-PA [Tribolium castaneum]
Unigene11651	211	3	gi|268566147|ref|XP_002639647.1|	2.00E-07	C. briggsae CBR-TIN-13 protein [Caenorhabditis briggsae] >gi|187029496|emb|CAP31351.1| C. briggsae CBR-TIN-13 protein [Caenorhabditis briggsae]
Unigene11654	662	27	gi|270003365|gb|EEZ99812.1|	1.00E-06	hypothetical protein TcasGA2_TC002592 [Tribolium castaneum]
Unigene11655	439	24	gi|156543380|ref|XP_001599885.1|	4.00E-37	PREDICTED: similar to ENSANGP00000019133 [Nasonia vitripennis]
Unigene11658	458	68	gi|91085413|ref|XP_967594.1|	9.00E-74	PREDICTED: similar to dishevelled [Tribolium castaneum]
Unigene11659	247	33	gi|189235102|ref|XP_970365.2|	2.00E-11	PREDICTED: similar to CG10673 CG10673-PA [Tribolium castaneum]
Unigene1166	241	131	gi|170060965|ref|XP_001866034.1|	2.00E-20	5' nucleotidase [Culex quinquefasciatus] >gi|167879271|gb|EDS42654.1| 5' nucleotidase [Culex quinquefasciatus]
Unigene11660	392	22	gi|48096527|ref|XP_394704.1|	9.00E-29	PREDICTED: similar to Zpr1 CG9060-PA [Apis mellifera]
Unigene11663	449	26	gi|194866820|ref|XP_001971951.1|	2.00E-10	GG15252 [Drosophila erecta] >gi|190653734|gb|EDV50977.1| GG15252 [Drosophila erecta]
Unigene11664	723	115	gi|91083067|ref|XP_967512.1|	7.00E-61	PREDICTED: similar to alpha(1,3)fucosyltransferase [Tribolium castaneum]
Unigene11665	211	15	gi|193683400|ref|XP_001943944.1|	7.00E-15	PREDICTED: similar to CG13126 CG13126-PA, partial [Acyrthosiphon pisum]
Unigene11667	429	37	gi|110757665|ref|XP_396339.3|	8.00E-19	PREDICTED: similar to ADAMTS-12 precursor (A disintegrin and metalloproteinase with thrombospondin motifs 12) (ADAM-TS 12) (ADAM-TS12) [Apis mellifera]
Unigene11669	225	14	gi|193645835|ref|XP_001943501.1|	7.00E-20	PREDICTED: similar to chromatin-specific transcription elongation factor large subunit [Acyrthosiphon pisum]
Unigene1167	434	55	gi|91094999|ref|XP_969232.1|	6.00E-69	PREDICTED: similar to dtdp-glucose 4-6-dehydratase [Tribolium castaneum]
Unigene11672	304	9	gi|189237970|ref|XP_001811996.1|	2.00E-17	PREDICTED: similar to EMSY protein [Tribolium castaneum]
Unigene11675	579	36	gi|170596326|ref|XP_001902724.1|	3.00E-48	TPR Domain containing protein [Brugia malayi] >gi|158589430|gb|EDP28427.1| TPR Domain containing protein [Brugia malayi]
Unigene11676	233	18	gi|189242043|ref|XP_968094.2|	5.00E-26	PREDICTED: similar to SEC16 homolog A [Tribolium castaneum]
Unigene11678	619	116	gi|91081087|ref|XP_975480.1|	7.00E-34	PREDICTED: similar to amino acid transporter [Tribolium castaneum]
Unigene11679	271	11	gi|268564889|ref|XP_002639261.1|	2.00E-06	Hypothetical protein CBG03822 [Caenorhabditis briggsae] >gi|187036042|emb|CAP24648.1| Hypothetical protein CBG03822 [Caenorhabditis briggsae]
Unigene1168	905	93	gi|91088459|ref|XP_969349.1|	1.00E-106	PREDICTED: similar to MGC97650 protein [Tribolium castaneum]
Unigene11681	207	3	gi|239948152|ref|ZP_04699905.1|	4.00E-06	cytochrome c oxidase subunit 3 [Rickettsia endosymbiont of Ixodes scapularis] >gi|239922428|gb|EER22452.1| cytochrome c oxidase subunit 3 [Rickettsia endosymbiont of Ixodes scapularis]
Unigene11683	300	4	gi|91079384|ref|XP_971392.1|	1.00E-21	PREDICTED: similar to jitterbug CG30092-PD [Tribolium castaneum]
Unigene11686	515	42	gi|193659651|ref|XP_001945499.1|	8.00E-10	PREDICTED: similar to 3-hydroxyisobutyrate dehydrogenase [Acyrthosiphon pisum]
Unigene11688	213	5	gi|189235474|ref|XP_001807923.1|	1.00E-19	PREDICTED: similar to AGAP005714-PA [Tribolium castaneum]
Unigene1169	209	13	gi|91077730|ref|XP_975099.1|	6.00E-27	PREDICTED: similar to AGAP003542-PA [Tribolium castaneum]
Unigene11690	326	5	gi|189240821|ref|XP_001811825.1|	5.00E-10	PREDICTED: similar to 50-kda dystrophin-associated glycoprotein [Tribolium castaneum]
Unigene11691	221	21	gi|91093793|ref|XP_967781.1|	2.00E-30	PREDICTED: similar to AGAP010729-PA [Tribolium castaneum]
Unigene11693	361	44	gi|91076950|ref|XP_975254.1|	3.00E-14	PREDICTED: similar to MGC85327 protein [Tribolium castaneum]
Unigene11694	336	5	gi|270014225|gb|EFA10673.1|	3.00E-27	muscle-specific protein 300 [Tribolium castaneum]
Unigene11695	216	4	gi|212549607|ref|NP_001131089.1|	5.00E-16	chromodomain-helicase-DNA-binding protein 8 [Xenopus (Silurana) tropicalis] >gi|197246330|gb|AAI68549.1| Unknown (protein for MGC:184754) [Xenopus (Silurana) tropicalis]
Unigene11696	824	63	gi|158285824|ref|XP_308480.4|	9.00E-69	AGAP007348-PB [Anopheles gambiae str. PEST] >gi|157020177|gb|EAA04275.4| AGAP007348-PB [Anopheles gambiae str. PEST]
Unigene11699	333	29	gi|91082039|ref|XP_970789.1|	4.00E-18	PREDICTED: similar to Integrator complex subunit 4 (Int4) [Tribolium castaneum]
Unigene117	249	9	gi|189236796|ref|XP_969974.2|	5.00E-30	PREDICTED: similar to Y71H2B.5 [Tribolium castaneum]
Unigene1170	364	51	gi|195448312|ref|XP_002071602.1|	2.00E-06	GK25053 [Drosophila willistoni] >gi|194167687|gb|EDW82588.1| GK25053 [Drosophila willistoni]
Unigene11700	212	2	gi|268571705|ref|XP_002641126.1|	2.00E-07	C. briggsae CBR-UCR-1 protein [Caenorhabditis briggsae] >gi|187032220|emb|CAP28799.1| C. briggsae CBR-UCR-1 protein [Caenorhabditis briggsae]
Unigene11701	214	3	gi|170590256|ref|XP_001899888.1|	5.00E-10	cancer related gene-liver 1 [Brugia malayi]
Unigene11707	864	47	gi|156551806|ref|XP_001603865.1|	6.00E-24	PREDICTED: similar to mixed-lineage leukemia protein, mll [Nasonia vitripennis]
Unigene11708	444	35	gi|291223569|ref|XP_002731784.1|	1.00E-09	PREDICTED: nucleoporin 88-like [Saccoglossus kowalevskii]
Unigene11709	261	20	gi|48147255|dbj|BAD22559.1|	4.00E-10	lipase [Antheraea yamamai]
Unigene1171	221	23	gi|91085095|ref|XP_967829.1|	1.00E-34	PREDICTED: similar to AGAP003021-PA [Tribolium castaneum]
Unigene11710	386	17	gi|110433182|gb|ABG74349.1|	2.00E-49	heat shock protein [Bursaphelenchus xylophilus]
Unigene11713	465	21	gi|91091846|ref|XP_968033.1|	2.00E-46	PREDICTED: similar to CG2467 CG2467-PA [Tribolium castaneum]
Unigene11715	410	83	gi|74865845|sp|Q8MP30.1|Y7791_DICDI	1.00E-13	RecName: Full=Uncharacterized histidine-rich protein DDB_G0274557; Flags: Precursor
Unigene11716	514	17	gi|268567864|ref|XP_002647891.1|	5.00E-11	Hypothetical protein CBG23757 [Caenorhabditis briggsae] >gi|187040796|emb|CAP20523.1| Hypothetical protein CBG23757 [Caenorhabditis briggsae]
Unigene11719	272	15	gi|193695182|ref|XP_001948798.1|	2.00E-13	PREDICTED: similar to ATP-dependent bile acid permease [Acyrthosiphon pisum]
Unigene1172	239	37	gi|189241373|ref|XP_001807897.1|	3.00E-26	PREDICTED: similar to CG34396 CG34396-PC, partial [Tribolium castaneum]
Unigene11722	368	15	gi|189237757|ref|XP_001812743.1|	7.00E-39	PREDICTED: similar to AGAP001185-PA [Tribolium castaneum]
Unigene11725	487	76	gi|91092128|ref|XP_972649.1|	4.00E-68	PREDICTED: similar to AGAP005549-PA [Tribolium castaneum]
Unigene11728	334	8	gi|12276008|gb|AAG50217.1|AF303259_1	6.00E-11	2O16 [Caenorhabditis elegans] >gi|13548420|emb|CAC35867.1| C. elegans protein Y54G9A.7, confirmed by transcript evidence [Caenorhabditis elegans]
Unigene11732	586	68	gi|189238782|ref|XP_974563.2|	3.00E-55	PREDICTED: similar to PIP5K59B CG3682-PA [Tribolium castaneum]
Unigene11734	295	12	gi|91090686|ref|XP_974615.1|	1.00E-11	PREDICTED: similar to ribitol kinase [Tribolium castaneum]
Unigene11738	441	16	gi|91081719|ref|XP_971628.1|	2.00E-11	PREDICTED: similar to leucine-zipper-like transcriptional regulator 1 (LZTR-1) [Tribolium castaneum]
Unigene1174	241	22	gi|91091460|ref|XP_973020.1|	4.00E-21	PREDICTED: similar to Transcription initiation factor IIF alpha subunit [Tribolium castaneum]
Unigene11740	286	7	gi|91082933|ref|XP_972996.1|	9.00E-13	PREDICTED: similar to CG16798 CG16798-PA [Tribolium castaneum]
Unigene11743	553	107	gi|91076194|ref|XP_971998.1|	1.00E-72	PREDICTED: similar to caseinolytic protease, ATP-dependent, proteolytic subunit homolog [Tribolium castaneum]
Unigene11745	360	34	gi|189242173|ref|XP_970490.2|	4.00E-37	PREDICTED: similar to tyrosyl-dna phosphodiesterase [Tribolium castaneum]
Unigene1175	484	78	gi|170052075|ref|XP_001862057.1|	1.00E-49	canalicular multispecific organic anion transporter 2 [Culex quinquefasciatus] >gi|167873082|gb|EDS36465.1| canalicular multispecific organic anion transporter 2 [Culex quinquefasciatus]
Unigene11752	1130	237	gi|91079762|ref|XP_966633.1|	0	PREDICTED: similar to histone deacetylase [Tribolium castaneum]
Unigene11757	287	47	gi|189240927|ref|XP_969726.2|	4.00E-11	PREDICTED: similar to Blastoderm-specific gene 25D CG14025-PC [Tribolium castaneum]
Unigene11758	232	2	gi|170582047|ref|XP_001895953.1|	6.00E-08	NOT2 / NOT3 / NOT5 family protein [Brugia malayi] >gi|158596943|gb|EDP35200.1| NOT2 / NOT3 / NOT5 family protein [Brugia malayi]
Unigene1176	323	25	gi|189234762|ref|XP_001814757.1|	4.00E-51	PREDICTED: similar to glycoprotein 25l [Tribolium castaneum]
Unigene11764	266	21	gi|91082207|ref|XP_972217.1|	2.00E-23	PREDICTED: similar to AGAP010235-PA [Tribolium castaneum]
Unigene11765	784	43	gi|2182027|emb|CAA73887.1|	2.00E-43	mitochondrial processing peptidase [Teladorsagia circumcincta]
Unigene11767	355	45	gi|195354456|ref|XP_002043713.1|	1.00E-08	GM16428 [Drosophila sechellia] >gi|194128913|gb|EDW50956.1| GM16428 [Drosophila sechellia]
Unigene11769	453	22	gi|91084011|ref|XP_975320.1|	6.00E-28	PREDICTED: similar to GA20402-PA [Tribolium castaneum] >gi|270008251|gb|EFA04699.1| tartan/capricious-like protein [Tribolium castaneum]
Unigene1177	234	34	gi|189242416|ref|XP_001811064.1|	6.00E-37	PREDICTED: similar to DEAD box ATP-dependent RNA helicase [Tribolium castaneum]
Unigene11770	626	83	gi|91077862|ref|XP_972369.1|	8.00E-86	PREDICTED: similar to Na pump alpha subunit CG5670-PG [Tribolium castaneum]
Unigene11771	1466	167	gi|158290594|ref|XP_312188.4|	5.00E-11	AGAP002737-PA [Anopheles gambiae str. PEST] >gi|157017970|gb|EAA07771.4| AGAP002737-PA [Anopheles gambiae str. PEST]
Unigene11773	225	0	gi|115954552|ref|XP_001189207.1|	1.00E-12	PREDICTED: similar to Glutamate dehydrogenase 1b, partial [Strongylocentrotus purpuratus]
Unigene11775	227	6	gi|189237674|ref|XP_967984.2|	2.00E-07	PREDICTED: similar to thyroid hormone receptor-associated protein [Tribolium castaneum]
Unigene11776	393	40	gi|112983734|ref|NP_001037313.1|	5.00E-07	50kDa lectin [Bombyx mori] >gi|500858|dbj|BAA03210.1| 50kDa lectin [Bombyx mori]
Unigene11777	221	8	gi|298204323|gb|ADI61810.1|	7.00E-12	endonuclease-reverse transcriptase [Bombyx mori]
Unigene11778	324	40	gi|91085473|ref|XP_970453.1|	3.00E-35	PREDICTED: similar to AGAP001677-PA [Tribolium castaneum]
Unigene1178	241	6	gi|91085607|ref|XP_969271.1|	4.00E-16	PREDICTED: similar to ATP-binding cassette sub-family A member 3 [Tribolium castaneum]
Unigene11780	342	20	gi|170034833|ref|XP_001845277.1|	5.00E-24	Sp5 transcription factor [Culex quinquefasciatus] >gi|167876407|gb|EDS39790.1| Sp5 transcription factor [Culex quinquefasciatus]
Unigene11785	203	6	gi|270003111|gb|EEZ99558.1|	2.00E-06	hypothetical protein TcasGA2_TC000140 [Tribolium castaneum]
Unigene11789	271	9	gi|270014225|gb|EFA10673.1|	2.00E-19	muscle-specific protein 300 [Tribolium castaneum]
Unigene1179	318	44	gi|91085415|ref|XP_967672.1|	5.00E-30	PREDICTED: similar to CG11166 CG11166-PD [Tribolium castaneum]
Unigene11797	383	39	gi|291405215|ref|XP_002718874.1|	3.00E-17	PREDICTED: solute carrier family 25 (mitochondrial carrier oxoglutarate carrier), member 11-like isoform 1 [Oryctolagus cuniculus]
Unigene118	411	170	gi|91084907|ref|XP_969916.1|	9.00E-42	PREDICTED: similar to aldehyde dehydrogenase [Tribolium castaneum]
Unigene11802	274	9	gi|189237096|ref|XP_970660.2|	1.00E-22	PREDICTED: similar to 1-Cys peroxiredoxin [Tribolium castaneum]
Unigene11804	319	7	gi|189242051|ref|XP_968641.2|	7.00E-42	PREDICTED: similar to DNA replication licensing factor MCM3 [Tribolium castaneum]
Unigene11806	259	2	gi|48105251|ref|XP_395914.1|	7.00E-10	PREDICTED: similar to CG13295-PA [Apis mellifera]
Unigene11807	437	26	gi|91090894|ref|XP_973482.1|	2.00E-08	PREDICTED: similar to sodium-bile acid cotransporter [Tribolium castaneum]
Unigene1181	232	13	gi|170046519|ref|XP_001850810.1|	6.00E-25	acyl-CoA dehydrogenase [Culex quinquefasciatus] >gi|167869287|gb|EDS32670.1| acyl-CoA dehydrogenase [Culex quinquefasciatus]
Unigene11810	359	31	gi|189235087|ref|XP_001808767.1|	8.00E-42	PREDICTED: similar to AGAP004841-PA [Tribolium castaneum]
Unigene11811	219	22	gi|189238406|ref|XP_972586.2|	4.00E-23	PREDICTED: similar to LSM12 homolog [Tribolium castaneum]
Unigene11812	243	11	gi|170585902|ref|XP_001897721.1|	1.00E-06	glycogen synthase kinase 3 alpha [Brugia malayi]
Unigene11814	426	33	gi|91090340|ref|XP_967097.1|	2.00E-32	PREDICTED: similar to CG7985 CG7985-PA [Tribolium castaneum]
Unigene11815	328	5	gi|170581313|ref|XP_001895630.1|	7.00E-15	phosphoglycerate mutase family protein [Brugia malayi] >gi|158597352|gb|EDP35521.1| phosphoglycerate mutase family protein [Brugia malayi]
Unigene11817	245	5	gi|189237396|ref|XP_001814851.1|	5.00E-10	PREDICTED: similar to rCG51257 [Tribolium castaneum]
Unigene11818	249	32	gi|189241951|ref|XP_001807152.1|	1.00E-18	PREDICTED: hypothetical protein [Tribolium castaneum] >gi|270015407|gb|EFA11855.1| hypothetical protein TcasGA2_TC005097 [Tribolium castaneum]
Unigene11819	206	3	gi|268529384|ref|XP_002629818.1|	7.00E-10	Hypothetical protein CBG01062 [Caenorhabditis briggsae] >gi|187038558|emb|CAP22201.1| Hypothetical protein CBG01062 [Caenorhabditis briggsae]
Unigene1182	236	45	gi|156538078|ref|XP_001607596.1|	2.00E-34	PREDICTED: similar to beta chain spectrin [Nasonia vitripennis]
Unigene11821	215	5	gi|110761801|ref|XP_391938.3|	3.00E-07	PREDICTED: similar to CG12342-PA, isoform A [Apis mellifera]
Unigene11822	329	8	gi|170583109|ref|XP_001896434.1|	1.00E-31	multidrug resistance protein 3 [Brugia malayi]
Unigene11829	208	10	gi|91094829|ref|XP_971254.1|	4.00E-19	PREDICTED: similar to mrna (guanine-7-)methyltransferase [Tribolium castaneum]
Unigene1183	554	64	gi|91090914|ref|XP_974006.1|	9.00E-77	PREDICTED: similar to SH3 adapter protein SPIN90 [Tribolium castaneum]
Unigene11831	226	4	gi|170588077|ref|XP_001898800.1|	7.00E-10	SD01790p [Brugia malayi]
Unigene11832	289	36	gi|170034565|ref|XP_001845144.1|	1.00E-20	ribonuclease P protein subunit p30 [Culex quinquefasciatus] >gi|167875925|gb|EDS39308.1| ribonuclease P protein subunit p30 [Culex quinquefasciatus]
Unigene11834	217	6	gi|170039927|ref|XP_001847769.1|	7.00E-23	ubiquitin-conjugating enzyme [Culex quinquefasciatus] >gi|167863511|gb|EDS26894.1| ubiquitin-conjugating enzyme [Culex quinquefasciatus]
Unigene11836	268	13	gi|189234099|ref|XP_967311.2|	3.00E-13	PREDICTED: similar to amine oxidase [Tribolium castaneum]
Unigene11838	230	8	gi|189237743|ref|XP_971465.2|	6.00E-16	PREDICTED: similar to AGAP011620-PA [Tribolium castaneum]
Unigene11839	298	34	gi|189237243|ref|XP_971461.2|	6.00E-38	PREDICTED: similar to CG4713 CG4713-PA [Tribolium castaneum]
Unigene1184	458	66	gi|91077872|ref|XP_972662.1|	3.00E-16	PREDICTED: similar to synaptic vesicle protein [Tribolium castaneum]
Unigene11840	203	5	gi|91093987|ref|XP_969515.1|	1.00E-15	PREDICTED: similar to GH28553p [Tribolium castaneum]
Unigene11841	895	124	gi|189237243|ref|XP_971461.2|	1.00E-107	PREDICTED: similar to CG4713 CG4713-PA [Tribolium castaneum]
Unigene11842	312	46	gi|189239711|ref|XP_966387.2|	3.00E-24	PREDICTED: similar to AGAP005721-PA [Tribolium castaneum]
Unigene11843	241	18	gi|281363354|ref|NP_001163150.1|	1.00E-14	short stop, isoform P [Drosophila melanogaster] >gi|272432474|gb|ACZ94422.1| short stop, isoform P [Drosophila melanogaster]
Unigene11846	218	4	gi|170584228|ref|XP_001896907.1|	1.00E-26	RAS-like GTP-binding protein RhoA [Brugia malayi]
Unigene11849	379	9	gi|170047787|ref|XP_001851391.1|	4.00E-09	predicted protein [Culex quinquefasciatus] >gi|167870078|gb|EDS33461.1| predicted protein [Culex quinquefasciatus]
Unigene1185	330	39	gi|189241724|ref|XP_001809620.1|	3.00E-25	PREDICTED: similar to cytochrome P450 [Tribolium castaneum]
Unigene11850	415	37	gi|170587527|ref|XP_001898527.1|	5.00E-35	Hsp90 co-chaperone Cdc37 [Brugia malayi]
Unigene11859	210	3	gi|270010059|gb|EFA06507.1|	3.00E-08	hypothetical protein TcasGA2_TC009406 [Tribolium castaneum]
Unigene1186	294	17	gi|270005497|gb|EFA01945.1|	2.00E-09	hypothetical protein TcasGA2_TC007559 [Tribolium castaneum]
Unigene11860	368	11	gi|270012634|gb|EFA09082.1|	6.00E-18	hypothetical protein TcasGA2_TC006801 [Tribolium castaneum]
Unigene11862	363	27	gi|189236378|ref|XP_969255.2|	6.00E-24	PREDICTED: similar to AGAP002224-PA [Tribolium castaneum]
Unigene11863	424	34	gi|156548060|ref|XP_001606052.1|	6.00E-19	PREDICTED: similar to makorin RING zinc finger protein 1a [Nasonia vitripennis]
Unigene11864	517	25	gi|170588483|ref|XP_001899003.1|	2.00E-15	U1 small nuclear ribonucleoprotein A [Brugia malayi]
Unigene11866	396	7	gi|193683349|ref|XP_001946369.1|	2.00E-26	PREDICTED: similar to AGAP001049-PA [Acyrthosiphon pisum]
Unigene11867	235	6	gi|86515366|ref|NP_001034509.1|	1.00E-09	Sp-like zinc finger transcription factor [Tribolium castaneum] >gi|34979121|gb|AAQ83696.1| Sp-like zinc finger protein [Tribolium castaneum] >gi|270014240|gb|EFA10688.1| lethal Sp8 [Tribolium castaneum]
Unigene11868	637	32	gi|268570046|ref|XP_002640679.1|	3.00E-62	C. briggsae CBR-PBS-5 protein [Caenorhabditis briggsae] >gi|187023925|emb|CAP36972.1| C. briggsae CBR-PBS-5 protein [Caenorhabditis briggsae]
Unigene1187	239	117	gi|91089533|ref|XP_971109.1|	6.00E-29	PREDICTED: similar to AGAP011318-PA [Tribolium castaneum]
Unigene11870	1421	159	gi|270002810|gb|EEZ99257.1|	1.00E-84	labial [Tribolium castaneum]
Unigene11872	212	6	gi|268619120|gb|ACZ13336.1|	7.00E-15	malate dehydrogenase [Bursaphelenchus xylophilus]
Unigene11874	271	44	gi|239791821|dbj|BAH72326.1|	2.00E-09	ACYPI005223 [Acyrthosiphon pisum]
Unigene11876	252	13	gi|189234539|ref|XP_973056.2|	1.00E-16	PREDICTED: similar to AGAP001195-PA [Tribolium castaneum]
Unigene11879	577	21	gi|189233756|ref|XP_001814148.1|	2.00E-16	PREDICTED: similar to bip2 CG2009-PA [Tribolium castaneum]
Unigene11880	241	27	gi|91085775|ref|XP_974308.1|	7.00E-09	PREDICTED: similar to metaxin 2 [Tribolium castaneum]
Unigene11882	238	5	gi|91091948|ref|XP_967878.1|	1.00E-20	PREDICTED: similar to oocyte-testis gene 1 [Tribolium castaneum]
Unigene11883	214	11	gi|91090980|ref|XP_974800.1|	2.00E-09	PREDICTED: similar to AGAP002364-PA [Tribolium castaneum]
Unigene11884	336	17	gi|91076204|ref|XP_972408.1|	7.00E-13	PREDICTED: similar to CG6613 CG6613-PA [Tribolium castaneum]
Unigene11885	259	4	gi|115715767|ref|XP_788615.2|	5.00E-11	PREDICTED: similar to endonuclease-reverse transcriptase [Strongylocentrotus purpuratus] >gi|115943864|ref|XP_001196702.1| PREDICTED: similar to endonuclease-reverse transcriptase [Strongylocentrotus purpuratus]
Unigene11887	714	98	gi|58202307|gb|AAW67215.1|	3.00E-20	Dorsal isoform 1-B [Aedes aegypti]
Unigene11888	256	15	gi|291242187|ref|XP_002740991.1|	7.00E-15	PREDICTED: 24-dehydrocholesterol reductase-like [Saccoglossus kowalevskii]
Unigene11889	703	59	gi|91082425|ref|XP_970378.1|	9.00E-32	PREDICTED: similar to RAB18, member RAS oncogene family [Tribolium castaneum]
Unigene1189	427	55	gi|3127936|emb|CAA06690.1|	9.00E-44	nuclear receptor [Tenebrio molitor]
Unigene11896	209	4	gi|115443582|ref|YP_778601.1|	6.00E-12	ribulose-1,5-bisphosphate carboxylase/oxygenase large subunit [Bigelowiella natans] >gi|122239916|sp|Q06J26.1|RBL_BIGNA RecName: Full=Ribulose bisphosphate carboxylase large chain; Short=RuBisCO large subunit >gi|110810227|gb|ABG91433.1| ribulose-1,5-bisphosphate carboxylase/oxygenase large subunit [Bigelowiella natans]
Unigene11897	849	47	gi|270005138|gb|EFA01586.1|	2.00E-74	hypothetical protein TcasGA2_TC007148 [Tribolium castaneum]
Unigene11899	497	59	gi|158292107|ref|XP_562126.3|	1.00E-11	AGAP004376-PA [Anopheles gambiae str. PEST] >gi|157017277|gb|EAL40526.3| AGAP004376-PA [Anopheles gambiae str. PEST]
Unigene119	1057	97	gi|195433921|ref|XP_002064955.1|	1.00E-43	GK15206 [Drosophila willistoni] >gi|194161040|gb|EDW75941.1| GK15206 [Drosophila willistoni]
Unigene1190	440	53	gi|157119481|ref|XP_001653403.1|	2.00E-29	dynamin-associated protein [Aedes aegypti] >gi|108883186|gb|EAT47411.1| dynamin-associated protein [Aedes aegypti]
Unigene11900	423	7	gi|189237703|ref|XP_966998.2|	5.00E-46	PREDICTED: similar to GA20259-PA [Tribolium castaneum]
Unigene11905	232	3	gi|16604201|gb|AAL27256.1|AC024832_1	3.00E-23	Hypothetical protein Y57E12AL.1a [Caenorhabditis elegans]
Unigene11906	218	7	gi|270010909|gb|EFA07357.1|	2.00E-08	hypothetical protein TcasGA2_TC015957 [Tribolium castaneum]
Unigene11907	268	10	gi|189239227|ref|XP_973767.2|	2.00E-25	PREDICTED: similar to kakapo [Tribolium castaneum]
Unigene1191	844	120	gi|48095266|ref|XP_394398.1|	1.00E-49	PREDICTED: similar to SCAR CG4636-PA [Apis mellifera]
Unigene11910	474	502	gi|270014250|gb|EFA10698.1|	1.00E-06	serine protease P128 [Tribolium castaneum]
Unigene11914	281	42	gi|270004407|gb|EFA00855.1|	2.00E-13	hypothetical protein TcasGA2_TC003758 [Tribolium castaneum]
Unigene11915	209	6	gi|170584921|ref|XP_001897239.1|	2.00E-18	G-protein alpha subunit [Brugia malayi]
Unigene11916	247	9	gi|91078280|ref|XP_971788.1|	3.00E-09	PREDICTED: similar to cationic amino acid transporter [Tribolium castaneum]
Unigene11917	679	23	gi|91084799|ref|XP_972885.1|	3.00E-24	PREDICTED: similar to rapsynoid [Tribolium castaneum]
Unigene11918	230	21	gi|91078318|ref|XP_972826.1|	3.00E-19	PREDICTED: similar to g-protein signalling modulator [Tribolium castaneum]
Unigene11919	297	18	gi|270004407|gb|EFA00855.1|	7.00E-13	hypothetical protein TcasGA2_TC003758 [Tribolium castaneum]
Unigene1192	387	66	gi|91081375|ref|XP_972116.1|	4.00E-20	PREDICTED: similar to helicase [Tribolium castaneum]
Unigene11922	338	58	gi|270011350|gb|EFA07798.1|	4.00E-07	hypothetical protein TcasGA2_TC005359 [Tribolium castaneum]
Unigene11923	488	72	gi|91078318|ref|XP_972826.1|	1.00E-53	PREDICTED: similar to g-protein signalling modulator [Tribolium castaneum]
Unigene11924	207	3	gi|198428806|ref|XP_002129178.1|	4.00E-10	PREDICTED: similar to helicase, lymphoid-specific [Ciona intestinalis]
Unigene11927	508	53	gi|189235955|ref|XP_001809336.1|	4.00E-18	PREDICTED: similar to Ank2 CG34416-PI [Tribolium castaneum]
Unigene11928	210	14	gi|91084271|ref|XP_971155.1|	5.00E-24	PREDICTED: similar to Csl4 CG6249-PA [Tribolium castaneum]
Unigene1193	206	132	gi|91087703|ref|XP_974359.1|	3.00E-12	PREDICTED: similar to mannosidase, beta A, lysosomal [Tribolium castaneum]
Unigene11932	330	22	gi|189235274|ref|XP_973290.2|	1.00E-42	PREDICTED: similar to bat5 hla-b-associated transcript [Tribolium castaneum]
Unigene11934	326	30	gi|189235274|ref|XP_973290.2|	3.00E-47	PREDICTED: similar to bat5 hla-b-associated transcript [Tribolium castaneum]
Unigene11936	245	27	gi|239788742|dbj|BAH71037.1|	8.00E-06	ACYPI007380 [Acyrthosiphon pisum]
Unigene11939	362	29	gi|270002798|gb|EEZ99245.1|	2.00E-39	serine protease P19 [Tribolium castaneum]
Unigene1194	292	89	gi|91090594|ref|XP_972814.1|	7.00E-47	PREDICTED: similar to ATP-dependent transporter [Tribolium castaneum]
Unigene11940	323	8	gi|189236812|ref|XP_971852.2|	1.00E-23	PREDICTED: similar to GA11665-PA [Tribolium castaneum]
Unigene11942	813	82	gi|170595123|ref|XP_001902255.1|	9.00E-13	U88 [Brugia malayi]
Unigene11944	337	22	gi|91078722|ref|XP_967156.1|	8.00E-46	PREDICTED: similar to ubiquitin carboxyl-terminal hydrolase 5 [Tribolium castaneum]
Unigene11945	495	50	gi|91078722|ref|XP_967156.1|	3.00E-64	PREDICTED: similar to ubiquitin carboxyl-terminal hydrolase 5 [Tribolium castaneum]
Unigene11946	326	41	gi|91091614|ref|XP_969528.1|	1.00E-11	PREDICTED: similar to J domain containing protein [Tribolium castaneum]
Unigene11947	521	44	gi|195064258|ref|XP_001996530.1|	5.00E-71	GH23945 [Drosophila grimshawi] >gi|193892076|gb|EDV90942.1| GH23945 [Drosophila grimshawi]
Unigene11948	373	25	gi|91094045|ref|XP_968644.1|	4.00E-19	PREDICTED: similar to CG7879 CG7879-PA [Tribolium castaneum]
Unigene11949	592	30	gi|189233815|ref|XP_971316.2|	6.00E-56	PREDICTED: similar to delangin [Tribolium castaneum]
Unigene1195	264	45	gi|100811805|dbj|BAE94685.1|	1.00E-24	juvenile hormone esterase [Psacothea hilaris]
Unigene11954	230	8	gi|170045261|ref|XP_001850234.1|	9.00E-31	DNA polymerase epsilon [Culex quinquefasciatus] >gi|167868221|gb|EDS31604.1| DNA polymerase epsilon [Culex quinquefasciatus]
Unigene11955	233	21	gi|91078730|ref|XP_966316.1|	6.00E-13	PREDICTED: similar to GA20823-PA isoform 1 [Tribolium castaneum]
Unigene11956	320	58	gi|91076194|ref|XP_971998.1|	1.00E-30	PREDICTED: similar to caseinolytic protease, ATP-dependent, proteolytic subunit homolog [Tribolium castaneum]
Unigene1196	438	162	gi|189238298|ref|XP_970128.2|	8.00E-27	PREDICTED: similar to serine 3-dehydrogenase [Tribolium castaneum]
Unigene11960	1708	212	gi|189235752|ref|XP_001807645.1|	0	PREDICTED: similar to ankyrin 2,3/unc44 [Tribolium castaneum]
Unigene11962	630	45	gi|91090886|ref|XP_973247.1|	1.00E-103	PREDICTED: similar to E3 ubiquitin-protein ligase HECW2 (HECT, C2 and WW domain-containing protein 2) (NEDD4-like E3 ubiquitin-protein ligase 2) [Tribolium castaneum]
Unigene11966	487	38	gi|170588557|ref|XP_001899040.1|	1.00E-50	vinculin [Brugia malayi]
Unigene1197	251	37	gi|91076670|ref|XP_971562.1|	3.00E-33	PREDICTED: similar to AGAP012249-PA [Tribolium castaneum]
Unigene11972	227	3	gi|114153174|gb|ABI52753.1|	2.00E-22	ribosomal protein L15 [Argas monolakensis]
Unigene11974	244	23	gi|91091418|ref|XP_971893.1|	2.00E-12	PREDICTED: similar to ezrin-binding protein pace-1 [Tribolium castaneum]
Unigene11975	236	32	gi|189237186|ref|XP_967079.2|	3.00E-19	PREDICTED: similar to ubiquitin-protein ligase [Tribolium castaneum]
Unigene11976	394	49	gi|91092064|ref|XP_970689.1|	3.00E-15	PREDICTED: similar to selenium-binding protein [Tribolium castaneum]
Unigene11977	223	2	gi|71993380|ref|NP_001022275.1|	3.00E-06	abnormal cell MIGration family member (mig-14) [Caenorhabditis elegans] >gi|33300419|emb|CAE17879.1| C. elegans protein R06B9.6, partially confirmed by transcript evidence [Caenorhabditis elegans]
Unigene11979	364	20	gi|91081233|ref|XP_975636.1|	5.00E-23	PREDICTED: similar to hormone-sensitive lipase [Tribolium castaneum]
Unigene1198	233	10	gi|91093064|ref|XP_968013.1|	4.00E-17	PREDICTED: similar to CG2926 CG2926-PA [Tribolium castaneum]
Unigene11980	642	113	gi|189238007|ref|XP_001813255.1|	7.00E-45	PREDICTED: similar to cation-transporting atpase 13a1 (g-box binding protein) [Tribolium castaneum]
Unigene11982	219	3	gi|91089043|ref|XP_969794.1|	3.00E-16	PREDICTED: similar to raptor [Tribolium castaneum]
Unigene11983	220	2	gi|91078944|ref|XP_974036.1|	7.00E-07	PREDICTED: similar to Tsc1 CG6147-PA [Tribolium castaneum]
Unigene11986	389	19	gi|156545311|ref|XP_001605551.1|	2.00E-59	PREDICTED: similar to ENSANGP00000023755 [Nasonia vitripennis]
Unigene11987	437	15	gi|270001314|gb|EEZ97761.1|	2.00E-64	hect domain and RLD 2-like protein [Tribolium castaneum]
Unigene11988	392	52	gi|189240851|ref|XP_001812556.1|	9.00E-61	PREDICTED: similar to chromodomain helicase-DNA-binding protein 3 [Tribolium castaneum]
Unigene11989	340	20	gi|7413912|emb|CAB85707.1|	1.00E-24	uracil-DNA glycosylase precursor [Gadus morhua]
Unigene1199	1012	110	gi|270004896|gb|EFA01344.1|	7.00E-83	topoisomerase II [Tribolium castaneum]
Unigene11990	363	22	gi|156545320|ref|XP_001605650.1|	2.00E-54	PREDICTED: similar to chromodomain helicase DNA binding protein [Nasonia vitripennis]
Unigene11993	239	10	gi|91093142|ref|XP_969809.1|	9.00E-36	PREDICTED: similar to Cdc27 CG8610-PA [Tribolium castaneum]
Unigene11996	610	72	gi|193592059|ref|XP_001942852.1|	4.00E-28	PREDICTED: similar to guanine nucleotide exchange factor p532 [Acyrthosiphon pisum]
Unigene12	580	85	gi|193620253|ref|XP_001948731.1|	7.00E-41	PREDICTED: similar to DNA-directed RNA polymerase I 135 kDa polypeptide [Acyrthosiphon pisum]
Unigene120	360	17	gi|189241300|ref|XP_975182.2|	7.00E-44	PREDICTED: similar to GA19507-PA [Tribolium castaneum]
Unigene1200	406	70	gi|91080341|ref|XP_974659.1|	1.00E-44	PREDICTED: similar to GA19895-PA [Tribolium castaneum]
Unigene12002	403	16	gi|91084417|ref|XP_967827.1|	2.00E-21	PREDICTED: similar to chromobox-like 1 [Tribolium castaneum]
Unigene12003	231	24	gi|198470392|ref|XP_002133448.1|	3.00E-07	GA22898 [Drosophila pseudoobscura pseudoobscura] >gi|198145428|gb|EDY72076.1| GA22898 [Drosophila pseudoobscura pseudoobscura]
Unigene12004	549	36	gi|91077512|ref|XP_969687.1|	3.00E-71	PREDICTED: similar to beta chain spectrin [Tribolium castaneum]
Unigene12007	655	89	gi|91094547|ref|XP_972734.1|	1.00E-105	PREDICTED: similar to CG13213 CG13213-PA [Tribolium castaneum]
Unigene1201	598	81	gi|118793467|ref|XP_320873.3|	9.00E-23	AGAP011633-PA [Anopheles gambiae str. PEST] >gi|116117393|gb|EAA00627.3| AGAP011633-PA [Anopheles gambiae str. PEST]
Unigene12010	335	24	gi|109073091|ref|XP_001092810.1|	8.00E-06	PREDICTED: sestrin-1 isoform 4 [Macaca mulatta]
Unigene12011	427	41	gi|91086521|ref|XP_971815.1|	5.00E-07	PREDICTED: similar to Retinoblastoma-like protein 1 (107 kDa retinoblastoma-associated protein) (p107) (PRB1) [Tribolium castaneum]
Unigene12018	619	66	gi|270007027|gb|EFA03475.1|	2.00E-08	hypothetical protein TcasGA2_TC013472 [Tribolium castaneum]
Unigene12019	506	68	gi|91089961|ref|XP_973612.1|	2.00E-76	PREDICTED: similar to beta-1,4-galactosyltransferase 7 [Tribolium castaneum]
Unigene1202	206	44	gi|189236418|ref|XP_001813184.1|	8.00E-32	PREDICTED: similar to abc transporter [Tribolium castaneum]
Unigene12022	292	13	gi|91090674|ref|XP_974487.1|	3.00E-33	PREDICTED: similar to CG3194 CG3194-PA [Tribolium castaneum]
Unigene12023	392	28	gi|91090674|ref|XP_974487.1|	1.00E-48	PREDICTED: similar to CG3194 CG3194-PA [Tribolium castaneum]
Unigene12024	221	4	gi|268566029|ref|XP_002639614.1|	3.00E-06	Hypothetical protein CBG12327 [Caenorhabditis briggsae] >gi|187029463|emb|CAP31319.1| Hypothetical protein CBG12327 [Caenorhabditis briggsae]
Unigene12025	856	141	gi|189238891|ref|XP_001813459.1|	3.00E-21	PREDICTED: similar to encore protein [Tribolium castaneum]
Unigene12029	313	35	gi|281209173|gb|EFA83348.1|	4.00E-13	actin binding protein [Polysphondylium pallidum PN500]
Unigene1203	333	32	gi|91078996|ref|XP_974675.1|	1.00E-12	PREDICTED: similar to zinc/iron transporter [Tribolium castaneum]
Unigene12035	461	36	gi|91090708|ref|XP_974847.1|	2.00E-20	PREDICTED: similar to endoplasmic reticulum to nucleus signalling 2 [Tribolium castaneum]
Unigene12036	263	33	gi|189241935|ref|XP_969741.2|	7.00E-42	PREDICTED: similar to AGAP007525-PA [Tribolium castaneum]
Unigene1204	239	21	gi|157127160|ref|XP_001661062.1|	5.00E-34	cysteine desulfurylase [Aedes aegypti] >gi|108873027|gb|EAT37252.1| cysteine desulfurylase [Aedes aegypti]
Unigene12040	421	36	gi|195051135|ref|XP_001993040.1|	1.00E-55	GH13606 [Drosophila grimshawi] >gi|193900099|gb|EDV98965.1| GH13606 [Drosophila grimshawi]
Unigene12044	349	8	gi|91078922|ref|XP_973720.1|	1.00E-17	PREDICTED: similar to Suppressor of Cytokine Signaling at 16D CG8146-PA [Tribolium castaneum]
Unigene12046	257	26	gi|66517235|ref|XP_391834.2|	6.00E-17	PREDICTED: similar to H23L24.5 [Apis mellifera]
Unigene12049	251	8	gi|189234113|ref|XP_968184.2|	1.00E-10	PREDICTED: similar to CG32645 CG32645-PB [Tribolium castaneum]
Unigene1205	296	16	gi|91088519|ref|XP_971817.1|	8.00E-30	PREDICTED: similar to CG10958 CG10958-PA [Tribolium castaneum]
Unigene12050	358	32	gi|193713833|ref|XP_001945523.1|	2.00E-26	PREDICTED: similar to Trehalose-6-phosphate synthase 1 CG4104-PA [Acyrthosiphon pisum]
Unigene12051	249	23	gi|189237669|ref|XP_967427.2|	5.00E-13	PREDICTED: similar to hypoxia-inducible factor 1 alpha [Tribolium castaneum]
Unigene12053	414	54	gi|91088689|ref|XP_974981.1|	4.00E-18	PREDICTED: similar to phosphatase 1 regulatory subunit 7 [Tribolium castaneum]
Unigene12054	298	31	gi|193788550|ref|NP_001123319.1|	9.00E-15	N-6 adenine-specific DNA methyltransferase 2 [Nasonia vitripennis] >gi|211904147|ref|NP_001129999.1| N-6 adenine-specific DNA methyltransferase 2 [Nasonia vitripennis]
Unigene12056	282	16	gi|189238650|ref|XP_971917.2|	3.00E-30	PREDICTED: similar to CG1887 CG1887-PC [Tribolium castaneum]
Unigene12058	410	31	gi|91084407|ref|XP_967001.1|	1.00E-25	PREDICTED: similar to 10G08 [Tribolium castaneum]
Unigene1206	505	66	gi|170039093|ref|XP_001847380.1|	6.00E-37	trafficking protein particle complex subunit 6B [Culex quinquefasciatus] >gi|167862730|gb|EDS26113.1| trafficking protein particle complex subunit 6B [Culex quinquefasciatus]
Unigene12063	279	38	gi|91084177|ref|XP_966649.1|	3.00E-35	PREDICTED: similar to xpa-binding protein 1 (mbdin) [Tribolium castaneum]
Unigene12064	216	4	gi|256016559|emb|CAR63575.1|	3.00E-06	hypothetical protein [Angiostrongylus cantonensis]
Unigene12068	865	48	gi|91079460|ref|XP_966713.1|	2.00E-24	PREDICTED: similar to d-lactate dehydrognease 2 [Tribolium castaneum]
Unigene12070	328	22	gi|189237259|ref|XP_001812086.1|	3.00E-13	PREDICTED: similar to K10H10.7 [Tribolium castaneum]
Unigene12071	451	67	gi|291227018|ref|XP_002733487.1|	4.00E-13	PREDICTED: topoisomerase (DNA) III beta-like [Saccoglossus kowalevskii]
Unigene12072	522	21	gi|91087405|ref|XP_975667.1|	3.00E-39	PREDICTED: similar to structural maintenance of chromosomes 5 smc5 [Tribolium castaneum]
Unigene12075	238	13	gi|270012620|gb|EFA09068.1|	1.00E-09	hypothetical protein TcasGA2_TC006783 [Tribolium castaneum]
Unigene12076	309	14	gi|91086813|ref|XP_973672.1|	2.00E-21	PREDICTED: similar to CD98hc amino acid transporter protein [Tribolium castaneum]
Unigene12078	248	26	gi|91089789|ref|XP_968303.1|	7.00E-34	PREDICTED: similar to protein kinase protein [Tribolium castaneum]
Unigene12079	379	16	gi|118793277|ref|XP_320777.3|	2.00E-49	AGAP011732-PA [Anopheles gambiae str. PEST] >gi|116117300|gb|EAA00049.3| AGAP011732-PA [Anopheles gambiae str. PEST]
Unigene1208	341	51	gi|91093092|ref|XP_969508.1|	2.00E-31	PREDICTED: similar to LOC407663 protein [Tribolium castaneum]
Unigene12080	347	73	gi|189237259|ref|XP_001812086.1|	9.00E-26	PREDICTED: similar to K10H10.7 [Tribolium castaneum]
Unigene12081	204	3	gi|268570244|ref|XP_002640727.1|	5.00E-11	C. briggsae CBR-EXOC-8 protein [Caenorhabditis briggsae] >gi|187023877|emb|CAP36924.1| C. briggsae CBR-EXOC-8 protein [Caenorhabditis briggsae]
Unigene12082	404	43	gi|189238749|ref|XP_972434.2|	9.00E-37	PREDICTED: similar to AGAP007474-PA [Tribolium castaneum]
Unigene12083	861	95	gi|170579869|ref|XP_001895018.1|	8.00E-90	proteasome subunit alpha type 1 [Brugia malayi]
Unigene12084	347	44	gi|158301630|ref|XP_321299.3|	2.00E-18	AGAP001778-PA [Anopheles gambiae str. PEST] >gi|157012565|gb|EAA00926.3| AGAP001778-PA [Anopheles gambiae str. PEST]
Unigene12088	225	2	gi|268567243|ref|XP_002647751.1|	1.00E-13	C. briggsae CBR-CYP-42A1 protein [Caenorhabditis briggsae] >gi|187023495|emb|CAP37364.1| C. briggsae CBR-CYP-42A1 protein [Caenorhabditis briggsae]
Unigene12090	317	25	gi|91094425|ref|XP_969302.1|	3.00E-34	PREDICTED: similar to host cell factor C1 [Tribolium castaneum]
Unigene12091	696	91	gi|158292608|ref|XP_001688504.1|	2.00E-27	AGAP005124-PB [Anopheles gambiae str. PEST] >gi|157017071|gb|EDO64087.1| AGAP005124-PB [Anopheles gambiae str. PEST]
Unigene12095	1774	300	gi|189233762|ref|XP_001814255.1|	1.00E-101	PREDICTED: similar to osa CG7467-PA [Tribolium castaneum]
Unigene12096	227	16	gi|189236273|ref|XP_974623.2|	3.00E-07	PREDICTED: similar to tubulin, gamma complex associated protein 2 [Tribolium castaneum]
Unigene12098	247	20	gi|270004556|gb|EFA01004.1|	7.00E-07	hypothetical protein TcasGA2_TC003917 [Tribolium castaneum]
Unigene12099	203	12	gi|91088013|ref|XP_974000.1|	9.00E-07	PREDICTED: similar to Nop2p [Tribolium castaneum]
Unigene121	343	76	gi|195114224|ref|XP_002001667.1|	1.00E-22	GI16973 [Drosophila mojavensis] >gi|193912242|gb|EDW11109.1| GI16973 [Drosophila mojavensis]
Unigene1210	357	31	gi|91093567|ref|XP_968173.1|	3.00E-21	PREDICTED: similar to open reading frame 19 [Tribolium castaneum]
Unigene12102	314	20	gi|189240095|ref|XP_972543.2|	1.00E-05	PREDICTED: similar to split ends CG18497-PA [Tribolium castaneum]
Unigene12105	310	26	gi|48099112|ref|XP_394866.1|	3.00E-25	PREDICTED: similar to N(4)-(beta-N-acetylglucosaminyl)-L-asparaginase precursor (Glycosylasparaginase) (Aspartylglucosaminidase) (N4-(N-acetyl-beta-glucosaminyl)-L-asparagine amidase) (AGA) isoform 1 [Apis mellifera]
Unigene12106	261	11	gi|270014225|gb|EFA10673.1|	9.00E-10	muscle-specific protein 300 [Tribolium castaneum]
Unigene12109	282	16	gi|48099112|ref|XP_394866.1|	2.00E-25	PREDICTED: similar to N(4)-(beta-N-acetylglucosaminyl)-L-asparaginase precursor (Glycosylasparaginase) (Aspartylglucosaminidase) (N4-(N-acetyl-beta-glucosaminyl)-L-asparagine amidase) (AGA) isoform 1 [Apis mellifera]
Unigene1211	598	99	gi|110755943|ref|XP_001120788.1|	8.00E-58	PREDICTED: similar to CG4656-PA [Apis mellifera]
Unigene12110	271	22	gi|91083639|ref|XP_970664.1|	8.00E-27	PREDICTED: similar to lethal (1) G0155 CG1515-PA [Tribolium castaneum]
Unigene12111	804	127	gi|91090079|ref|XP_969933.1|	1.00E-100	PREDICTED: similar to twinfilin [Tribolium castaneum]
Unigene12115	402	9	gi|189238284|ref|XP_968972.2|	2.00E-48	PREDICTED: similar to CG10011 CG10011-PA [Tribolium castaneum]
Unigene12119	467	22	gi|193690576|ref|XP_001944217.1|	6.00E-49	PREDICTED: similar to CG34352 CG34352-PA [Acyrthosiphon pisum]
Unigene1212	796	125	gi|189239973|ref|XP_966826.2|	1.00E-71	PREDICTED: similar to AGAP003000-PA [Tribolium castaneum]
Unigene12120	578	63	gi|195430796|ref|XP_002063434.1|	6.00E-40	GK21906 [Drosophila willistoni] >gi|194159519|gb|EDW74420.1| GK21906 [Drosophila willistoni]
Unigene12121	596	38	gi|91080563|ref|XP_973259.1|	1.00E-41	PREDICTED: similar to alpha-N-acetyl glucosaminidase [Tribolium castaneum]
Unigene12122	691	74	gi|91091958|ref|XP_968423.1|	6.00E-54	PREDICTED: similar to AGAP003795-PA [Tribolium castaneum]
Unigene12123	308	6	gi|91085311|ref|XP_968975.1|	3.00E-13	PREDICTED: similar to LIM domain kinase 1 [Tribolium castaneum]
Unigene12125	231	3	gi|270015617|gb|EFA12065.1|	2.00E-10	growth factor independent 1 transcription repressor [Tribolium castaneum]
Unigene12127	215	6	gi|17509631|ref|NP_493349.1|	1.00E-15	Temporarily Assigned Gene name family member (tag-210) [Caenorhabditis elegans] >gi|3183247|sp|P91917.1|TG210_CAEEL RecName: Full=Putative GTP-binding protein tag-210 >gi|3880615|emb|CAB07131.1| C. elegans protein W08E3.3, confirmed by transcript evidence [Caenorhabditis elegans]
Unigene12129	254	5	gi|270013256|gb|EFA09704.1|	3.00E-13	hypothetical protein TcasGA2_TC011837 [Tribolium castaneum]
Unigene1213	550	67	gi|91094565|ref|XP_967627.1|	1.00E-79	PREDICTED: similar to low-density lipoprotein receptor (ldl), partial [Tribolium castaneum]
Unigene12130	362	21	gi|91090171|ref|XP_972767.1|	2.00E-12	PREDICTED: similar to Ocrl protein [Tribolium castaneum]
Unigene12132	228	2	gi|270015511|gb|EFA11959.1|	5.00E-11	hypothetical protein TcasGA2_TC005046 [Tribolium castaneum]
Unigene12136	562	69	gi|91079604|ref|XP_968665.1|	3.00E-35	PREDICTED: similar to amino acid transporter [Tribolium castaneum]
Unigene12137	1471	327	gi|91092710|ref|XP_966867.1|	0	PREDICTED: similar to past-1 isoform 1 [Tribolium castaneum]
Unigene12138	285	13	gi|270009848|gb|EFA06296.1|	1.00E-14	hypothetical protein TcasGA2_TC009163 [Tribolium castaneum]
Unigene12139	209	5	gi|268570521|ref|XP_002640765.1|	2.00E-19	C. briggsae CBR-CKS-1 protein [Caenorhabditis briggsae] >gi|212288172|sp|A8XMF2.1|CKS1_CAEBR RecName: Full=Cyclin-dependent kinases regulatory subunit >gi|187026922|emb|CAP33828.1| C. briggsae CBR-CKS-1 protein [Caenorhabditis briggsae]
Unigene1214	605	91	gi|281206254|gb|EFA80443.1|	2.00E-09	PHD zinc finger-containing protein [Polysphondylium pallidum PN500]
Unigene12140	680	58	gi|291236418|ref|XP_002738136.1|	7.00E-25	PREDICTED: DNA segment, Chr 2, ERATO Doi 435, expressed-like, partial [Saccoglossus kowalevskii]
Unigene12141	323	10	gi|91085281|ref|XP_967520.1|	2.00E-32	PREDICTED: similar to DPH2 homolog [Tribolium castaneum]
Unigene12143	251	38	gi|91090079|ref|XP_969933.1|	3.00E-12	PREDICTED: similar to twinfilin [Tribolium castaneum]
Unigene12144	551	71	gi|156545134|ref|XP_001602499.1|	2.00E-29	PREDICTED: similar to ENSANGP00000013274 [Nasonia vitripennis]
Unigene12145	363	27	gi|91090153|ref|XP_972190.1|	4.00E-48	PREDICTED: similar to carbamoyl-phosphate synthase large chain [Tribolium castaneum]
Unigene12146	232	2	gi|3122304|sp|Q27665.1|K6PF_HAECO	1.00E-20	RecName: Full=6-phosphofructokinase; Short=Phosphofructokinase; AltName: Full=Phosphohexokinase >gi|159185|gb|AAA29181.1| ADP:D-fructose-6-phosphate 1-phosphotransferase [Haemonchus contortus]
Unigene12148	429	32	gi|91090886|ref|XP_973247.1|	5.00E-70	PREDICTED: similar to E3 ubiquitin-protein ligase HECW2 (HECT, C2 and WW domain-containing protein 2) (NEDD4-like E3 ubiquitin-protein ligase 2) [Tribolium castaneum]
Unigene12149	357	36	gi|91090153|ref|XP_972190.1|	3.00E-45	PREDICTED: similar to carbamoyl-phosphate synthase large chain [Tribolium castaneum]
Unigene1215	1160	136	gi|193690550|ref|XP_001943188.1|	1.00E-107	PREDICTED: similar to AGAP012354-PA [Acyrthosiphon pisum]
Unigene12152	435	39	gi|110755353|ref|XP_393397.3|	6.00E-58	PREDICTED: similar to TBP-associated factor 2 CG6711-PA [Apis mellifera]
Unigene12153	212	5	gi|161077207|ref|NP_001097360.1|	2.00E-10	CG34195 [Drosophila melanogaster] >gi|157400387|gb|AAF57804.3| CG34195 [Drosophila melanogaster] >gi|157816332|gb|ABV82160.1| FI01437p [Drosophila melanogaster]
Unigene12155	227	2	gi|170592567|ref|XP_001901036.1|	1.00E-12	POT family protein [Brugia malayi] >gi|158591103|gb|EDP29716.1| POT family protein [Brugia malayi]
Unigene12156	599	65	gi|110757397|ref|XP_001121349.1|	9.00E-07	PREDICTED: similar to loquacious CG6866-PB, isoform B [Apis mellifera]
Unigene12157	696	141	gi|194753758|ref|XP_001959177.1|	2.00E-50	GF12752 [Drosophila ananassae] >gi|190620475|gb|EDV35999.1| GF12752 [Drosophila ananassae]
Unigene12158	438	66	gi|66514203|ref|XP_624533.1|	4.00E-32	PREDICTED: similar to CG7556-PA [Apis mellifera]
Unigene12159	220	16	gi|189236467|ref|XP_974325.2|	9.00E-07	PREDICTED: similar to Sec24B protein, putative [Tribolium castaneum] >gi|270005372|gb|EFA01820.1| hypothetical protein TcasGA2_TC007422 [Tribolium castaneum]
Unigene1216	473	23	gi|50540196|ref|NP_001002565.1|	1.00E-10	phosphatidylinositol N-acetylglucosaminyltransferase subunit H [Danio rerio] >gi|49904549|gb|AAH76235.1| Zgc:92758 [Danio rerio]
Unigene12162	386	39	gi|110763577|ref|XP_397395.3|	2.00E-36	PREDICTED: similar to CG7627-PA, partial [Apis mellifera]
Unigene12164	218	3	gi|189234367|ref|XP_974344.2|	1.00E-28	PREDICTED: similar to fibrillin 2 [Tribolium castaneum]
Unigene12167	390	17	gi|2073373|dbj|BAA19844.1|	8.00E-09	alpha-2-macroglobulin [Limulus sp.]
Unigene12168	279	6	gi|195132315|ref|XP_002010589.1|	2.00E-08	GI16010 [Drosophila mojavensis] >gi|193909039|gb|EDW07906.1| GI16010 [Drosophila mojavensis]
Unigene1217	260	34	gi|189236868|ref|XP_001814237.1|	1.00E-10	PREDICTED: similar to CG7634 CG7634-PA [Tribolium castaneum]
Unigene12170	276	31	gi|48095147|ref|XP_392247.1|	1.00E-17	PREDICTED: similar to zinc finger, matrin type 5 [Apis mellifera]
Unigene12176	576	79	gi|156551109|ref|XP_001603296.1|	5.00E-42	PREDICTED: similar to ENSANGP00000014910 [Nasonia vitripennis]
Unigene12177	248	10	gi|194764214|ref|XP_001964225.1|	2.00E-07	GF20825 [Drosophila ananassae] >gi|190619150|gb|EDV34674.1| GF20825 [Drosophila ananassae]
Unigene1218	423	50	gi|189237830|ref|XP_001814936.1|	1.00E-56	PREDICTED: similar to laminin subunit gamma-3 [Tribolium castaneum]
Unigene12181	308	4	gi|189239788|ref|XP_969346.2|	5.00E-06	PREDICTED: similar to XPG-like endonuclease CG10670-PA [Tribolium castaneum]
Unigene12182	206	19	gi|301614914|ref|XP_002936927.1|	3.00E-13	PREDICTED: zinc finger FYVE domain-containing protein 1-like [Xenopus (Silurana) tropicalis]
Unigene12183	453	62	gi|91079058|ref|XP_975148.1|	3.00E-66	PREDICTED: similar to Ubiquitin domain-containing protein UBFD1 [Tribolium castaneum]
Unigene12184	258	17	gi|110762659|ref|XP_623610.2|	5.00E-16	PREDICTED: similar to thyroid hormone receptor associated protein 5 [Apis mellifera]
Unigene12185	374	14	gi|194752175|ref|XP_001958398.1|	5.00E-23	GF23537 [Drosophila ananassae] >gi|190625680|gb|EDV41204.1| GF23537 [Drosophila ananassae]
Unigene12187	521	59	gi|110762659|ref|XP_623610.2|	3.00E-42	PREDICTED: similar to thyroid hormone receptor associated protein 5 [Apis mellifera]
Unigene12188	887	78	gi|189234161|ref|XP_967052.2|	1.00E-30	PREDICTED: similar to jumonji domain containing 1A [Tribolium castaneum]
Unigene12189	233	21	gi|158289742|ref|XP_311405.3|	1.00E-25	AGAP010691-PA [Anopheles gambiae str. PEST] >gi|157018473|gb|EAA07036.3| AGAP010691-PA [Anopheles gambiae str. PEST]
Unigene1219	332	611	gi|91092258|ref|XP_967103.1|	3.00E-31	PREDICTED: similar to neutral alpha-glucosidase AB [Tribolium castaneum]
Unigene12190	216	2	gi|7332260|gb|AAF60946.1|	5.00E-07	Hypothetical protein ZK616.6 [Caenorhabditis elegans]
Unigene12194	452	64	gi|91081761|ref|XP_973104.1|	4.00E-06	PREDICTED: similar to novel KRAB box and zinc finger, C2H2 type domain containing protein [Tribolium castaneum]
Unigene12195	240	1	gi|189242129|ref|XP_001810711.1|	5.00E-07	PREDICTED: similar to orf [Tribolium castaneum]
Unigene12198	229	4	gi|38322776|gb|AAR16325.1|	4.00E-07	met proto-oncogene precursor [Tetraodon nigroviridis]
Unigene122	710	50	gi|1085177|pir||S54998	5.00E-48	reverse transcriptase - fruit fly (Drosophila yakuba) (fragment) >gi|732456|gb|AAB60229.1| reverse transcriptase [Drosophila yakuba]
Unigene12200	243	2	gi|189240548|ref|XP_973126.2|	1.00E-27	PREDICTED: similar to DEAD box ATP-dependent RNA helicase [Tribolium castaneum]
Unigene12201	549	31	gi|193610684|ref|XP_001950273.1|	2.00E-37	PREDICTED: similar to juvenile hormone esterase [Acyrthosiphon pisum]
Unigene12202	280	11	gi|48095147|ref|XP_392247.1|	1.00E-09	PREDICTED: similar to zinc finger, matrin type 5 [Apis mellifera]
Unigene12203	209	3	gi|91086191|ref|XP_971352.1|	2.00E-08	PREDICTED: similar to monad [Tribolium castaneum]
Unigene12204	430	16	gi|193596779|ref|XP_001952570.1|	1.00E-31	PREDICTED: similar to BEL12_AG transposon polyprotein [Acyrthosiphon pisum]
Unigene12209	267	6	gi|189239074|ref|XP_966742.2|	1.00E-21	PREDICTED: similar to short-chain dehydrogenase [Tribolium castaneum]
Unigene1221	398	65	gi|66518899|ref|XP_391879.2|	6.00E-22	PREDICTED: similar to Y41C4A.8 [Apis mellifera]
Unigene12210	233	7	gi|91078318|ref|XP_972826.1|	2.00E-30	PREDICTED: similar to g-protein signalling modulator [Tribolium castaneum]
Unigene12213	228	0	gi|224994808|ref|NP_001139341.1|	2.00E-23	apterous a [Tribolium castaneum] >gi|224459212|gb|ACN43341.1| apterous a [Tribolium castaneum]
Unigene12214	207	4	gi|91087247|ref|XP_975518.1|	9.00E-07	PREDICTED: similar to IP12271p [Tribolium castaneum]
Unigene12217	296	14	gi|189241534|ref|XP_969823.2|	4.00E-15	PREDICTED: similar to adenosine deaminase [Tribolium castaneum]
Unigene12219	232	16	gi|170576993|ref|XP_001893838.1|	3.00E-07	hypothetical protein Bm1_11840 [Brugia malayi] >gi|158599899|gb|EDP37322.1| hypothetical protein Bm1_11840 [Brugia malayi]
Unigene1222	365	90	gi|270011063|gb|EFA07511.1|	4.00E-33	cys-loop ligand-gated ion channel subunit-like protein [Tribolium castaneum]
Unigene12220	222	7	gi|170589759|ref|XP_001899641.1|	7.00E-25	Putative glutamate synthase [Brugia malayi]
Unigene12223	236	27	gi|91087471|ref|XP_967522.1|	6.00E-06	PREDICTED: similar to CG5639 CG5639-PA [Tribolium castaneum]
Unigene12224	785	89	gi|91095019|ref|XP_970220.1|	1.00E-47	PREDICTED: similar to Thd1 [Tribolium castaneum]
Unigene12226	226	5	gi|195117710|ref|XP_002003390.1|	3.00E-17	GI17886 [Drosophila mojavensis] >gi|193913965|gb|EDW12832.1| GI17886 [Drosophila mojavensis]
Unigene12229	250	15	gi|91083715|ref|XP_970185.1|	3.00E-09	PREDICTED: similar to AGAP005505-PA [Tribolium castaneum]
Unigene1223	1760	346	gi|189235271|ref|XP_973061.2|	1.00E-169	PREDICTED: similar to Myocardin-related transcription factor CG32296-PA [Tribolium castaneum]
Unigene12232	613	117	gi|156548912|ref|XP_001606708.1|	5.00E-42	PREDICTED: similar to ENSANGP00000011346 [Nasonia vitripennis]
Unigene12233	380	28	gi|91087031|ref|XP_974382.1|	6.00E-25	PREDICTED: similar to Rho GTPase activating protein 11A [Tribolium castaneum]
Unigene12235	473	60	gi|91084477|ref|XP_971283.1|	5.00E-11	PREDICTED: similar to ubiquitin-conjugating enzyme E2-230k [Tribolium castaneum]
Unigene12237	324	8	gi|91084477|ref|XP_971283.1|	3.00E-06	PREDICTED: similar to ubiquitin-conjugating enzyme E2-230k [Tribolium castaneum]
Unigene12238	867	80	gi|189237803|ref|XP_973331.2|	2.00E-52	PREDICTED: similar to Activating molecule in BECN1-regulated autophagy protein 1 [Tribolium castaneum]
Unigene1224	441	62	gi|91094103|ref|XP_967297.1|	6.00E-48	PREDICTED: similar to CG4953 CG4953-PA [Tribolium castaneum]
Unigene12240	208	4	gi|170572886|ref|XP_001892275.1|	4.00E-10	40S ribosomal protein S4-like [Brugia malayi]
Unigene12241	350	10	gi|170587086|ref|XP_001898310.1|	3.00E-48	DNA-directed RNA polymerase II largest subunit [Brugia malayi]
Unigene12242	230	32	gi|189235581|ref|XP_001807277.1|	2.00E-16	PREDICTED: similar to virilizer CG3496-PA [Tribolium castaneum]
Unigene12243	638	136	gi|158301975|ref|XP_321629.4|	4.00E-69	AGAP001492-PA [Anopheles gambiae str. PEST] >gi|157012730|gb|EAA01824.4| AGAP001492-PA [Anopheles gambiae str. PEST]
Unigene12245	613	26	gi|48958427|gb|AAT47767.1|	1.00E-24	RE14563p [Drosophila melanogaster]
Unigene12247	313	13	gi|194758481|ref|XP_001961490.1|	4.00E-14	GF14906 [Drosophila ananassae] >gi|190615187|gb|EDV30711.1| GF14906 [Drosophila ananassae]
Unigene12248	404	58	gi|91084177|ref|XP_966649.1|	1.00E-58	PREDICTED: similar to xpa-binding protein 1 (mbdin) [Tribolium castaneum]
Unigene12249	208	8	gi|112983046|ref|NP_001036933.1|	1.00E-12	molting fluid carboxypeptidase A [Bombyx mori] >gi|54114893|dbj|BAD60916.1| molting fluid carboxypeptidase A [Bombyx mori]
Unigene1225	287	31	gi|170047754|ref|XP_001851375.1|	5.00E-38	Hsp70-interacting protein [Culex quinquefasciatus] >gi|167870062|gb|EDS33445.1| Hsp70-interacting protein [Culex quinquefasciatus]
Unigene12251	366	12	gi|195036550|ref|XP_001989733.1|	7.00E-23	GH18631 [Drosophila grimshawi] >gi|193893929|gb|EDV92795.1| GH18631 [Drosophila grimshawi]
Unigene12255	338	32	gi|189239526|ref|XP_975581.2|	2.00E-54	PREDICTED: similar to CG8709 CG8709-PB [Tribolium castaneum]
Unigene12256	518	16	gi|91077512|ref|XP_969687.1|	1.00E-49	PREDICTED: similar to beta chain spectrin [Tribolium castaneum]
Unigene12259	227	2	gi|91092634|ref|XP_968704.1|	3.00E-18	PREDICTED: similar to gliotactin [Tribolium castaneum] >gi|270015137|gb|EFA11585.1| gliotactin [Tribolium castaneum]
Unigene1226	498	70	gi|91082015|ref|XP_969976.1|	1.00E-32	PREDICTED: similar to sin3a-associated protein sap130 [Tribolium castaneum]
Unigene12261	324	7	gi|189240639|ref|XP_001809361.1|	4.00E-15	PREDICTED: similar to MICAL-like CG11259-PA [Tribolium castaneum]
Unigene12262	211	2	gi|189233683|ref|XP_970087.2|	2.00E-13	PREDICTED: similar to Delta [Tribolium castaneum]
Unigene12264	293	4	gi|91088413|ref|XP_966659.1|	1.00E-08	PREDICTED: similar to TATA-binding protein-associated factor 172 [Tribolium castaneum]
Unigene12266	655	46	gi|291223983|ref|XP_002731987.1|	2.00E-14	PREDICTED: PKnox transcription factor, partial [Saccoglossus kowalevskii]
Unigene12268	557	61	gi|91078318|ref|XP_972826.1|	2.00E-95	PREDICTED: similar to g-protein signalling modulator [Tribolium castaneum]
Unigene12269	393	27	gi|194755124|ref|XP_001959842.1|	1.00E-31	GF11832 [Drosophila ananassae] >gi|190621140|gb|EDV36664.1| GF11832 [Drosophila ananassae]
Unigene1227	296	90	gi|91079020|ref|XP_974879.1|	2.00E-36	PREDICTED: similar to ebna2 binding protein P100 [Tribolium castaneum]
Unigene12270	367	27	gi|91079971|ref|XP_969899.1|	4.00E-26	PREDICTED: similar to AGAP006142-PA [Tribolium castaneum]
Unigene12271	213	14	gi|270009595|gb|EFA06043.1|	1.00E-07	hypothetical protein TcasGA2_TC008875 [Tribolium castaneum]
Unigene12272	201	18	gi|189237178|ref|XP_966378.2|	2.00E-18	PREDICTED: similar to katanin p80 subunit, partial [Tribolium castaneum]
Unigene12276	229	7	gi|189237255|ref|XP_972068.2|	9.00E-15	PREDICTED: similar to AGAP003656-PA [Tribolium castaneum]
Unigene12277	224	18	gi|189240005|ref|XP_001810064.1|	7.00E-10	PREDICTED: similar to tRNA splicing endonuclease 2 homolog [Tribolium castaneum]
Unigene12278	315	49	gi|194742728|ref|XP_001953853.1|	2.00E-32	GF17974 [Drosophila ananassae] >gi|190626890|gb|EDV42414.1| GF17974 [Drosophila ananassae]
Unigene1228	359	57	gi|91088925|ref|XP_973309.1|	7.00E-39	PREDICTED: similar to CG8128 CG8128-PA [Tribolium castaneum]
Unigene12282	553	32	gi|189236910|ref|XP_968888.2|	3.00E-58	PREDICTED: similar to DNA polymerase subunit gamma 1, mitochondrial [Tribolium castaneum]
Unigene12283	238	5	gi|170578864|ref|XP_001894572.1|	2.00E-16	actin-like protein 6B [Brugia malayi]
Unigene12287	459	38	gi|268573902|ref|XP_002641928.1|	2.00E-31	Hypothetical protein CBG16627 [Caenorhabditis briggsae] >gi|187026409|emb|CAP34545.1| Hypothetical protein CBG16627 [Caenorhabditis briggsae]
Unigene12288	623	20	gi|149638878|ref|XP_001507857.1|	2.00E-19	PREDICTED: similar to hCG2030702 [Ornithorhynchus anatinus]
Unigene1229	593	40	gi|189238339|ref|XP_966736.2|	2.00E-48	PREDICTED: similar to GA10061-PA [Tribolium castaneum]
Unigene12290	262	2	gi|291228470|ref|XP_002734184.1|	2.00E-21	PREDICTED: aldehyde dehydrogenase 6A1-like [Saccoglossus kowalevskii]
Unigene12292	269	13	gi|254939725|gb|ACT88125.1|	7.00E-42	AT15141p [Drosophila melanogaster]
Unigene12293	808	85	gi|268530448|ref|XP_002630350.1|	1.00E-102	Hypothetical protein CBG04280 [Caenorhabditis briggsae] >gi|187035883|emb|CAP25021.1| Hypothetical protein CBG04280 [Caenorhabditis briggsae]
Unigene12294	592	91	gi|195437135|ref|XP_002066500.1|	1.00E-05	GK18063 [Drosophila willistoni] >gi|194162585|gb|EDW77486.1| GK18063 [Drosophila willistoni]
Unigene12295	976	148	gi|91078478|ref|XP_968343.1|	2.00E-99	PREDICTED: similar to kin17 [Tribolium castaneum]
Unigene12297	382	77	gi|189240705|ref|XP_973710.2|	5.00E-52	PREDICTED: similar to glycogen debranching enzyme [Tribolium castaneum]
Unigene12298	514	46	gi|270297186|ref|NP_001161913.1|	1.00E-33	yellow-e3 [Tribolium castaneum] >gi|264666900|gb|ACY71057.1| yellow-d [Tribolium castaneum]
Unigene12299	238	3	gi|268559986|ref|XP_002637936.1|	3.00E-24	Hypothetical protein CBG04748 [Caenorhabditis briggsae] >gi|187035514|emb|CAP25395.1| Hypothetical protein CBG04748 [Caenorhabditis briggsae]
Unigene123	248	95	gi|91084399|ref|XP_966650.1|	6.00E-22	PREDICTED: similar to CG17841 CG17841-PA [Tribolium castaneum]
Unigene1230	224	17	gi|189234400|ref|XP_974965.2|	1.00E-33	PREDICTED: similar to SP1070 CG9138-PA [Tribolium castaneum]
Unigene12300	257	10	gi|189235675|ref|XP_001810982.1|	5.00E-08	PREDICTED: similar to Multi drug resistance 50 CG8523-PA [Tribolium castaneum]
Unigene12303	334	13	gi|158285140|ref|XP_564508.3|	7.00E-07	AGAP007717-PA [Anopheles gambiae str. PEST] >gi|157019849|gb|EAL41715.3| AGAP007717-PA [Anopheles gambiae str. PEST]
Unigene12309	250	17	gi|91092614|ref|XP_967024.1|	3.00E-13	PREDICTED: similar to LOC496069 protein, partial [Tribolium castaneum]
Unigene1231	248	24	gi|300394176|gb|ADK11714.1|	2.00E-17	aminopeptidase N [Sitophilus oryzae]
Unigene12311	330	0	gi|170581571|ref|XP_001895738.1|	3.00E-09	cullin homolog 1 [Brugia malayi]
Unigene12312	309	31	gi|189239227|ref|XP_973767.2|	9.00E-28	PREDICTED: similar to kakapo [Tribolium castaneum]
Unigene12313	388	21	gi|158287153|ref|XP_309208.4|	3.00E-59	AGAP001015-PA [Anopheles gambiae str. PEST] >gi|157019772|gb|EAA04964.5| AGAP001015-PA [Anopheles gambiae str. PEST]
Unigene12314	293	12	gi|91081793|ref|XP_973880.1|	2.00E-13	PREDICTED: similar to Glycerate kinase [Tribolium castaneum]
Unigene12315	459	31	gi|270008142|gb|EFA04590.1|	1.00E-54	reversed polarity [Tribolium castaneum]
Unigene1232	893	110	gi|158290662|ref|XP_312244.4|	9.00E-84	AGAP002680-PA [Anopheles gambiae str. PEST] >gi|157018004|gb|EAA08148.5| AGAP002680-PA [Anopheles gambiae str. PEST]
Unigene12320	422	10	gi|22653744|sp|Q9NFN6.2|GSH1_ONCVO	1.00E-48	RecName: Full=Glutamate--cysteine ligase; AltName: Full=Gamma-glutamylcysteine synthetase; AltName: Full=Gamma-ECS; Short=GCS >gi|2791865|gb|AAB96970.1| gamma-glutamylcysteine synthetase [Onchocerca volvulus]
Unigene12322	614	62	gi|198463339|ref|XP_002135479.1|	2.00E-08	GA28568 [Drosophila pseudoobscura pseudoobscura] >gi|198151215|gb|EDY74106.1| GA28568 [Drosophila pseudoobscura pseudoobscura]
Unigene12326	453	27	gi|189235020|ref|XP_971508.2|	1.00E-72	PREDICTED: similar to MYC binding protein 2 [Tribolium castaneum]
Unigene12327	806	105	gi|156550616|ref|XP_001604408.1|	4.00E-07	PREDICTED: similar to ENSANGP00000031759 [Nasonia vitripennis]
Unigene12329	459	63	gi|156549524|ref|XP_001600711.1|	4.00E-37	PREDICTED: similar to adrenodoxin [Nasonia vitripennis]
Unigene1233	257	29	gi|91080425|ref|XP_968280.1|	4.00E-36	PREDICTED: similar to AGAP008757-PA [Tribolium castaneum]
Unigene12334	336	7	gi|91078626|ref|XP_968117.1|	2.00E-33	PREDICTED: similar to cleavage and polyadenylation specificity factor cpsf [Tribolium castaneum]
Unigene12339	241	0	gi|118789932|ref|XP_317917.3|	2.00E-09	AGAP011400-PA [Anopheles gambiae str. PEST] >gi|46949013|gb|AAT07394.1| XK-related b [Anopheles gambiae] >gi|116122810|gb|EAA43805.3| AGAP011400-PA [Anopheles gambiae str. PEST]
Unigene1234	330	81	gi|209969827|ref|NP_001123274.2|	3.00E-07	autophagy-specific gene 4 [Nasonia vitripennis]
Unigene12341	608	54	gi|91084185|ref|XP_967000.1|	5.00E-13	PREDICTED: similar to max binding protein [Tribolium castaneum]
Unigene12342	242	4	gi|170583133|ref|XP_001896446.1|	3.00E-21	dynein light chain 2B, cytoplasmic [Brugia malayi]
Unigene12344	498	57	gi|42417067|gb|AAS16368.1|	3.00E-06	cardiac titin fetal N2BA PEVK isoform [Rattus norvegicus]
Unigene12347	816	108	gi|198436050|ref|XP_002132177.1|	3.00E-06	PREDICTED: similar to Zmynd10 protein [Ciona intestinalis]
Unigene12348	273	9	gi|91091618|ref|XP_969683.1|	4.00E-08	PREDICTED: similar to conserved hypothetical protein [Tribolium castaneum] >gi|270000900|gb|EEZ97347.1| hypothetical protein TcasGA2_TC011163 [Tribolium castaneum]
Unigene1235	369	46	gi|270013645|gb|EFA10093.1|	1.00E-28	hypothetical protein TcasGA2_TC012271 [Tribolium castaneum]
Unigene12354	289	9	gi|189235176|ref|XP_969084.2|	5.00E-14	PREDICTED: similar to AGAP006111-PA [Tribolium castaneum]
Unigene12358	623	94	gi|91083815|ref|XP_973428.1|	4.00E-48	PREDICTED: similar to SJCHGC06573 protein [Tribolium castaneum]
Unigene1236	320	103	gi|91090774|ref|XP_969574.1|	8.00E-30	PREDICTED: similar to sterol O-acyltransferase 2 [Tribolium castaneum]
Unigene12360	2792	696	gi|91090320|ref|XP_972446.1|	0	PREDICTED: similar to rhogtpase [Tribolium castaneum]
Unigene12362	226	6	gi|158285999|ref|XP_308555.4|	6.00E-19	AGAP007246-PA [Anopheles gambiae str. PEST] >gi|157020260|gb|EAA04383.5| AGAP007246-PA [Anopheles gambiae str. PEST]
Unigene12364	208	3	gi|91085593|ref|XP_968837.1|	2.00E-13	PREDICTED: similar to Disabled CG9695-PA [Tribolium castaneum]
Unigene12365	221	5	gi|170581112|ref|XP_001895541.1|	4.00E-27	CG6179-PA [Brugia malayi]
Unigene12369	440	34	gi|189240929|ref|XP_970002.2|	9.00E-10	PREDICTED: similar to CG9007 CG9007-PA [Tribolium castaneum]
Unigene1237	672	152	gi|110756472|ref|XP_396578.3|	5.00E-61	PREDICTED: similar to CG31886-PA [Apis mellifera]
Unigene12376	309	26	gi|91091274|ref|XP_969501.1|	2.00E-27	PREDICTED: similar to nuclear pore complex protein nup107 [Tribolium castaneum]
Unigene12379	239	1	gi|268529142|ref|XP_002629697.1|	9.00E-09	C. briggsae CBR-AQP-2 protein [Caenorhabditis briggsae] >gi|187038679|emb|CAP22322.1| C. briggsae CBR-AQP-2 protein [Caenorhabditis briggsae]
Unigene1238	470	37	gi|91088827|ref|XP_970265.1|	1.00E-61	PREDICTED: similar to Hpr1 CG2031-PA [Tribolium castaneum]
Unigene12380	663	62	gi|91081243|ref|XP_975645.1|	4.00E-18	PREDICTED: similar to nfrkb [Tribolium castaneum]
Unigene12381	356	30	gi|91080025|ref|XP_972114.1|	1.00E-06	PREDICTED: similar to Ofd1 protein, putative [Tribolium castaneum] >gi|270003227|gb|EEZ99674.1| hypothetical protein TcasGA2_TC002431 [Tribolium castaneum]
Unigene12384	311	10	gi|268554270|ref|XP_002635122.1|	1.00E-22	C. briggsae CBR-SNAP-1 protein [Caenorhabditis briggsae] >gi|187030395|emb|CAP30603.1| C. briggsae CBR-SNAP-1 protein [Caenorhabditis briggsae]
Unigene1239	503	100	gi|91082317|ref|XP_974328.1|	2.00E-72	PREDICTED: similar to CG6621 CG6621-PA [Tribolium castaneum]
Unigene12391	461	16	gi|158297027|ref|XP_001237912.2|	7.00E-18	AGAP008132-PA [Anopheles gambiae str. PEST] >gi|157014997|gb|EAU76345.2| AGAP008132-PA [Anopheles gambiae str. PEST]
Unigene12392	291	33	gi|91089729|ref|XP_975072.1|	3.00E-27	PREDICTED: similar to chloride channel protein 7 [Tribolium castaneum]
Unigene12394	257	10	gi|189242307|ref|XP_967867.2|	1.00E-13	PREDICTED: similar to AAT1-alpha [Tribolium castaneum]
Unigene12395	345	11	gi|189233877|ref|XP_970083.2|	3.00E-12	PREDICTED: similar to CG5798 CG5798-PA [Tribolium castaneum]
Unigene12397	528	28	gi|195492404|ref|XP_002093975.1|	2.00E-25	GE21585 [Drosophila yakuba] >gi|194180076|gb|EDW93687.1| GE21585 [Drosophila yakuba]
Unigene1240	365	137	gi|239791840|dbj|BAH72333.1|	5.00E-13	ACYPI004391 [Acyrthosiphon pisum]
Unigene12401	212	2	gi|189238264|ref|XP_974499.2|	1.00E-12	PREDICTED: similar to chloride channel protein 2 [Tribolium castaneum]
Unigene12403	259	11	gi|189239951|ref|XP_001812757.1|	8.00E-11	PREDICTED: similar to kinase suppressor of ras CG2899-PA [Tribolium castaneum]
Unigene1241	413	38	gi|91078692|ref|XP_971204.1|	6.00E-56	PREDICTED: similar to phospholipase A2, group VI (cytosolic, calcium-independent) [Tribolium castaneum]
Unigene12411	239	10	gi|91093793|ref|XP_967781.1|	2.00E-06	PREDICTED: similar to AGAP010729-PA [Tribolium castaneum]
Unigene12412	264	14	gi|91093347|ref|XP_967776.1|	6.00E-33	PREDICTED: similar to argininosuccinate lyase [Tribolium castaneum]
Unigene12413	398	16	gi|189234599|ref|XP_001815375.1|	3.00E-23	PREDICTED: similar to 9630041N07Rik protein [Tribolium castaneum]
Unigene12414	329	16	gi|294566523|gb|ADF18552.1|	8.00E-06	endonuclease-reverse transcriptase [Bombyx mori]
Unigene12415	486	32	gi|91093347|ref|XP_967776.1|	2.00E-67	PREDICTED: similar to argininosuccinate lyase [Tribolium castaneum]
Unigene12417	452	41	gi|194764246|ref|XP_001964241.1|	6.00E-20	GF20816 [Drosophila ananassae] >gi|190619166|gb|EDV34690.1| GF20816 [Drosophila ananassae]
Unigene12418	290	51	gi|91078328|ref|XP_973289.1|	3.00E-17	PREDICTED: similar to protein phosphatase 4, regulatory subunit 1 [Tribolium castaneum]
Unigene12419	375	7	gi|91085297|ref|XP_968294.1|	5.00E-28	PREDICTED: similar to terminal deoxycytidyl transferase rev1 [Tribolium castaneum]
Unigene1242	1644	297	gi|170047704|ref|XP_001851352.1|	1.00E-50	paraflagellar rod protein [Culex quinquefasciatus] >gi|167870035|gb|EDS33418.1| paraflagellar rod protein [Culex quinquefasciatus]
Unigene12421	201	7	gi|189237178|ref|XP_966378.2|	2.00E-18	PREDICTED: similar to katanin p80 subunit, partial [Tribolium castaneum]
Unigene12422	482	56	gi|77955946|gb|ABB05534.1|	1.00E-18	Hel [Xiphophorus maculatus]
Unigene12427	394	14	gi|195011494|ref|XP_001983176.1|	1.00E-06	GH15755 [Drosophila grimshawi] >gi|193896658|gb|EDV95524.1| GH15755 [Drosophila grimshawi]
Unigene1243	405	79	gi|91090366|ref|XP_968305.1|	3.00E-46	PREDICTED: similar to AGAP011964-PA [Tribolium castaneum]
Unigene12433	240	18	gi|91082983|ref|XP_974176.1|	2.00E-29	PREDICTED: similar to CG15173 CG15173-PA [Tribolium castaneum]
Unigene12437	249	3	gi|91076308|ref|XP_969307.1|	6.00E-28	PREDICTED: similar to Endoprotease FURIN [Tribolium castaneum]
Unigene12438	272	61	gi|91088017|ref|XP_974079.1|	3.00E-33	PREDICTED: similar to AGAP011308-PA [Tribolium castaneum]
Unigene1244	409	33	gi|91082911|ref|XP_972477.1|	1.00E-58	PREDICTED: similar to dre4 CG1828-PA [Tribolium castaneum]
Unigene12442	213	3	gi|270008244|gb|EFA04692.1|	2.00E-11	budding uninhibited by benzimidazoles 1 [Tribolium castaneum]
Unigene12444	243	3	gi|292630134|ref|XP_002667743.1|	1.00E-10	PREDICTED: predicted protein-like [Danio rerio]
Unigene12445	210	5	gi|186694312|gb|ACC86138.1|	3.00E-09	TRPA1 channel protein [Anopheles gambiae]
Unigene12446	233	33	gi|91080237|ref|XP_972872.1|	1.00E-10	PREDICTED: similar to AGAP012259-PA [Tribolium castaneum]
Unigene12448	361	57	gi|237838763|ref|XP_002368679.1|	2.00E-06	voltage gated chloride channel domain-containing protein [Toxoplasma gondii ME49] >gi|211966343|gb|EEB01539.1| voltage gated chloride channel domain-containing protein [Toxoplasma gondii ME49]
Unigene12449	274	15	gi|158297907|ref|XP_001231092.2|	3.00E-13	AGAP004764-PA [Anopheles gambiae str. PEST] >gi|157014553|gb|EAU76226.2| AGAP004764-PA [Anopheles gambiae str. PEST]
Unigene1245	377	56	gi|157135753|ref|XP_001663577.1|	9.00E-47	coproporphyrinogen iii oxidase [Aedes aegypti] >gi|108870125|gb|EAT34350.1| coproporphyrinogen iii oxidase [Aedes aegypti]
Unigene12450	911	116	gi|193695326|ref|XP_001944929.1|	2.00E-11	PREDICTED: similar to otoferlin [Acyrthosiphon pisum]
Unigene12451	526	73	gi|91084449|ref|XP_969712.1|	1.00E-48	PREDICTED: similar to adenylate cyclase [Tribolium castaneum]
Unigene12452	260	3	gi|91082983|ref|XP_974176.1|	5.00E-17	PREDICTED: similar to CG15173 CG15173-PA [Tribolium castaneum]
Unigene12456	277	14	gi|91093895|ref|XP_969005.1|	2.00E-21	PREDICTED: similar to HECT, UBA and WWE domain containing 1 [Tribolium castaneum]
Unigene12457	321	42	gi|110760148|ref|XP_623895.2|	3.00E-24	PREDICTED: similar to Spinophilin CG16757-PA [Apis mellifera]
Unigene12459	328	2	gi|189234155|ref|XP_970757.2|	2.00E-13	PREDICTED: similar to protein kinase, DNA activated, catalytic polypeptide [Tribolium castaneum]
Unigene1246	314	221	gi|62288319|gb|AAX78435.1|	2.00E-53	farnesyl diphosphate synthase [Dendroctonus jeffreyi]
Unigene12461	326	31	gi|189240296|ref|XP_973610.2|	2.00E-29	PREDICTED: similar to CG9342 CG9342-PA [Tribolium castaneum]
Unigene12462	386	37	gi|224809492|ref|NP_001139210.1|	4.00E-16	dopamine transporter [Apis mellifera] >gi|223588274|dbj|BAH22564.1| dopamine transporter [Apis mellifera]
Unigene1247	388	32	gi|91084047|ref|XP_967260.1|	2.00E-20	PREDICTED: similar to CG1078 CG1078-PA [Tribolium castaneum]
Unigene12470	209	5	gi|91088341|ref|XP_971043.1|	2.00E-07	PREDICTED: similar to diacetyl/L-xylulose reductase [Tribolium castaneum]
Unigene12471	232	11	gi|197116398|ref|NP_001127706.1|	3.00E-17	cytochrome P450 isoform 9F2 [Tribolium castaneum] >gi|270012795|gb|EFA09243.1| cytochrome P450 9Z5 [Tribolium castaneum]
Unigene12473	391	15	gi|170579264|ref|XP_001894752.1|	6.00E-25	Metaxin 2 [Brugia malayi]
Unigene12475	436	29	gi|91084915|ref|XP_970253.1|	5.00E-26	PREDICTED: similar to alpha-esterase [Tribolium castaneum]
Unigene12476	316	15	gi|195026446|ref|XP_001986258.1|	8.00E-06	GH20621 [Drosophila grimshawi] >gi|193902258|gb|EDW01125.1| GH20621 [Drosophila grimshawi]
Unigene12477	218	9	gi|17553312|ref|NP_498568.1|	1.00E-10	fatty Acid CoA Synthetase family member (acs-16) [Caenorhabditis elegans] >gi|15617831|gb|AAC48292.3| Fatty acid coa synthetase family protein 4, confirmed by transcript evidence [Caenorhabditis elegans]
Unigene12478	340	63	gi|91087861|ref|XP_968908.1|	2.00E-18	PREDICTED: similar to disulfide oxidoreductase [Tribolium castaneum]
Unigene12479	434	6	gi|87082816|gb|ABD17876.1|	3.00E-57	cytochrome c oxidase subunit I [Xenylla humicola]
Unigene1248	503	113	gi|91089581|ref|XP_972290.1|	5.00E-26	PREDICTED: similar to AGAP002331-PA [Tribolium castaneum]
Unigene12481	550	101	gi|91089739|ref|XP_975135.1|	4.00E-53	PREDICTED: similar to S-adenosylmethionine mitochondrial carrier protein homolog [Tribolium castaneum]
Unigene12482	242	5	gi|91080139|ref|XP_968438.1|	5.00E-12	PREDICTED: similar to FIG4 homolog [Tribolium castaneum]
Unigene12486	313	16	gi|189241943|ref|XP_971607.2|	1.00E-17	PREDICTED: similar to CG3608 CG3608-PA [Tribolium castaneum]
Unigene12488	222	7	gi|158301774|ref|XP_321421.4|	6.00E-12	AGAP001674-PA [Anopheles gambiae str. PEST] >gi|157012635|gb|EAA01217.5| AGAP001674-PA [Anopheles gambiae str. PEST]
Unigene1249	312	15	gi|91094349|ref|XP_969816.1|	3.00E-29	PREDICTED: similar to GA10859-PA [Tribolium castaneum]
Unigene12492	237	12	gi|189239381|ref|XP_972128.2|	9.00E-30	PREDICTED: similar to PX domain containing serine/threonine kinase [Tribolium castaneum]
Unigene12494	1358	67	gi|89520371|gb|ABD76335.1|	2.00E-28	transposase [Heliothis virescens]
Unigene12495	229	9	gi|91085935|ref|XP_970328.1|	2.00E-23	PREDICTED: similar to RE08455p [Tribolium castaneum]
Unigene12496	227	3	gi|91079092|ref|XP_975294.1|	2.00E-25	PREDICTED: similar to nephrin [Tribolium castaneum]
Unigene12498	309	8	gi|91085297|ref|XP_968294.1|	4.00E-10	PREDICTED: similar to terminal deoxycytidyl transferase rev1 [Tribolium castaneum]
Unigene12499	401	37	gi|189234326|ref|XP_973055.2|	1.00E-42	PREDICTED: similar to programmed cell death 6-interacting protein [Tribolium castaneum]
Unigene125	308	65	gi|189241835|ref|XP_972816.2|	2.00E-39	PREDICTED: similar to f14p3.9 protein (auxin transport protein) [Tribolium castaneum]
Unigene1250	483	87	gi|189235987|ref|XP_971849.2|	3.00E-24	PREDICTED: similar to BMKETTIN [Tribolium castaneum]
Unigene12500	544	53	gi|291230954|ref|XP_002735427.1|	1.00E-18	PREDICTED: Zinc finger, CCHC domain containing 24-like isoform 1 [Saccoglossus kowalevskii]
Unigene12507	502	34	gi|91081001|ref|XP_975111.1|	3.00E-17	PREDICTED: similar to CG3362 CG3362-PA [Tribolium castaneum]
Unigene1251	413	77	gi|91078628|ref|XP_966496.1|	1.00E-71	PREDICTED: similar to AGAP007596-PA [Tribolium castaneum]
Unigene12510	844	103	gi|91078024|ref|XP_970575.1|	3.00E-48	PREDICTED: similar to CG3437 CG3437-PA [Tribolium castaneum]
Unigene12513	215	2	gi|85662546|gb|ABC71815.1|	6.00E-07	Hypothetical protein R02E4.2 [Caenorhabditis elegans]
Unigene12514	1090	123	gi|189241218|ref|XP_971240.2|	3.00E-72	PREDICTED: similar to FLJ12716-like protein [Tribolium castaneum]
Unigene12515	411	35	gi|189233756|ref|XP_001814148.1|	1.00E-37	PREDICTED: similar to bip2 CG2009-PA [Tribolium castaneum]
Unigene12517	257	12	gi|91081457|ref|XP_974014.1|	2.00E-34	PREDICTED: similar to AGAP006082-PA [Tribolium castaneum] >gi|270006458|gb|EFA02906.1| cytochrome P450 301A1 [Tribolium castaneum]
Unigene12523	412	24	gi|91084271|ref|XP_971155.1|	3.00E-39	PREDICTED: similar to Csl4 CG6249-PA [Tribolium castaneum]
Unigene1253	404	34	gi|110755716|ref|XP_397110.3|	3.00E-15	PREDICTED: similar to scribbled CG5462-PD, isoform D [Apis mellifera]
Unigene12530	232	19	gi|193683245|ref|XP_001952809.1|	2.00E-23	PREDICTED: similar to CG12253 CG12253-PA, partial [Acyrthosiphon pisum]
Unigene12533	227	6	gi|195057726|ref|XP_001995312.1|	9.00E-09	GH23086 [Drosophila grimshawi] >gi|193899518|gb|EDV98384.1| GH23086 [Drosophila grimshawi]
Unigene12537	295	12	gi|189239227|ref|XP_973767.2|	1.00E-34	PREDICTED: similar to kakapo [Tribolium castaneum]
Unigene12538	276	37	gi|189239368|ref|XP_970256.2|	1.00E-42	PREDICTED: similar to AGAP008003-PA [Tribolium castaneum]
Unigene12539	759	161	gi|189238991|ref|XP_973887.2|	2.00E-62	PREDICTED: similar to AGAP006281-PA [Tribolium castaneum]
Unigene1254	490	86	gi|194767671|ref|XP_001965938.1|	1.00E-26	GF11725 [Drosophila ananassae] >gi|190619781|gb|EDV35305.1| GF11725 [Drosophila ananassae]
Unigene12540	431	33	gi|158289397|ref|XP_311138.3|	4.00E-40	AGAP000023-PA [Anopheles gambiae str. PEST] >gi|157019036|gb|EAA06499.3| AGAP000023-PA [Anopheles gambiae str. PEST]
Unigene12543	695	72	gi|189240500|ref|XP_968987.2|	3.00E-17	PREDICTED: similar to carboxylesterase [Tribolium castaneum]
Unigene12547	879	91	gi|189236910|ref|XP_968888.2|	1.00E-109	PREDICTED: similar to DNA polymerase subunit gamma 1, mitochondrial [Tribolium castaneum]
Unigene1255	505	35	gi|270011053|gb|EFA07501.1|	2.00E-46	pebbled [Tribolium castaneum]
Unigene12551	305	47	gi|270013573|gb|EFA10021.1|	3.00E-14	hypothetical protein TcasGA2_TC012193 [Tribolium castaneum]
Unigene12552	259	33	gi|3873804|emb|CAA90087.1|	4.00E-08	C. elegans protein B0491.5, confirmed by transcript evidence [Caenorhabditis elegans]
Unigene12555	449	60	gi|270015740|gb|EFA12188.1|	1.00E-19	hypothetical protein TcasGA2_TC004341 [Tribolium castaneum]
Unigene12556	245	1	gi|156543411|ref|XP_001600480.1|	2.00E-12	PREDICTED: similar to tuberin-like protein 1 [Nasonia vitripennis]
Unigene1256	278	71	gi|189235987|ref|XP_971849.2|	2.00E-24	PREDICTED: similar to BMKETTIN [Tribolium castaneum]
Unigene12561	258	12	gi|91089465|ref|XP_968623.1|	6.00E-20	PREDICTED: similar to CG9246 CG9246-PA [Tribolium castaneum]
Unigene12562	242	9	gi|270009510|gb|EFA05958.1|	1.00E-07	hypothetical protein TcasGA2_TC008776 [Tribolium castaneum]
Unigene12564	446	38	gi|270001300|gb|EEZ97747.1|	2.00E-21	nimrod A [Tribolium castaneum]
Unigene12567	275	15	gi|195440520|ref|XP_002068090.1|	4.00E-19	GK12348 [Drosophila willistoni] >gi|194164175|gb|EDW79076.1| GK12348 [Drosophila willistoni]
Unigene1257	574	42	gi|189241557|ref|XP_966967.2|	8.00E-73	PREDICTED: similar to GA21032-PA [Tribolium castaneum]
Unigene12570	519	40	gi|91091526|ref|XP_970162.1|	4.00E-55	PREDICTED: similar to bone morphogenetic protein [Tribolium castaneum]
Unigene12571	217	3	gi|170592645|ref|XP_001901075.1|	5.00E-06	Galactoside-binding lectin family protein [Brugia malayi] >gi|158591142|gb|EDP29755.1| Galactoside-binding lectin family protein [Brugia malayi]
Unigene12572	211	10	gi|198464541|ref|XP_001353264.2|	3.00E-17	GA18866 [Drosophila pseudoobscura pseudoobscura] >gi|198149764|gb|EAL30767.2| GA18866 [Drosophila pseudoobscura pseudoobscura]
Unigene12573	330	24	gi|268573392|ref|XP_002641673.1|	6.00E-22	C. briggsae CBR-ECH-6 protein [Caenorhabditis briggsae] >gi|187031458|emb|CAP29522.1| C. briggsae CBR-ECH-6 protein [Caenorhabditis briggsae]
Unigene12576	228	7	gi|189237703|ref|XP_966998.2|	2.00E-12	PREDICTED: similar to GA20259-PA [Tribolium castaneum]
Unigene12577	246	12	gi|110763777|ref|XP_001120977.1|	3.00E-22	PREDICTED: similar to Eukaryotic translation initiation factor 2-alpha kinase 4 (GCN2-like protein), partial [Apis mellifera]
Unigene12578	394	56	gi|237838763|ref|XP_002368679.1|	8.00E-06	voltage gated chloride channel domain-containing protein [Toxoplasma gondii ME49] >gi|211966343|gb|EEB01539.1| voltage gated chloride channel domain-containing protein [Toxoplasma gondii ME49]
Unigene12579	966	150	gi|270008188|gb|EFA04636.1|	5.00E-37	serine protease P146 [Tribolium castaneum]
Unigene1258	266	131	gi|91076392|ref|XP_968727.1|	1.00E-43	PREDICTED: similar to proteasome 25 kDa subunit [Tribolium castaneum]
Unigene12583	274	19	gi|189235011|ref|XP_970954.2|	6.00E-27	PREDICTED: similar to family with sequence similarity 60, member A [Tribolium castaneum]
Unigene12586	301	22	gi|270003946|gb|EFA00394.1|	1.00E-16	hypothetical protein TcasGA2_TC003242 [Tribolium castaneum]
Unigene12587	728	42	gi|170036297|ref|XP_001846001.1|	3.00E-06	rabaptin-5 [Culex quinquefasciatus] >gi|167878878|gb|EDS42261.1| rabaptin-5 [Culex quinquefasciatus]
Unigene12591	574	82	gi|270297228|ref|NP_001161905.1|	2.00E-49	cuticular protein analogous to peritrophins 1-C [Tribolium castaneum] >gi|268309004|gb|ACY95468.1| cuticular protein analogous to peritrophins 1-C [Tribolium castaneum]
Unigene12594	456	91	gi|91086725|ref|XP_971104.1|	3.00E-33	PREDICTED: similar to receptor associated protein RIC-3 [Tribolium castaneum]
Unigene12595	485	80	gi|270002154|gb|EEZ98601.1|	9.00E-09	hypothetical protein TcasGA2_TC001120 [Tribolium castaneum]
Unigene12596	1470	250	gi|270008206|gb|EFA04654.1|	1.00E-114	SoxNeuro [Tribolium castaneum]
Unigene12598	571	40	gi|193695346|ref|XP_001948368.1|	2.00E-19	PREDICTED: similar to Testis-expressed sequence 10 protein [Acyrthosiphon pisum]
Unigene126	679	49	gi|158301468|ref|XP_321156.4|	1.00E-12	AGAP001909-PA [Anopheles gambiae str. PEST] >gi|157012485|gb|EAA01038.4| AGAP001909-PA [Anopheles gambiae str. PEST]
Unigene12600	312	6	gi|158297357|ref|XP_317605.4|	5.00E-10	AGAP007887-PA [Anopheles gambiae str. PEST] >gi|157015157|gb|EAA12880.4| AGAP007887-PA [Anopheles gambiae str. PEST]
Unigene12605	220	15	gi|91076754|ref|XP_973519.1|	8.00E-16	PREDICTED: similar to synaptic vesicle protein [Tribolium castaneum]
Unigene12606	229	22	gi|91079999|ref|XP_966589.1|	8.00E-08	PREDICTED: similar to kelch repeat protein isoform 1 [Tribolium castaneum]
Unigene12609	762	76	gi|285310534|emb|CBJ25058.1|	5.00E-23	C. elegans protein C30H6.1d, partially confirmed by transcript evidence [Caenorhabditis elegans]
Unigene1261	280	18	gi|66529328|ref|XP_623274.1|	9.00E-31	PREDICTED: similar to Mediator complex subunit 8 CG13867-PA isoform 1 [Apis mellifera] >gi|66529331|ref|XP_623322.1| PREDICTED: similar to Mediator complex subunit 8 CG13867-PA isoform 2 [Apis mellifera]
Unigene12610	237	6	gi|189235720|ref|XP_966631.2|	6.00E-07	PREDICTED: similar to glucose dehydrogenase [Tribolium castaneum]
Unigene12612	227	6	gi|193702345|ref|XP_001947457.1|	6.00E-17	PREDICTED: similar to cap binding protein 80 CG7035-PA, partial [Acyrthosiphon pisum]
Unigene12613	503	36	gi|91081243|ref|XP_975645.1|	1.00E-24	PREDICTED: similar to nfrkb [Tribolium castaneum]
Unigene12614	361	10	gi|91085247|ref|XP_973234.1|	2.00E-29	PREDICTED: similar to CG3338 CG3338-PA [Tribolium castaneum]
Unigene12615	307	10	gi|110759005|ref|XP_393491.3|	1.00E-10	PREDICTED: similar to CG11148-PA, isoform A isoform 1 [Apis mellifera]
Unigene12616	366	7	gi|586005|sp|Q07449.1|SODE_ONCVO	3.00E-19	RecName: Full=Extracellular superoxide dismutase [Cu-Zn]; Short=EC-SOD; Flags: Precursor >gi|294008|gb|AAA17049.1| Cu-Zn extracellular superoxide dismutase [Onchocerca volvulus]
Unigene12617	770	48	gi|110756658|ref|XP_001121257.1|	2.00E-84	PREDICTED: similar to CG7274-PA [Apis mellifera]
Unigene12619	208	17	gi|91084319|ref|XP_972276.1|	7.00E-10	PREDICTED: similar to predicted protein [Tribolium castaneum] >gi|270008807|gb|EFA05255.1| hypothetical protein TcasGA2_TC015407 [Tribolium castaneum]
Unigene1262	558	74	gi|91079334|ref|XP_969106.1|	5.00E-57	PREDICTED: similar to PRMT5 [Tribolium castaneum]
Unigene12620	215	2	gi|149286992|gb|ABR23395.1|	2.00E-17	ribosomal protein S18 [Ornithodoros parkeri]
Unigene12621	349	42	gi|91088079|ref|XP_968378.1|	3.00E-07	PREDICTED: similar to mediator complex, subunit, putative [Tribolium castaneum] >gi|270012095|gb|EFA08543.1| hypothetical protein TcasGA2_TC006198 [Tribolium castaneum]
Unigene12623	339	8	gi|91089355|ref|XP_972978.1|	8.00E-11	PREDICTED: similar to b-innexin [Tribolium castaneum]
Unigene12624	239	13	gi|170027808|ref|XP_001841789.1|	4.00E-07	kelch domain-containing protein 4 [Culex quinquefasciatus] >gi|167862359|gb|EDS25742.1| kelch domain-containing protein 4 [Culex quinquefasciatus]
Unigene1263	296	29	gi|189234402|ref|XP_974971.2|	4.00E-45	PREDICTED: similar to draper CG2086-PB [Tribolium castaneum] >gi|270002777|gb|EEZ99224.1| draper [Tribolium castaneum]
Unigene12631	560	168	gi|189235028|ref|XP_972158.2|	7.00E-50	PREDICTED: similar to CG3967 CG3967-PC [Tribolium castaneum]
Unigene1264	333	109	gi|91079945|ref|XP_968596.1|	7.00E-44	PREDICTED: similar to lysosomal alpha-mannosidase (mannosidase alpha class 2b member 1) [Tribolium castaneum]
Unigene12642	345	44	gi|91082001|ref|XP_969328.1|	3.00E-25	PREDICTED: similar to Parcxpwfx02 [Tribolium castaneum]
Unigene12643	463	19	gi|91082995|ref|XP_974353.1|	2.00E-16	PREDICTED: similar to AGAP009239-PA [Tribolium castaneum]
Unigene12644	270	10	gi|270006347|gb|EFA02795.1|	2.00E-08	TRP gamma [Tribolium castaneum]
Unigene12645	276	10	gi|110749457|ref|XP_001119874.1|	1.00E-20	PREDICTED: similar to Roc2 CG8998-PA [Apis mellifera]
Unigene12648	233	20	gi|194748381|ref|XP_001956624.1|	2.00E-06	GF24494 [Drosophila ananassae] >gi|190623906|gb|EDV39430.1| GF24494 [Drosophila ananassae]
Unigene12649	226	5	gi|157129807|ref|XP_001655481.1|	1.00E-10	perlecan [Aedes aegypti] >gi|108872076|gb|EAT36301.1| perlecan [Aedes aegypti]
Unigene12650	987	96	gi|91078278|ref|XP_971673.1|	1.00E-133	PREDICTED: similar to AGAP005650-PA [Tribolium castaneum]
Unigene12651	286	44	gi|189236231|ref|XP_972574.2|	5.00E-06	PREDICTED: similar to AGAP003782-PA [Tribolium castaneum]
Unigene12653	345	20	gi|189236000|ref|XP_001812815.1|	8.00E-13	PREDICTED: similar to hCG1652305 [Tribolium castaneum]
Unigene12654	1007	166	gi|91082001|ref|XP_969328.1|	1.00E-83	PREDICTED: similar to Parcxpwfx02 [Tribolium castaneum]
Unigene12655	283	93	gi|91093579|ref|XP_968860.1|	3.00E-09	PREDICTED: similar to GA19592-PA [Tribolium castaneum]
Unigene1266	292	53	gi|91092128|ref|XP_972649.1|	4.00E-45	PREDICTED: similar to AGAP005549-PA [Tribolium castaneum]
Unigene12660	219	4	gi|189236995|ref|XP_970755.2|	2.00E-06	PREDICTED: similar to connector enhancer of ksr CG6556-PA [Tribolium castaneum]
Unigene12661	236	21	gi|297595482|gb|ADI48182.1|	3.00E-08	membrane alanyl aminopeptidase 2 [Chrysomela tremulae]
Unigene12668	715	80	gi|270309014|dbj|BAI52960.1|	1.00E-134	actin [Bursaphelenchus mucronatus]
Unigene1267	584	58	gi|156546817|ref|XP_001606121.1|	3.00E-45	PREDICTED: similar to ENSANGP00000029312 [Nasonia vitripennis]
Unigene12670	224	4	gi|268537470|ref|XP_002633871.1|	3.00E-21	Hypothetical protein CBG19920 [Caenorhabditis briggsae] >gi|187023721|emb|CAP37079.1| Hypothetical protein CBG19920 [Caenorhabditis briggsae]
Unigene12674	447	27	gi|268619108|gb|ACZ13330.1|	4.00E-37	annexin [Bursaphelenchus xylophilus]
Unigene12677	232	3	gi|270009882|gb|EFA06330.1|	9.00E-07	hypothetical protein TcasGA2_TC009201 [Tribolium castaneum]
Unigene12678	2286	418	gi|170584724|ref|XP_001897144.1|	0	translation elongation factor aEF-2 [Brugia malayi]
Unigene12679	1280	123	gi|134182|sp|P27604.1|SAHH_CAEEL	1.00E-167	RecName: Full=Adenosylhomocysteinase; Short=AdoHcyase; AltName: Full=S-adenosyl-L-homocysteine hydrolase; AltName: Full=Protein dumpy-14 >gi|156326|gb|AAA28062.1| S-adenosylhomocysteine hydrolase [Caenorhabditis elegans] >gi|298816|gb|AAB25906.1| S-adenosylhomocysteine hydrolase [Caenorhabditis elegans] >gi|2804454|gb|AAB97565.1| Hypothetical protein K02F2.2 [Caenorhabditis elegans]
Unigene1268	642	109	gi|91078982|ref|XP_974523.1|	4.00E-27	PREDICTED: similar to pyruvate dehydrogenase [Tribolium castaneum]
Unigene12680	220	2	gi|170579025|ref|XP_001894643.1|	4.00E-18	retinoblastoma-binding protein [Brugia malayi]
Unigene12681	285	16	gi|195374808|ref|XP_002046195.1|	1.00E-08	GJ12645 [Drosophila virilis] >gi|194153353|gb|EDW68537.1| GJ12645 [Drosophila virilis]
Unigene12684	238	3	gi|189240247|ref|XP_969646.2|	6.00E-29	PREDICTED: similar to AGAP005213-PA [Tribolium castaneum]
Unigene12687	201	7	gi|91080321|ref|XP_974455.1|	9.00E-18	PREDICTED: similar to phospholipid-transporting atpase 1 (aminophospholipid flippase 1) [Tribolium castaneum]
Unigene12688	209	0	gi|91077832|ref|XP_971200.1|	4.00E-15	PREDICTED: similar to CG2260 CG2260-PA [Tribolium castaneum]
Unigene1269	491	95	gi|91087651|ref|XP_973434.1|	4.00E-46	PREDICTED: similar to coracle [Tribolium castaneum]
Unigene12692	439	36	gi|1480863|gb|AAB05810.1|	2.00E-07	super cysteine rich protein [Homo sapiens]
Unigene12693	305	16	gi|158298785|ref|XP_553715.3|	4.00E-18	AGAP009835-PA [Anopheles gambiae str. PEST] >gi|157014052|gb|EAL39215.3| AGAP009835-PA [Anopheles gambiae str. PEST]
Unigene12696	280	28	gi|91082211|ref|XP_972371.1|	1.00E-23	PREDICTED: similar to caspase-8 [Tribolium castaneum] >gi|270008200|gb|EFA04648.1| death related ced-3/Nedd2-like protein [Tribolium castaneum]
Unigene12697	312	6	gi|270015528|gb|EFA11976.1|	6.00E-06	hypothetical protein TcasGA2_TC001424 [Tribolium castaneum]
Unigene12698	751	68	gi|189237270|ref|XP_973027.2|	9.00E-50	PREDICTED: similar to ribosomal pseudouridine synthase [Tribolium castaneum]
Unigene127	484	44	gi|189236145|ref|XP_974763.2|	5.00E-38	PREDICTED: similar to GA13952-PA [Tribolium castaneum]
Unigene1270	595	97	gi|157134145|ref|XP_001663168.1|	3.00E-46	clathrin coat associated protein ap-50 [Aedes aegypti] >gi|108881420|gb|EAT45645.1| clathrin coat associated protein ap-50 [Aedes aegypti]
Unigene12700	365	30	gi|189239328|ref|XP_973240.2|	9.00E-29	PREDICTED: similar to mitochondrial elongation factor G2 [Tribolium castaneum]
Unigene12703	433	27	gi|189240705|ref|XP_973710.2|	8.00E-06	PREDICTED: similar to glycogen debranching enzyme [Tribolium castaneum]
Unigene12704	587	85	gi|170027160|gb|ACB06199.1|	6.00E-57	ATP synthase F0 subunit 6 [Caenorhabditis briggsae] >gi|170027173|gb|ACB06211.1| ATP synthase F0 subunit 6 [Caenorhabditis briggsae]
Unigene12706	1370	286	gi|31247902|gb|AAO49799.1|	1.00E-179	arginine kinase [Heterodera glycines]
Unigene12708	514	15	gi|189233748|ref|XP_001813884.1|	3.00E-25	PREDICTED: similar to histone h3 methyltransferase [Tribolium castaneum]
Unigene12709	371	60	gi|156544289|ref|XP_001607078.1|	3.00E-10	PREDICTED: similar to rotatin [Nasonia vitripennis]
Unigene1271	548	82	gi|189239794|ref|XP_969790.2|	5.00E-74	PREDICTED: similar to GA15838-PA [Tribolium castaneum]
Unigene12712	463	59	gi|225712314|gb|ACO12003.1|	3.00E-06	Transposable element Tc3 transposase [Lepeophtheirus salmonis]
Unigene12713	768	57	gi|149720941|ref|XP_001499937.1|	2.00E-35	PREDICTED: similar to smad4 [Equus caballus]
Unigene12715	380	22	gi|91078794|ref|XP_970038.1|	2.00E-37	PREDICTED: similar to CG8064 CG8064-PA [Tribolium castaneum]
Unigene12716	512	43	gi|268570180|ref|XP_002640711.1|	5.00E-50	Hypothetical protein CBG19778 [Caenorhabditis briggsae] >gi|187023893|emb|CAP36940.1| Hypothetical protein CBG19778 [Caenorhabditis briggsae]
Unigene12718	292	8	gi|189236172|ref|XP_967164.2|	2.00E-24	PREDICTED: similar to CG17657 CG17657-PA [Tribolium castaneum]
Unigene12719	236	18	gi|297595482|gb|ADI48182.1|	1.00E-08	membrane alanyl aminopeptidase 2 [Chrysomela tremulae]
Unigene1272	206	55	gi|66519183|ref|XP_396873.2|	1.00E-26	PREDICTED: similar to CG1637-PB, isoform B [Apis mellifera]
Unigene12720	481	20	gi|270003946|gb|EFA00394.1|	4.00E-28	hypothetical protein TcasGA2_TC003242 [Tribolium castaneum]
Unigene12722	368	40	gi|189238676|ref|XP_969559.2|	4.00E-21	PREDICTED: similar to ap endonuclease [Tribolium castaneum]
Unigene12723	430	34	gi|189238676|ref|XP_969559.2|	2.00E-15	PREDICTED: similar to ap endonuclease [Tribolium castaneum]
Unigene12724	401	49	gi|189529937|ref|XP_694698.3|	8.00E-08	PREDICTED: ZFAT-1-like [Danio rerio]
Unigene12725	542	59	gi|91092696|ref|XP_971938.1|	6.00E-35	PREDICTED: similar to CG8793 CG8793-PA [Tribolium castaneum]
Unigene12726	239	5	gi|193679005|ref|XP_001945397.1|	9.00E-10	PREDICTED: similar to protein kinase c, partial [Acyrthosiphon pisum]
Unigene12729	238	5	gi|189237977|ref|XP_001812179.1|	4.00E-22	PREDICTED: similar to growth factor receptor-bound protein [Tribolium castaneum]
Unigene1273	209	10	gi|170056415|ref|XP_001864019.1|	7.00E-10	signal transduction protein lnk-realted [Culex quinquefasciatus] >gi|167876116|gb|EDS39499.1| signal transduction protein lnk-realted [Culex quinquefasciatus]
Unigene12730	489	45	gi|91085007|ref|XP_973368.1|	3.00E-22	PREDICTED: similar to predicted protein [Tribolium castaneum] >gi|270008528|gb|EFA04976.1| hypothetical protein TcasGA2_TC015054 [Tribolium castaneum]
Unigene12731	523	48	gi|91084587|ref|XP_974100.1|	3.00E-81	PREDICTED: similar to AGAP004049-PA [Tribolium castaneum]
Unigene12732	352	41	gi|156551856|ref|XP_001604591.1|	7.00E-09	PREDICTED: similar to peptidyl-prolyl cis-trans isomerase f, ppif [Nasonia vitripennis]
Unigene12733	561	73	gi|270011951|gb|EFA08399.1|	9.00E-21	hypothetical protein TcasGA2_TC006046 [Tribolium castaneum]
Unigene12738	800	115	gi|110758787|ref|XP_395384.3|	2.00E-65	PREDICTED: similar to p38b CG7393-PA [Apis mellifera]
Unigene12739	468	40	gi|268559552|ref|XP_002637767.1|	5.00E-52	C. briggsae CBR-UNC-61 protein [Caenorhabditis briggsae] >gi|187035345|emb|CAP25226.1| C. briggsae CBR-UNC-61 protein [Caenorhabditis briggsae]
Unigene1274	375	50	gi|118362960|ref|XP_001014708.1|	2.00E-06	DNA-directed RNA polymerase, omega subunit family protein [Tetrahymena thermophila] >gi|89296472|gb|EAR94460.1| DNA-directed RNA polymerase, omega subunit family protein [Tetrahymena thermophila SB210]
Unigene12743	327	21	gi|91093732|ref|XP_968487.1|	2.00E-34	PREDICTED: similar to nuclear receptor nhr-48 [Tribolium castaneum] >gi|270014223|gb|EFA10671.1| hormone receptor in 96-like protein [Tribolium castaneum]
Unigene12745	281	8	gi|91076580|ref|XP_967796.1|	4.00E-09	PREDICTED: similar to toll [Tribolium castaneum] >gi|270002876|gb|EEZ99323.1| toll-like protein [Tribolium castaneum]
Unigene12749	706	127	gi|189239227|ref|XP_973767.2|	1.00E-13	PREDICTED: similar to kakapo [Tribolium castaneum]
Unigene1275	221	41	gi|91086675|ref|XP_968460.1|	1.00E-15	PREDICTED: similar to seryl-tRNA synthetase [Tribolium castaneum]
Unigene12751	357	10	gi|3881795|emb|CAA92637.1|	1.00E-15	C. elegans protein ZK809.3, confirmed by transcript evidence [Caenorhabditis elegans]
Unigene12753	336	6	gi|91082881|ref|XP_971631.1|	7.00E-31	PREDICTED: similar to neutral sphingomyelinase (n-smase) activation associated factor fan [Tribolium castaneum]
Unigene12756	211	9	gi|170581354|ref|XP_001895648.1|	2.00E-08	Pre-mRNA cleavage complex II protein Clp1 [Brugia malayi] >gi|238055299|sp|A8PB32.1|CLP1_BRUMA RecName: Full=Protein CLP1 homolog
Unigene12757	314	49	gi|730051|sp|P40614.1|MPCP_CAEEL	8.00E-29	RecName: Full=Phosphate carrier protein, mitochondrial; Short=PTP; Flags: Precursor >gi|472906|emb|CAA53719.1| phosphate carrier protein [Caenorhabditis elegans]
Unigene12758	219	0	gi|91086011|ref|XP_972761.1|	2.00E-12	PREDICTED: similar to AGAP007100-PA [Tribolium castaneum]
Unigene12759	307	29	gi|189240635|ref|XP_969354.2|	3.00E-28	PREDICTED: similar to AGAP009835-PA [Tribolium castaneum]
Unigene12760	517	49	gi|193591632|ref|XP_001949214.1|	1.00E-29	PREDICTED: similar to F57G4.9 [Acyrthosiphon pisum]
Unigene12761	241	2	gi|91088441|ref|XP_968545.1|	4.00E-29	PREDICTED: similar to CG31847 CG31847-PA [Tribolium castaneum]
Unigene12764	247	29	gi|268530754|ref|XP_002630503.1|	3.00E-25	Hypothetical protein CBG24740 [Caenorhabditis briggsae] >gi|187039870|emb|CAP21278.1| Hypothetical protein CBG24740 [Caenorhabditis briggsae]
Unigene12765	910	91	gi|291241831|ref|XP_002740814.1|	2.00E-81	PREDICTED: mutagen-sensitive 308-like [Saccoglossus kowalevskii]
Unigene12766	403	28	gi|91082805|ref|XP_968057.1|	2.00E-19	PREDICTED: similar to UDP-Gal:betaGal beta 1,3-galactosyltransferase polypeptide 6 [Tribolium castaneum]
Unigene12767	307	19	gi|110766226|ref|XP_001122642.1|	5.00E-27	PREDICTED: similar to K11H3.7, partial [Apis mellifera]
Unigene12769	473	35	gi|291241831|ref|XP_002740814.1|	7.00E-38	PREDICTED: mutagen-sensitive 308-like [Saccoglossus kowalevskii]
Unigene1277	208	15	gi|189240823|ref|XP_001811917.1|	2.00E-27	PREDICTED: similar to ATP-dependent RNA and DNA helicase [Tribolium castaneum]
Unigene12771	1262	224	gi|195377856|ref|XP_002047703.1|	5.00E-31	GJ11777 [Drosophila virilis] >gi|194154861|gb|EDW70045.1| GJ11777 [Drosophila virilis]
Unigene12774	866	77	gi|270010694|gb|EFA07142.1|	3.00E-08	hypothetical protein TcasGA2_TC010133 [Tribolium castaneum]
Unigene12776	1336	208	gi|91088789|ref|XP_968000.1|	1.00E-21	PREDICTED: similar to CG5195 CG5195-PA [Tribolium castaneum]
Unigene12777	1231	152	gi|91077544|ref|XP_971725.1|	1.00E-107	PREDICTED: similar to Tyrosine-protein phosphatase non-receptor type 13 (Protein-tyrosine phosphatase 1E) (PTP-E1) (hPTPE1) (PTP-BAS) (Protein-tyrosine phosphatase PTPL1) (Fas-associated protein-tyrosine phosphatase 1) (FAP-1) [Tribolium castaneum]
Unigene12778	259	18	gi|157111277|ref|XP_001651466.1|	4.00E-17	bifunctional aminoacyl-tRNA synthetase [Aedes aegypti] >gi|108878460|gb|EAT42685.1| bifunctional aminoacyl-tRNA synthetase [Aedes aegypti]
Unigene1278	374	20	gi|189241528|ref|XP_968947.2|	4.00E-20	PREDICTED: similar to Zinc finger protein 294 (RING finger protein 160) [Tribolium castaneum]
Unigene12780	220	7	gi|270015060|gb|EFA11508.1|	3.00E-08	hypothetical protein TcasGA2_TC014222 [Tribolium castaneum]
Unigene12782	226	2	gi|91093715|ref|XP_967465.1|	2.00E-22	PREDICTED: similar to CG8078 CG8078-PA [Tribolium castaneum]
Unigene12784	958	78	gi|195390632|ref|XP_002053972.1|	6.00E-09	GJ24175 [Drosophila virilis] >gi|194152058|gb|EDW67492.1| GJ24175 [Drosophila virilis]
Unigene12788	640	37	gi|270002846|gb|EEZ99293.1|	4.00E-52	sevenless [Tribolium castaneum]
Unigene1279	215	68	gi|189238859|ref|XP_972488.2|	2.00E-32	PREDICTED: similar to CCR4-NOT transcription complex, subunit 2 [Tribolium castaneum]
Unigene12791	669	42	gi|91082801|ref|XP_967900.1|	5.00E-66	PREDICTED: similar to gc-rich sequence DNA-binding factor [Tribolium castaneum]
Unigene12792	389	15	gi|91092828|ref|XP_968011.1|	2.00E-15	PREDICTED: similar to structural maintenance of chromosomes smc4 [Tribolium castaneum] >gi|270004790|gb|EFA01238.1| gluon [Tribolium castaneum]
Unigene12795	252	10	gi|91077268|ref|XP_974166.1|	6.00E-30	PREDICTED: similar to AGAP004564-PA [Tribolium castaneum]
Unigene12796	284	27	gi|91078956|ref|XP_974192.1|	2.00E-09	PREDICTED: similar to PRUNEM1 [Tribolium castaneum]
Unigene12797	233	11	gi|148224905|ref|NP_001085966.1|	2.00E-07	N(6)-adenine-specific DNA methyltransferase 2 [Xenopus laevis] >gi|82184175|sp|Q6GN98.1|N6MT2_XENLA RecName: Full=N(6)-adenine-specific DNA methyltransferase 2 >gi|49115881|gb|AAH73617.1| MGC82933 protein [Xenopus laevis]
Unigene12799	222	19	gi|91081253|ref|XP_975655.1|	3.00E-19	PREDICTED: similar to AGAP005937-PA [Tribolium castaneum]
Unigene128	1533	231	gi|66519384|ref|XP_397355.2|	1.00E-57	PREDICTED: similar to CG11367-PA isoform 1 [Apis mellifera]
Unigene12803	356	22	gi|91086167|ref|XP_970329.1|	6.00E-48	PREDICTED: similar to PRP39 pre-mRNA processing factor 39 homolog (yeast) [Tribolium castaneum]
Unigene12804	355	50	gi|91083069|ref|XP_967587.1|	3.00E-36	PREDICTED: similar to dystrophin major muscle [Tribolium castaneum]
Unigene12805	233	5	gi|91082493|ref|XP_972751.1|	3.00E-13	PREDICTED: similar to LOC613054 protein [Tribolium castaneum]
Unigene1281	301	32	gi|197927395|ref|NP_001128160.1|	1.00E-11	coiled-coil domain-containing protein 40 [Rattus norvegicus] >gi|149054962|gb|EDM06779.1| similar to myosin, heavy polypeptide 9, non-muscle, isoform CRA_a [Rattus norvegicus]
Unigene12810	1025	154	gi|189237392|ref|XP_972836.2|	5.00E-95	PREDICTED: similar to CG13784 CG13784-PC [Tribolium castaneum]
Unigene12813	297	36	gi|74096081|ref|NP_001027720.1|	6.00E-40	casein kinase 2 alpha subunit [Ciona intestinalis] >gi|20336346|gb|AAM18184.1| casein kinase 2 alpha subunit [Ciona intestinalis]
Unigene12814	208	0	gi|73992740|ref|XP_855343.1|	6.00E-13	PREDICTED: similar to statin-like [Canis familiaris]
Unigene12816	209	14	gi|158284789|ref|XP_307882.3|	1.00E-11	AGAP002295-PA [Anopheles gambiae str. PEST] >gi|157020759|gb|EAA03791.4| AGAP002295-PA [Anopheles gambiae str. PEST]
Unigene12817	210	5	gi|91088919|ref|XP_973208.1|	3.00E-07	PREDICTED: similar to Maternal transcript 89Bb CG6814-PA [Tribolium castaneum]
Unigene12819	219	17	gi|195401337|ref|XP_002059270.1|	2.00E-06	GJ16305 [Drosophila virilis] >gi|194156144|gb|EDW71328.1| GJ16305 [Drosophila virilis]
Unigene1282	240	27	gi|91086173|ref|XP_970673.1|	3.00E-26	PREDICTED: similar to conserved hypothetical protein [Tribolium castaneum] >gi|270009880|gb|EFA06328.1| hypothetical protein TcasGA2_TC009199 [Tribolium castaneum]
Unigene12825	393	38	gi|91093347|ref|XP_967776.1|	1.00E-20	PREDICTED: similar to argininosuccinate lyase [Tribolium castaneum]
Unigene12826	334	12	gi|91087171|ref|XP_975389.1|	9.00E-38	PREDICTED: similar to plexus CG4444-PA [Tribolium castaneum]
Unigene12828	215	13	gi|189240315|ref|XP_967189.2|	1.00E-31	PREDICTED: similar to Spt6 CG12225-PA [Tribolium castaneum]
Unigene12829	1094	231	gi|157111277|ref|XP_001651466.1|	1.00E-140	bifunctional aminoacyl-tRNA synthetase [Aedes aegypti] >gi|108878460|gb|EAT42685.1| bifunctional aminoacyl-tRNA synthetase [Aedes aegypti]
Unigene1283	214	42	gi|270008178|gb|EFA04626.1|	2.00E-27	argonaute-2b [Tribolium castaneum]
Unigene12830	638	70	gi|270003125|gb|EEZ99572.1|	1.00E-24	hypothetical protein TcasGA2_TC001557 [Tribolium castaneum]
Unigene12831	316	0	gi|21239416|gb|AAM44290.1|AF510851_1	1.00E-10	glutathione peroxidase [Aplysia californica]
Unigene12832	389	52	gi|157106323|ref|XP_001649270.1|	2.00E-44	ankyrin repeat domain [Aedes aegypti] >gi|108879871|gb|EAT44096.1| ankyrin repeat domain [Aedes aegypti]
Unigene12835	251	16	gi|91087359|ref|XP_975627.1|	2.00E-33	PREDICTED: similar to mitochondrial alanyl-tRNA synthetase CG4633-PA [Tribolium castaneum]
Unigene12836	311	38	gi|268370155|ref|NP_001161257.1|	8.00E-45	polypeptide GalNAc transferase 6-like [Tribolium castaneum]
Unigene12841	425	7	gi|195039966|ref|XP_001990978.1|	5.00E-08	GH12332 [Drosophila grimshawi] >gi|193900736|gb|EDV99602.1| GH12332 [Drosophila grimshawi]
Unigene12842	244	10	gi|91082491|ref|XP_972709.1|	5.00E-24	PREDICTED: similar to programmed cell death protein 11 (pre-rrna processing protein rrp5) [Tribolium castaneum]
Unigene12846	374	43	gi|189240860|ref|XP_969570.2|	6.00E-45	PREDICTED: similar to Putative protein kinase C delta type homolog [Tribolium castaneum]
Unigene12847	410	24	gi|193669092|ref|XP_001944635.1|	3.00E-33	PREDICTED: similar to mKIAA0609 protein [Acyrthosiphon pisum]
Unigene12849	366	23	gi|91086167|ref|XP_970329.1|	1.00E-44	PREDICTED: similar to PRP39 pre-mRNA processing factor 39 homolog (yeast) [Tribolium castaneum]
Unigene1285	359	50	gi|91093713|ref|XP_967373.1|	8.00E-27	PREDICTED: similar to CG1134 CG1134-PA [Tribolium castaneum]
Unigene12850	211	8	gi|194902369|ref|XP_001980683.1|	1.00E-13	GG17289 [Drosophila erecta] >gi|190652386|gb|EDV49641.1| GG17289 [Drosophila erecta]
Unigene12851	314	27	gi|110768187|ref|XP_395331.3|	5.00E-11	PREDICTED: similar to Chaoptin precursor (Photoreceptor cell-specific membrane protein) [Apis mellifera]
Unigene12854	330	18	gi|156538525|ref|XP_001607219.1|	1.00E-08	PREDICTED: similar to suppressor of Ty 3 homolog (S. cerevisiae) [Nasonia vitripennis]
Unigene12857	360	14	gi|91081605|ref|XP_975406.1|	3.00E-33	PREDICTED: similar to CG6488 CG6488-PA [Tribolium castaneum]
Unigene12858	242	29	gi|157123425|ref|XP_001653827.1|	2.00E-08	ATP-dependent RNA helicase [Aedes aegypti] >gi|108882920|gb|EAT47145.1| ATP-dependent RNA helicase [Aedes aegypti]
Unigene12859	359	27	gi|189238905|ref|XP_967915.2|	1.00E-43	PREDICTED: similar to AGAP003823-PA [Tribolium castaneum]
Unigene12862	233	33	gi|91088123|ref|XP_970396.1|	2.00E-16	PREDICTED: similar to glutathione transferase, theta class (AGAP000761-PA) [Tribolium castaneum]
Unigene12865	380	14	gi|91083803|ref|XP_973194.1|	3.00E-19	PREDICTED: similar to AMP-activated protein kinase, gamma regulatory subunit [Tribolium castaneum]
Unigene12869	1013	103	gi|91094675|ref|XP_967123.1|	8.00E-23	PREDICTED: similar to AGAP001749-PA [Tribolium castaneum]
Unigene1287	217	36	gi|91085333|ref|XP_970254.1|	2.00E-18	PREDICTED: similar to AGAP001629-PA [Tribolium castaneum]
Unigene12872	512	52	gi|91081401|ref|XP_972667.1|	1.00E-56	PREDICTED: similar to exosome component 8 [Tribolium castaneum]
Unigene12873	582	36	gi|91091464|ref|XP_973095.1|	9.00E-25	PREDICTED: similar to threonine aspartase [Tribolium castaneum]
Unigene12874	251	19	gi|189237186|ref|XP_967079.2|	4.00E-22	PREDICTED: similar to ubiquitin-protein ligase [Tribolium castaneum]
Unigene12875	537	23	gi|221128023|ref|XP_002154919.1|	7.00E-46	PREDICTED: similar to DNA-directed RNA polymerase beta subunit [Hydra magnipapillata]
Unigene12876	254	10	gi|91076588|ref|XP_968186.1|	1.00E-08	PREDICTED: similar to CG9723 CG9723-PA [Tribolium castaneum]
Unigene12877	268	47	gi|66864094|dbj|BAD99298.1|	2.00E-23	ultraspiracle [Leptinotarsa decemlineata]
Unigene12878	296	51	gi|158289493|ref|XP_311208.4|	6.00E-24	AGAP000679-PA [Anopheles gambiae str. PEST] >gi|157018542|gb|EAA06832.4| AGAP000679-PA [Anopheles gambiae str. PEST]
Unigene1288	479	62	gi|270297218|ref|NP_001161918.1|	3.00E-21	cuticular protein analogous to peritrophins 1-H [Tribolium castaneum] >gi|268309014|gb|ACY95473.1| cuticular protein analogous to peritrophins 1-H [Tribolium castaneum]
Unigene12880	209	5	gi|189233844|ref|XP_971835.2|	1.00E-16	PREDICTED: similar to Inositol 1,4,5,-tris-phosphate receptor CG1063-PA [Tribolium castaneum]
Unigene12881	255	24	gi|194746960|ref|XP_001955922.1|	1.00E-11	GF24939 [Drosophila ananassae] >gi|190623204|gb|EDV38728.1| GF24939 [Drosophila ananassae]
Unigene12882	611	89	gi|91082233|ref|XP_972708.1|	4.00E-67	PREDICTED: similar to 2-phosphodiesterase [Tribolium castaneum]
Unigene12883	612	49	gi|189236550|ref|XP_975568.2|	2.00E-28	PREDICTED: similar to cytochrome P450 [Tribolium castaneum]
Unigene12885	311	12	gi|193636564|ref|XP_001948737.1|	2.00E-37	PREDICTED: similar to single-stranded DNA-binding protein mssp-1, partial [Acyrthosiphon pisum]
Unigene12888	640	31	gi|189234656|ref|XP_968585.2|	7.00E-97	PREDICTED: similar to tomosyn [Tribolium castaneum]
Unigene12889	271	14	gi|189241528|ref|XP_968947.2|	2.00E-16	PREDICTED: similar to Zinc finger protein 294 (RING finger protein 160) [Tribolium castaneum]
Unigene12890	586	86	gi|296190610|ref|XP_002743256.1|	5.00E-13	PREDICTED: FK506-binding protein 15 [Callithrix jacchus]
Unigene12891	257	16	gi|91087425|ref|XP_975677.1|	2.00E-23	PREDICTED: similar to nervy [Tribolium castaneum]
Unigene12893	360	28	gi|189242426|ref|XP_969950.2|	1.00E-10	PREDICTED: similar to CG10984 CG10984-PC [Tribolium castaneum]
Unigene12894	1288	214	gi|189234561|ref|XP_974267.2|	2.00E-68	PREDICTED: similar to CG1657 CG1657-PA [Tribolium castaneum]
Unigene12895	241	6	gi|189238398|ref|XP_972174.2|	7.00E-21	PREDICTED: similar to fragile site-associated protein [Tribolium castaneum]
Unigene12896	324	37	gi|199600274|tpg|DAA05874.1|	3.00E-52	TPA: TPA_inf: eukaryotic translation elongation factor 1A [Strongyloides stercoralis]
Unigene12897	427	42	gi|189235221|ref|XP_967494.2|	9.00E-45	PREDICTED: similar to heterogeneous nuclear ribonucleoprotein U-like 1 [Tribolium castaneum]
Unigene12898	233	14	gi|91088219|ref|XP_973475.1|	4.00E-16	PREDICTED: similar to KIAA1009 protein [Tribolium castaneum]
Unigene129	1082	134	gi|91082451|ref|XP_971337.1|	2.00E-45	PREDICTED: similar to hyperpolarization activated cyclic nucleotide-gated potassium channel [Tribolium castaneum]
Unigene1290	674	67	gi|91082923|ref|XP_972752.1|	3.00E-78	PREDICTED: similar to transglutaminase [Tribolium castaneum]
Unigene12902	486	40	gi|91094835|ref|XP_971438.1|	9.00E-50	PREDICTED: similar to AGAP004186-PA [Tribolium castaneum]
Unigene12909	561	80	gi|189238377|ref|XP_001808976.1|	6.00E-57	PREDICTED: hypothetical protein [Tribolium castaneum] >gi|270008562|gb|EFA05010.1| hypothetical protein TcasGA2_TC015091 [Tribolium castaneum]
Unigene1291	594	102	gi|189242242|ref|XP_971440.2|	1.00E-87	PREDICTED: similar to protein tyrosine phosphatase, non-receptor type 11 [Tribolium castaneum]
Unigene12910	264	8	gi|170034276|ref|XP_001845000.1|	5.00E-10	vacuolar proton translocating ATPase 116 kDa subunit a 1 [Culex quinquefasciatus] >gi|167875633|gb|EDS39016.1| vacuolar proton translocating ATPase 116 kDa subunit a 1 [Culex quinquefasciatus]
Unigene12911	807	65	gi|198469664|ref|XP_002134378.1|	7.00E-69	GA23541 [Drosophila pseudoobscura pseudoobscura] >gi|198146977|gb|EDY73005.1| GA23541 [Drosophila pseudoobscura pseudoobscura]
Unigene12912	444	32	gi|91087359|ref|XP_975627.1|	6.00E-56	PREDICTED: similar to mitochondrial alanyl-tRNA synthetase CG4633-PA [Tribolium castaneum]
Unigene12913	206	6	gi|91080991|ref|XP_975029.1|	1.00E-07	PREDICTED: similar to DNA-repair protein XRCC1 (X-ray repair cross-complementing protein 1) [Tribolium castaneum]
Unigene12916	273	15	gi|91088285|ref|XP_968544.1|	6.00E-25	PREDICTED: similar to cyclohex-1-ene-1-carboxyl-CoA hydratase [Tribolium castaneum]
Unigene12917	305	6	gi|91079060|ref|XP_975158.1|	4.00E-21	PREDICTED: similar to Polycomb protein Suz12 (Suppressor of zeste 12 protein homolog) [Tribolium castaneum]
Unigene1292	224	42	gi|189235073|ref|XP_974789.2|	3.00E-31	PREDICTED: similar to eukaryotic translation initiation factor 3 subunit (eif-3) [Tribolium castaneum]
Unigene12920	296	20	gi|91090594|ref|XP_972814.1|	5.00E-34	PREDICTED: similar to ATP-dependent transporter [Tribolium castaneum]
Unigene12922	388	16	gi|189237674|ref|XP_967984.2|	4.00E-43	PREDICTED: similar to thyroid hormone receptor-associated protein [Tribolium castaneum]
Unigene12923	226	8	gi|221136571|ref|XP_002170935.1|	1.00E-10	PREDICTED: similar to General transcription factor II-I repeat domain-containing protein 2A, partial [Hydra magnipapillata]
Unigene12924	255	18	gi|189240808|ref|XP_001811424.1|	6.00E-48	PREDICTED: similar to fetal alzheimer antigen, falz [Tribolium castaneum]
Unigene12927	247	5	gi|91088219|ref|XP_973475.1|	8.00E-09	PREDICTED: similar to KIAA1009 protein [Tribolium castaneum]
Unigene1293	555	126	gi|58331938|ref|NP_001011118.1|	1.00E-07	COMM domain containing 4 [Xenopus (Silurana) tropicalis] >gi|54038264|gb|AAH84516.1| COMM domain containing 4 [Xenopus (Silurana) tropicalis]
Unigene12930	224	11	gi|17506225|ref|NP_492207.1|	5.00E-21	CYtochrome C family member (cyc-1) [Caenorhabditis elegans] >gi|3875259|emb|CAA99820.1| C. elegans protein C54G4.8, confirmed by transcript evidence [Caenorhabditis elegans]
Unigene12933	498	45	gi|118781832|ref|XP_311885.3|	3.00E-11	AGAP002999-PA [Anopheles gambiae str. PEST] >gi|116129279|gb|EAA07926.3| AGAP002999-PA [Anopheles gambiae str. PEST]
Unigene12936	227	40	gi|91078690|ref|XP_971137.1|	1.00E-30	PREDICTED: similar to eukaryotic translation initiation factor 3 [Tribolium castaneum]
Unigene12939	584	17	gi|91090818|ref|XP_971488.1|	5.00E-38	PREDICTED: similar to crossveinless 2 CG15671-PA [Tribolium castaneum] >gi|270014335|gb|EFA10783.1| crossveinless 2 [Tribolium castaneum]
Unigene1294	848	56	gi|91094311|ref|XP_972253.1|	1.00E-77	PREDICTED: similar to AGAP010048-PA [Tribolium castaneum]
Unigene12940	705	37	gi|189234694|ref|XP_001812070.1|	5.00E-46	PREDICTED: similar to tyrosine-protein phosphatase [Tribolium castaneum]
Unigene12943	435	19	gi|268537144|ref|XP_002633708.1|	1.00E-28	C. briggsae CBR-TRAM-1 protein [Caenorhabditis briggsae] >gi|187036615|emb|CAP24292.1| C. briggsae CBR-TRAM-1 protein [Caenorhabditis briggsae]
Unigene12945	239	6	gi|115922496|ref|XP_001176629.1|	1.00E-07	PREDICTED: similar to fibropellin Ia [Strongylocentrotus purpuratus]
Unigene12946	344	33	gi|91080709|ref|XP_975318.1|	2.00E-49	PREDICTED: similar to vesicle protein sorting-associated [Tribolium castaneum]
Unigene12948	776	138	gi|189236906|ref|XP_001809986.1|	1.00E-116	PREDICTED: similar to AGAP011732-PA [Tribolium castaneum]
Unigene1295	215	31	gi|283046740|ref|NP_001164317.1|	1.00E-10	TAK1-associated binding protein 2 isoform B [Tribolium castaneum]
Unigene12950	271	16	gi|189240823|ref|XP_001811917.1|	4.00E-28	PREDICTED: similar to ATP-dependent RNA and DNA helicase [Tribolium castaneum]
Unigene12951	262	6	gi|91085607|ref|XP_969271.1|	3.00E-11	PREDICTED: similar to ATP-binding cassette sub-family A member 3 [Tribolium castaneum]
Unigene12952	470	64	gi|91080709|ref|XP_975318.1|	2.00E-65	PREDICTED: similar to vesicle protein sorting-associated [Tribolium castaneum]
Unigene12955	290	21	gi|170031994|ref|XP_001843868.1|	4.00E-19	vesicle associated protein [Culex quinquefasciatus] >gi|167871448|gb|EDS34831.1| vesicle associated protein [Culex quinquefasciatus]
Unigene12956	442	32	gi|91094683|ref|XP_967470.1|	2.00E-50	PREDICTED: similar to AGAP002108-PA [Tribolium castaneum]
Unigene12965	245	22	gi|66506604|ref|XP_396592.2|	3.00E-11	PREDICTED: similar to pregnancy-induced growth inhibitor isoform 1 [Apis mellifera]
Unigene12967	588	100	gi|91086679|ref|XP_968618.1|	7.00E-52	PREDICTED: similar to thyroid hormone receptor interactor 4 [Tribolium castaneum]
Unigene12968	269	42	gi|195029767|ref|XP_001987743.1|	1.00E-10	GH19795 [Drosophila grimshawi] >gi|193903743|gb|EDW02610.1| GH19795 [Drosophila grimshawi]
Unigene1297	334	27	gi|189236012|ref|XP_001807285.1|	1.00E-07	PREDICTED: similar to mical [Tribolium castaneum]
Unigene12970	269	6	gi|189234601|ref|XP_001815393.1|	1.00E-17	PREDICTED: similar to engulfment and cell motility 1 [Tribolium castaneum]
Unigene12971	226	20	gi|189236821|ref|XP_001812083.1|	6.00E-11	PREDICTED: similar to monocarboxylate transporter [Tribolium castaneum]
Unigene12975	270	35	gi|189240823|ref|XP_001811917.1|	4.00E-37	PREDICTED: similar to ATP-dependent RNA and DNA helicase [Tribolium castaneum]
Unigene12976	409	7	gi|170586732|ref|XP_001898133.1|	4.00E-42	Innexin family protein [Brugia malayi] >gi|158594528|gb|EDP33112.1| Innexin family protein [Brugia malayi]
Unigene12978	534	34	gi|91082039|ref|XP_970789.1|	1.00E-47	PREDICTED: similar to Integrator complex subunit 4 (Int4) [Tribolium castaneum]
Unigene1298	906	211	gi|91093166|ref|XP_967616.1|	1.00E-106	PREDICTED: similar to suppressor of defective silencing [Tribolium castaneum]
Unigene12981	745	50	gi|66519103|ref|XP_625131.1|	5.00E-36	PREDICTED: similar to symplekin, partial [Apis mellifera]
Unigene12982	1007	128	gi|194751147|ref|XP_001957888.1|	1.00E-21	GF23793 [Drosophila ananassae] >gi|190625170|gb|EDV40694.1| GF23793 [Drosophila ananassae]
Unigene12983	241	20	gi|118088340|ref|XP_419648.2|	7.00E-09	PREDICTED: similar to utrophin (dystrophin related protein) [Gallus gallus]
Unigene12985	763	72	gi|189233877|ref|XP_970083.2|	9.00E-15	PREDICTED: similar to CG5798 CG5798-PA [Tribolium castaneum]
Unigene12987	203	10	gi|110766548|ref|XP_623580.2|	8.00E-24	PREDICTED: similar to eIF3-S8 CG4954-PA [Apis mellifera]
Unigene12988	660	118	gi|195452870|ref|XP_002073536.1|	4.00E-44	GK13092 [Drosophila willistoni] >gi|194169621|gb|EDW84522.1| GK13092 [Drosophila willistoni]
Unigene12990	504	67	gi|19173736|ref|NP_596874.1|	2.00E-42	retinoid-inducible serine carboxypeptidase precursor [Rattus norvegicus] >gi|48474727|sp|Q920A6.1|RISC_RAT RecName: Full=Retinoid-inducible serine carboxypeptidase; AltName: Full=Serine carboxypeptidase 1; Flags: Precursor >gi|15146427|gb|AAK84661.1|AF330051_1 retinoid-inducible serine carboxypeptidase precursor [Rattus norvegicus] >gi|149053829|gb|EDM05646.1| serine carboxypeptidase 1, isoform C…
Unigene12991	693	32	gi|91079234|ref|XP_970844.1|	4.00E-83	PREDICTED: similar to Xeroderma pigmentosum D CG9433-PA [Tribolium castaneum]
Unigene12993	293	18	gi|91080651|ref|XP_974573.1|	3.00E-41	PREDICTED: similar to AGAP007868-PA [Tribolium castaneum]
Unigene12994	563	80	gi|189234186|ref|XP_967614.2|	4.00E-22	PREDICTED: similar to ring finger protein [Tribolium castaneum]
Unigene12995	609	84	gi|189237981|ref|XP_001812412.1|	4.00E-56	PREDICTED: similar to asparagine synthetase [Tribolium castaneum]
Unigene12997	398	54	gi|156554190|ref|XP_001600089.1|	4.00E-24	PREDICTED: similar to zinc binding dehydrogenase [Nasonia vitripennis]
Unigene13	472	83	gi|91095145|ref|XP_967126.1|	9.00E-69	PREDICTED: similar to pelota [Tribolium castaneum] >gi|270015752|gb|EFA12200.1| pelota [Tribolium castaneum]
Unigene130	386	40	gi|91085957|ref|XP_971290.1|	1.00E-44	PREDICTED: similar to suppressor of actin (sac) [Tribolium castaneum]
Unigene1300	254	40	gi|91086955|ref|XP_972968.1|	6.00E-25	PREDICTED: similar to leukotriene a-4 hydrolase [Tribolium castaneum] >gi|270011076|gb|EFA07524.1| aminopeptidase-like protein [Tribolium castaneum]
Unigene13001	1136	253	gi|91076206|ref|XP_972459.1|	1.00E-131	PREDICTED: similar to CG10249 CG10249-PD [Tribolium castaneum]
Unigene13003	254	35	gi|156545732|ref|XP_001605107.1|	3.00E-18	PREDICTED: similar to CG2845-PA [Nasonia vitripennis]
Unigene13004	712	65	gi|237820629|ref|NP_001153782.1|	1.00E-11	transmembrane protein 120B [Tribolium castaneum]
Unigene13005	408	18	gi|91094777|ref|XP_968102.1|	2.00E-13	PREDICTED: similar to dihydropyridine-sensitive l-type calcium channel [Tribolium castaneum]
Unigene13006	296	31	gi|91087425|ref|XP_975677.1|	1.00E-28	PREDICTED: similar to nervy [Tribolium castaneum]
Unigene13007	355	42	gi|91094865|ref|XP_972506.1|	1.00E-23	PREDICTED: similar to phd finger domain [Tribolium castaneum]
Unigene13008	205	5	gi|270007200|gb|EFA03648.1|	3.00E-10	hypothetical protein TcasGA2_TC013742 [Tribolium castaneum]
Unigene13009	297	29	gi|156554310|ref|XP_001602669.1|	2.00E-34	PREDICTED: similar to CG6775-PC [Nasonia vitripennis]
Unigene1301	248	154	gi|189238011|ref|XP_001813334.1|	5.00E-32	PREDICTED: similar to SH3 domain-binding glutamic acid-rich protein homolog (SH3BGR protein) [Tribolium castaneum]
Unigene13010	287	7	gi|189242051|ref|XP_968641.2|	5.00E-12	PREDICTED: similar to DNA replication licensing factor MCM3 [Tribolium castaneum]
Unigene13014	215	3	gi|189242069|ref|XP_972555.2|	1.00E-19	PREDICTED: similar to CG13185 CG13185-PB [Tribolium castaneum]
Unigene13015	755	41	gi|91088285|ref|XP_968544.1|	2.00E-57	PREDICTED: similar to cyclohex-1-ene-1-carboxyl-CoA hydratase [Tribolium castaneum]
Unigene13016	497	124	gi|195125996|ref|XP_002007460.1|	5.00E-06	GI12379 [Drosophila mojavensis] >gi|193919069|gb|EDW17936.1| GI12379 [Drosophila mojavensis]
Unigene1302	638	67	gi|189234407|ref|XP_975060.2|	2.00E-86	PREDICTED: similar to myosin vi [Tribolium castaneum]
Unigene13020	361	12	gi|194856653|ref|XP_001968796.1|	2.00E-18	GG24306 [Drosophila erecta] >gi|190660663|gb|EDV57855.1| GG24306 [Drosophila erecta]
Unigene13021	258	10	gi|189241726|ref|XP_969361.2|	4.00E-18	PREDICTED: similar to metabotropic GABA-B receptor subtype 1 CG15274-PA, partial [Tribolium castaneum]
Unigene13024	341	11	gi|268553849|ref|XP_002634911.1|	5.00E-13	Hypothetical protein CBG22509 [Caenorhabditis briggsae] >gi|187021731|emb|CAP39078.1| Hypothetical protein CBG22509 [Caenorhabditis briggsae]
Unigene13027	602	133	gi|189241371|ref|XP_972499.2|	1.00E-36	PREDICTED: similar to MGC52894 protein [Tribolium castaneum]
Unigene13028	328	74	gi|91086751|ref|XP_972082.1|	6.00E-16	PREDICTED: similar to beta-glucosidase [Tribolium castaneum]
Unigene1303	277	5	gi|91083805|ref|XP_973263.1|	5.00E-32	PREDICTED: similar to importin subunit beta [Tribolium castaneum]
Unigene13030	230	10	gi|91084287|ref|XP_966951.1|	2.00E-17	PREDICTED: similar to AGAP005982-PA [Tribolium castaneum]
Unigene13034	545	64	gi|189238377|ref|XP_001808976.1|	5.00E-60	PREDICTED: hypothetical protein [Tribolium castaneum] >gi|270008562|gb|EFA05010.1| hypothetical protein TcasGA2_TC015091 [Tribolium castaneum]
Unigene13035	486	33	gi|154418773|ref|XP_001582404.1|	4.00E-07	viral A-type inclusion protein [Trichomonas vaginalis G3]
Unigene13036	286	10	gi|91094181|ref|XP_970826.1|	3.00E-07	PREDICTED: similar to CG15160 CG15160-PA [Tribolium castaneum]
Unigene13037	451	12	gi|91089687|ref|XP_974686.1|	3.00E-25	PREDICTED: similar to solute carrier family 2 [Tribolium castaneum]
Unigene13038	294	35	gi|189241899|ref|XP_967370.2|	9.00E-29	PREDICTED: similar to AGAP003988-PA [Tribolium castaneum]
Unigene13039	577	67	gi|91082491|ref|XP_972709.1|	3.00E-42	PREDICTED: similar to programmed cell death protein 11 (pre-rrna processing protein rrp5) [Tribolium castaneum]
Unigene1304	456	20	gi|58376848|ref|XP_309214.2|	2.00E-60	AGAP001021-PA [Anopheles gambiae str. PEST] >gi|55245087|gb|EAA04946.2| AGAP001021-PA [Anopheles gambiae str. PEST]
Unigene13043	525	94	gi|189240374|ref|XP_974183.2|	4.00E-42	PREDICTED: similar to zipper CG15792-PD [Tribolium castaneum]
Unigene13044	377	52	gi|91080885|ref|XP_972748.1|	1.00E-60	PREDICTED: similar to GA14321-PA [Tribolium castaneum]
Unigene13048	574	34	gi|91080885|ref|XP_972748.1|	2.00E-86	PREDICTED: similar to GA14321-PA [Tribolium castaneum]
Unigene1305	242	30	gi|189239270|ref|XP_001810058.1|	9.00E-34	PREDICTED: similar to transcriptional regulator ATRX (X-linked helicase II) [Tribolium castaneum]
Unigene13050	245	9	gi|198433508|ref|XP_002130769.1|	1.00E-08	PREDICTED: similar to UPF0602 protein [Ciona intestinalis]
Unigene13051	504	37	gi|158301787|ref|XP_321432.4|	1.00E-51	AGAP001660-PA [Anopheles gambiae str. PEST] >gi|157012641|gb|EAA01367.5| AGAP001660-PA [Anopheles gambiae str. PEST]
Unigene13052	507	61	gi|91083715|ref|XP_970185.1|	2.00E-28	PREDICTED: similar to AGAP005505-PA [Tribolium castaneum]
Unigene13056	409	26	gi|268553835|ref|XP_002634904.1|	5.00E-29	Hypothetical protein CBG22500 [Caenorhabditis briggsae] >gi|187021724|emb|CAP39071.1| Hypothetical protein CBG22500 [Caenorhabditis briggsae]
Unigene13057	211	16	gi|170589866|ref|XP_001899694.1|	3.00E-09	trappc3-prov protein [Brugia malayi]
Unigene13059	352	10	gi|189236033|ref|XP_968126.2|	9.00E-44	PREDICTED: similar to dalao CG7055-PA [Tribolium castaneum]
Unigene1306	239	25	gi|66509659|ref|XP_395945.2|	9.00E-20	PREDICTED: similar to CG11164-PA [Apis mellifera]
Unigene13062	223	7	gi|170590860|ref|XP_001900189.1|	5.00E-07	Hypothetical UPF0205 protein T07C12.7 in chromosome V precursor [Brugia malayi]
Unigene13063	250	4	gi|189234510|ref|XP_001813047.1|	7.00E-06	PREDICTED: similar to vacuolar protein sorting 13A [Tribolium castaneum]
Unigene13064	244	4	gi|170588855|ref|XP_001899189.1|	2.00E-24	tubulin alpha chain - mouse [Brugia malayi]
Unigene13067	263	30	gi|91080237|ref|XP_972872.1|	1.00E-12	PREDICTED: similar to AGAP012259-PA [Tribolium castaneum]
Unigene13068	297	17	gi|193683245|ref|XP_001952809.1|	7.00E-12	PREDICTED: similar to CG12253 CG12253-PA, partial [Acyrthosiphon pisum]
Unigene1307	275	376	gi|91084505|ref|XP_972277.1|	2.00E-07	PREDICTED: similar to alpha-esterase like protein E3 [Tribolium castaneum]
Unigene13070	511	30	gi|270011080|gb|EFA07528.1|	1.00E-56	frazzled [Tribolium castaneum]
Unigene13073	701	36	gi|91085503|ref|XP_971406.1|	4.00E-52	PREDICTED: similar to sugar transporter [Tribolium castaneum]
Unigene13074	297	23	gi|110759214|ref|XP_001121289.1|	6.00E-08	PREDICTED: hypothetical protein [Apis mellifera]
Unigene13075	879	120	gi|91079266|ref|XP_972113.1|	5.00E-57	PREDICTED: similar to CG5181 CG5181-PA [Tribolium castaneum]
Unigene13078	207	3	gi|296940218|gb|ADH95416.1|	9.00E-20	enolase [Steinernema feltiae]
Unigene13079	526	23	gi|91080665|ref|XP_974747.1|	4.00E-31	PREDICTED: similar to AGAP012257-PA [Tribolium castaneum]
Unigene1308	271	18	gi|195446673|ref|XP_002070874.1|	4.00E-13	GK25484 [Drosophila willistoni] >gi|194166959|gb|EDW81860.1| GK25484 [Drosophila willistoni]
Unigene13080	434	46	gi|91094107|ref|XP_967469.1|	3.00E-32	PREDICTED: similar to GA14224-PA [Tribolium castaneum]
Unigene13081	238	6	gi|115966118|ref|XP_001193594.1|	1.00E-07	PREDICTED: similar to endonuclease-reverse transcriptase [Strongylocentrotus purpuratus]
Unigene13083	1158	89	gi|91081187|ref|XP_975598.1|	5.00E-66	PREDICTED: similar to growth arrest-specific 2 [Tribolium castaneum]
Unigene13084	331	7	gi|268569394|ref|XP_002640510.1|	4.00E-18	Hypothetical protein CBG13650 [Caenorhabditis briggsae] >gi|187028520|emb|CAP32417.1| Hypothetical protein CBG13650 [Caenorhabditis briggsae]
Unigene13085	776	91	gi|91094495|ref|XP_971312.1|	5.00E-45	PREDICTED: similar to choline/ethanolamine kinase [Tribolium castaneum]
Unigene13086	401	47	gi|193671580|ref|XP_001951622.1|	6.00E-06	PREDICTED: similar to 4-aminobutyrate aminotransferase [Acyrthosiphon pisum]
Unigene13087	245	20	gi|198433508|ref|XP_002130769.1|	2.00E-10	PREDICTED: similar to UPF0602 protein [Ciona intestinalis]
Unigene13088	887	53	gi|189236367|ref|XP_968357.2|	1.00E-102	PREDICTED: similar to AGAP010026-PA [Tribolium castaneum]
Unigene1309	209	58	gi|270002882|gb|EEZ99329.1|	6.00E-27	hu li tai shao [Tribolium castaneum]
Unigene13095	2026	272	gi|91085509|ref|XP_971696.1|	1.00E-100	PREDICTED: similar to Ataxin-2 CG5166-PB [Tribolium castaneum]
Unigene13096	317	1	gi|189236555|ref|XP_975580.2|	5.00E-28	PREDICTED: similar to plekhh1 [Tribolium castaneum]
Unigene13098	554	83	gi|91083069|ref|XP_967587.1|	5.00E-22	PREDICTED: similar to dystrophin major muscle [Tribolium castaneum]
Unigene13099	572	64	gi|189234698|ref|XP_971896.2|	8.00E-57	PREDICTED: similar to mutated in colorectal cancers [Tribolium castaneum]
Unigene131	280	24	gi|91078288|ref|XP_975869.1|	4.00E-35	PREDICTED: similar to ring finger and SPRY domain containing 1 isoform 2 [Tribolium castaneum]
Unigene13100	267	9	gi|189241917|ref|XP_971431.2|	2.00E-15	PREDICTED: similar to rho gtpase activating protein [Tribolium castaneum]
Unigene13101	241	5	gi|156547925|ref|XP_001604402.1|	9.00E-19	PREDICTED: similar to voltage- gated calcium channel alpha subunit cav3.3 (voltage-dependent t-type calcium channel [Nasonia vitripennis]
Unigene13102	544	21	gi|292614068|ref|XP_002662129.1|	3.00E-34	PREDICTED: polyprotein-like [Danio rerio]
Unigene13105	292	8	gi|91077372|ref|XP_975183.1|	2.00E-07	PREDICTED: similar to bitesize CG33555-PC [Tribolium castaneum]
Unigene13106	391	60	gi|91088053|ref|XP_966915.1|	2.00E-25	PREDICTED: similar to CG9642 CG9642-PA [Tribolium castaneum]
Unigene13107	462	31	gi|189237987|ref|XP_001812710.1|	2.00E-67	PREDICTED: similar to cation chloride cotransporter [Tribolium castaneum]
Unigene13108	284	4	gi|91090408|ref|XP_970748.1|	2.00E-08	PREDICTED: similar to AMP dependent ligase [Tribolium castaneum]
Unigene1311	221	8	gi|270009166|gb|EFA05614.1|	9.00E-31	hypothetical protein TcasGA2_TC015820 [Tribolium castaneum]
Unigene13110	595	74	gi|157167428|ref|XP_001660688.1|	7.00E-49	protein tyrosine phosphatase, non-receptor type nt6 [Aedes aegypti] >gi|108873584|gb|EAT37809.1| protein tyrosine phosphatase, non-receptor type nt6 [Aedes aegypti]
Unigene13112	314	28	gi|91083715|ref|XP_970185.1|	1.00E-27	PREDICTED: similar to AGAP005505-PA [Tribolium castaneum]
Unigene13115	327	24	gi|110758523|ref|XP_393190.3|	2.00E-13	PREDICTED: similar to Kuzbanian-like CG1964-PA [Apis mellifera]
Unigene13116	294	16	gi|189237566|ref|XP_974751.2|	2.00E-16	PREDICTED: similar to CG11321 CG11321-PA [Tribolium castaneum]
Unigene13117	299	37	gi|91081601|ref|XP_975388.1|	1.00E-47	PREDICTED: similar to leucyl-tRNA synthetase [Tribolium castaneum]
Unigene13118	245	9	gi|91084281|ref|XP_971525.1|	1.00E-23	PREDICTED: similar to fatty acid synthase S-acetyltransferase [Tribolium castaneum]
Unigene13119	389	75	gi|157106323|ref|XP_001649270.1|	1.00E-43	ankyrin repeat domain [Aedes aegypti] >gi|108879871|gb|EAT44096.1| ankyrin repeat domain [Aedes aegypti]
Unigene1312	220	49	gi|91077434|ref|XP_966623.1|	3.00E-31	PREDICTED: similar to ATP-dependent RNA helicase DBP9 [Tribolium castaneum]
Unigene13120	509	74	gi|195122930|ref|XP_002005963.1|	4.00E-20	GI20770 [Drosophila mojavensis] >gi|193911031|gb|EDW09898.1| GI20770 [Drosophila mojavensis]
Unigene13121	253	27	gi|91076480|ref|XP_972460.1|	2.00E-15	PREDICTED: similar to visgun CG16707-PC [Tribolium castaneum]
Unigene13122	405	35	gi|189238031|ref|XP_966733.2|	1.00E-40	PREDICTED: similar to T21C9.6 [Tribolium castaneum]
Unigene13123	268	46	gi|156538839|ref|XP_001607998.1|	2.00E-06	PREDICTED: similar to zinc finger protein [Nasonia vitripennis]
Unigene13124	270	49	gi|189237186|ref|XP_967079.2|	5.00E-31	PREDICTED: similar to ubiquitin-protein ligase [Tribolium castaneum]
Unigene13125	405	36	gi|189235454|ref|XP_971569.2|	7.00E-15	PREDICTED: similar to CG10632 CG10632-PB [Tribolium castaneum]
Unigene13126	443	54	gi|189237987|ref|XP_001812710.1|	2.00E-60	PREDICTED: similar to cation chloride cotransporter [Tribolium castaneum]
Unigene13127	391	38	gi|270002892|gb|EEZ99339.1|	2.00E-27	aminopeptidase N-like protein [Tribolium castaneum]
Unigene1313	434	102	gi|91092924|ref|XP_971718.1|	1.00E-68	PREDICTED: similar to AGAP011539-PA [Tribolium castaneum]
Unigene13131	533	109	gi|91094107|ref|XP_967469.1|	1.00E-46	PREDICTED: similar to GA14224-PA [Tribolium castaneum]
Unigene13133	212	3	gi|189237589|ref|XP_975112.2|	6.00E-21	PREDICTED: similar to myosin-VIIa [Tribolium castaneum]
Unigene13134	618	60	gi|91077168|ref|XP_972002.1|	6.00E-80	PREDICTED: similar to CG6006 CG6006-PC [Tribolium castaneum]
Unigene13135	272	9	gi|156543483|ref|XP_001601769.1|	6.00E-14	PREDICTED: similar to ENSANGP00000018228 [Nasonia vitripennis]
Unigene13138	216	11	gi|91089053|ref|XP_970266.1|	3.00E-16	PREDICTED: similar to rhomboid [Tribolium castaneum]
Unigene1314	224	154	gi|91077484|ref|XP_968656.1|	1.00E-27	PREDICTED: similar to CAAX prenyl protease 1 homolog (Prenyl protein-specific endoprotease 1) (Farnesylated proteins-converting enzyme 1) (FACE-1) (Zinc metalloproteinase Ste24 homolog) [Tribolium castaneum]
Unigene13142	360	40	gi|91085525|ref|XP_972127.1|	8.00E-40	PREDICTED: similar to cation-transporting ATPase [Tribolium castaneum]
Unigene13143	330	29	gi|149028424|gb|EDL83809.1|	7.00E-25	histone deacetylase 6 [Rattus norvegicus]
Unigene13144	770	45	gi|91078520|ref|XP_969895.1|	1.00E-49	PREDICTED: similar to AMP dependent ligase [Tribolium castaneum]
Unigene13146	490	51	gi|189234161|ref|XP_967052.2|	2.00E-18	PREDICTED: similar to jumonji domain containing 1A [Tribolium castaneum]
Unigene1315	336	28	gi|194758264|ref|XP_001961382.1|	4.00E-21	GF13844 [Drosophila ananassae] >gi|190622680|gb|EDV38204.1| GF13844 [Drosophila ananassae]
Unigene13153	264	46	gi|91085127|ref|XP_969411.1|	2.00E-07	PREDICTED: similar to conserved hypothetical protein [Tribolium castaneum] >gi|270009055|gb|EFA05503.1| hypothetical protein TcasGA2_TC015688 [Tribolium castaneum]
Unigene13154	420	21	gi|170583981|ref|XP_001896808.1|	4.00E-31	fis1-related protein [Brugia malayi]
Unigene13155	362	18	gi|91094947|ref|XP_968721.1|	4.00E-33	PREDICTED: similar to FAM116B [Tribolium castaneum]
Unigene13159	419	8	gi|170575520|ref|XP_001893275.1|	2.00E-21	LMBR1-like conserved region family protein [Brugia malayi] >gi|158600813|gb|EDP37887.1| LMBR1-like conserved region family protein [Brugia malayi]
Unigene1316	608	64	gi|189238749|ref|XP_972434.2|	1.00E-72	PREDICTED: similar to AGAP007474-PA [Tribolium castaneum]
Unigene13160	311	22	gi|91077592|ref|XP_973319.1|	4.00E-21	PREDICTED: similar to AGAP000591-PA [Tribolium castaneum]
Unigene13164	644	52	gi|91086485|ref|XP_970532.1|	5.00E-36	PREDICTED: similar to CG7201 CG7201-PA [Tribolium castaneum]
Unigene13165	298	15	gi|2462649|emb|CAA71673.1|	2.00E-15	Chymotrypsin BII [Litopenaeus vannamei]
Unigene13166	420	22	gi|110756931|ref|XP_001122058.1|	9.00E-08	PREDICTED: similar to corto CG2530-PA [Apis mellifera]
Unigene13167	318	1	gi|91077592|ref|XP_973319.1|	3.00E-13	PREDICTED: similar to AGAP000591-PA [Tribolium castaneum]
Unigene13168	364	13	gi|91087483|ref|XP_967991.1|	1.00E-07	PREDICTED: similar to dehydrogenase E1 and transketolase domain containing 1 [Tribolium castaneum]
Unigene1317	254	30	gi|91092762|ref|XP_973584.1|	8.00E-25	PREDICTED: similar to isoleucyl tRNA synthetase [Tribolium castaneum]
Unigene13171	712	85	gi|221220658|gb|ACM08990.1|	2.00E-43	Cold-inducible RNA-binding protein [Salmo salar]
Unigene13172	278	5	gi|170592401|ref|XP_001900957.1|	9.00E-39	fumarase [Brugia malayi]
Unigene13173	312	22	gi|189239227|ref|XP_973767.2|	3.00E-28	PREDICTED: similar to kakapo [Tribolium castaneum]
Unigene13175	359	28	gi|264666902|gb|ACY71058.1|	1.00E-09	yellow-e [Tribolium castaneum]
Unigene13177	350	4	gi|170055535|ref|XP_001863625.1|	5.00E-15	serotonin receptor [Culex quinquefasciatus] >gi|167875448|gb|EDS38831.1| serotonin receptor [Culex quinquefasciatus]
Unigene13178	400	34	gi|91092744|ref|XP_973280.1|	4.00E-25	PREDICTED: similar to GA21576-PA [Tribolium castaneum]
Unigene13179	414	95	gi|189236461|ref|XP_974013.2|	1.00E-10	PREDICTED: similar to RAB33B, member RAS oncogene family [Tribolium castaneum]
Unigene1318	269	13	gi|110761338|ref|XP_396542.3|	4.00E-16	PREDICTED: similar to Arsenite-resistance protein 2 homolog [Apis mellifera]
Unigene13186	233	6	gi|91091858|ref|XP_968731.1|	5.00E-09	PREDICTED: similar to innexin [Tribolium castaneum]
Unigene13187	224	3	gi|170594441|ref|XP_001901972.1|	2.00E-14	Probable 26S protease regulatory subunit 4 [Brugia malayi]
Unigene13189	337	23	gi|91087429|ref|XP_975679.1|	1.00E-28	PREDICTED: similar to AGAP011399-PA [Tribolium castaneum] >gi|270011093|gb|EFA07541.1| barentsz [Tribolium castaneum]
Unigene1319	234	122	gi|91083589|ref|XP_968607.1|	7.00E-28	PREDICTED: similar to mitochondrial 28S ribosomal protein S25 [Tribolium castaneum]
Unigene13192	238	15	gi|189235517|ref|XP_970938.2|	2.00E-37	PREDICTED: similar to centaurin alpha [Tribolium castaneum]
Unigene13194	507	60	gi|158284946|ref|XP_565625.3|	9.00E-40	AGAP002194-PA [Anopheles gambiae str. PEST] >gi|157020837|gb|EAL42027.3| AGAP002194-PA [Anopheles gambiae str. PEST]
Unigene13196	352	16	gi|158635985|ref|NP_001103612.1|	1.00E-09	cullin 4B [Mus musculus] >gi|158711665|ref|NP_082564.3| cullin 4B [Mus musculus] >gi|298351634|sp|A2A432.1|CUL4B_MOUSE RecName: Full=Cullin-4B; Short=CUL-4B >gi|123232924|emb|CAM17145.1| cullin 4B [Mus musculus] >gi|148697072|gb|EDL29019.1| cullin 4B [Mus musculus]
Unigene13198	1202	90	gi|195130971|ref|XP_002009924.1|	7.00E-11	GI15634 [Drosophila mojavensis] >gi|193908374|gb|EDW07241.1| GI15634 [Drosophila mojavensis]
Unigene13199	344	10	gi|170573621|ref|XP_001892535.1|	3.00E-07	hypothetical protein [Brugia malayi] >gi|158601845|gb|EDP38634.1| conserved hypothetical protein [Brugia malayi]
Unigene132	274	58	gi|91078374|ref|XP_974144.1|	2.00E-27	PREDICTED: similar to casein kinase II alpha subunit [Tribolium castaneum]
Unigene1320	428	34	gi|91094873|ref|XP_972735.1|	4.00E-59	PREDICTED: similar to ubiquitin specific peptidase 9 [Tribolium castaneum]
Unigene13203	299	12	gi|268535966|ref|XP_002633118.1|	2.00E-10	C. briggsae CBR-CAP-1 protein [Caenorhabditis briggsae] >gi|187034698|emb|CAP26515.1| C. briggsae CBR-CAP-1 protein [Caenorhabditis briggsae]
Unigene13206	226	4	gi|170575593|ref|XP_001893303.1|	3.00E-07	ribosomal RNA adenine dimethylase family protein [Brugia malayi] >gi|158600773|gb|EDP37864.1| ribosomal RNA adenine dimethylase family protein [Brugia malayi]
Unigene13207	370	58	gi|125810743|ref|XP_001361605.1|	2.00E-32	GA19515 [Drosophila pseudoobscura pseudoobscura] >gi|195154190|ref|XP_002018005.1| GL17476 [Drosophila persimilis] >gi|54636781|gb|EAL26184.1| GA19515 [Drosophila pseudoobscura pseudoobscura] >gi|194113801|gb|EDW35844.1| GL17476 [Drosophila persimilis]
Unigene1321	332	32	gi|91078104|ref|XP_972867.1|	2.00E-44	PREDICTED: similar to GA10108-PA [Tribolium castaneum]
Unigene13210	214	17	gi|91086389|ref|XP_974797.1|	2.00E-18	PREDICTED: similar to DNA replication licensing factor MCM5 [Tribolium castaneum]
Unigene13212	243	3	gi|170596273|ref|XP_001902705.1|	6.00E-22	Ras-related protein Rab-11B [Brugia malayi]
Unigene13214	272	2	gi|91092768|ref|XP_973681.1|	3.00E-15	PREDICTED: similar to TPR repeat-containing protein C9orf52 [Tribolium castaneum]
Unigene13216	279	3	gi|86515340|ref|NP_001034497.1|	7.00E-22	ultrabithorax [Tribolium castaneum] >gi|18535622|gb|AAL71874.1| ultrabithorax [Tribolium castaneum] >gi|270002802|gb|EEZ99249.1| ultrabithorax [Tribolium castaneum]
Unigene13217	276	6	gi|189239848|ref|XP_973542.2|	3.00E-14	PREDICTED: similar to CG8503 CG8503-PA [Tribolium castaneum]
Unigene13219	256	19	gi|283580616|gb|ADB27966.1|	3.00E-22	tropomyosin [Teladorsagia circumcincta]
Unigene1322	218	8	gi|170039559|ref|XP_001847598.1|	1.00E-08	M protein type [Culex quinquefasciatus] >gi|167863116|gb|EDS26499.1| M protein type [Culex quinquefasciatus]
Unigene13221	420	1	gi|189240324|ref|XP_968381.2|	1.00E-28	PREDICTED: similar to CG6142 CG6142-PA [Tribolium castaneum]
Unigene13223	337	9	gi|189239968|ref|XP_001815637.1|	9.00E-28	PREDICTED: similar to Tmc7 protein [Tribolium castaneum]
Unigene13224	830	96	gi|91085413|ref|XP_967594.1|	3.00E-42	PREDICTED: similar to dishevelled [Tribolium castaneum]
Unigene13225	343	8	gi|91086103|ref|XP_967597.1|	2.00E-14	PREDICTED: similar to actin [Tribolium castaneum]
Unigene13226	476	96	gi|189241234|ref|XP_001812802.1|	5.00E-59	PREDICTED: similar to GTP-binding protein alpha subunit, gna [Tribolium castaneum]
Unigene13227	474	85	gi|189238551|ref|XP_967343.2|	4.00E-07	PREDICTED: similar to Fasciclin-1 precursor (Fasciclin I) (FAS I) (FCN) [Tribolium castaneum]
Unigene13228	291	28	gi|118343842|ref|NP_001071737.1|	2.00E-11	HSF protein [Ciona intestinalis] >gi|70569921|dbj|BAE06503.1| Ci-HSF [Ciona intestinalis]
Unigene13229	233	10	gi|157114817|ref|XP_001652436.1|	4.00E-07	ubiquitin conjugating enzyme 7 interacting protein [Aedes aegypti] >gi|108877142|gb|EAT41367.1| ubiquitin conjugating enzyme 7 interacting protein [Aedes aegypti]
Unigene1323	1292	185	gi|189237960|ref|XP_001811806.1|	1.00E-111	PREDICTED: similar to Alsin (Amyotrophic lateral sclerosis protein 2) (Amyotrophic lateral sclerosis 2 chromosomal region candidate gene 6 protein) [Tribolium castaneum]
Unigene13230	407	32	gi|268570925|ref|XP_002640874.1|	2.00E-39	C. briggsae CBR-CCO-2 protein [Caenorhabditis briggsae] >gi|187027031|emb|CAP33937.1| C. briggsae CBR-CCO-2 protein [Caenorhabditis briggsae]
Unigene13232	224	1	gi|158292969|ref|XP_314285.4|	3.00E-13	AGAP004892-PA [Anopheles gambiae str. PEST] >gi|157016881|gb|EAA09722.5| AGAP004892-PA [Anopheles gambiae str. PEST]
Unigene13235	228	6	gi|91084995|ref|XP_973001.1|	1.00E-15	PREDICTED: similar to transcription factor castor [Tribolium castaneum]
Unigene13239	348	34	gi|270009595|gb|EFA06043.1|	8.00E-13	hypothetical protein TcasGA2_TC008875 [Tribolium castaneum]
Unigene1324	296	18	gi|193594200|ref|XP_001947177.1|	5.00E-26	PREDICTED: similar to beta-N-acetylglucosaminidase NAG2 [Acyrthosiphon pisum]
Unigene13240	652	44	gi|91087933|ref|XP_971816.1|	1.00E-77	PREDICTED: similar to diaphanous protein [Tribolium castaneum]
Unigene13242	480	27	gi|189240736|ref|XP_967932.2|	3.00E-64	PREDICTED: similar to l(3)mbt-like 3 [Tribolium castaneum]
Unigene13243	811	78	gi|91094873|ref|XP_972735.1|	1.00E-144	PREDICTED: similar to ubiquitin specific peptidase 9 [Tribolium castaneum]
Unigene13246	241	4	gi|189235868|ref|XP_001811347.1|	3.00E-25	PREDICTED: similar to transcription initiation factor TFIID subunit 1 [Tribolium castaneum]
Unigene13247	491	69	gi|66518026|ref|XP_393004.2|	1.00E-24	PREDICTED: similar to CG1677-PA [Apis mellifera]
Unigene13248	846	89	gi|189237726|ref|XP_001811713.1|	8.00E-66	PREDICTED: similar to novel KRAB box and zinc finger, C2H2 type domain containing protein [Tribolium castaneum]
Unigene1325	694	48	gi|110771563|ref|XP_001120727.1|	3.00E-98	PREDICTED: similar to conserved membrane protein at 44E CG8739-PA, isoform A [Apis mellifera]
Unigene13253	704	114	gi|189238377|ref|XP_001808976.1|	4.00E-23	PREDICTED: hypothetical protein [Tribolium castaneum] >gi|270008562|gb|EFA05010.1| hypothetical protein TcasGA2_TC015091 [Tribolium castaneum]
Unigene13256	237	16	gi|91079450|ref|XP_969249.1|	1.00E-16	PREDICTED: similar to salivary/fat body serine carboxypeptidase [Tribolium castaneum]
Unigene13257	222	7	gi|91078080|ref|XP_972059.1|	3.00E-08	PREDICTED: similar to WD repeat domain 34 [Tribolium castaneum]
Unigene13258	205	3	gi|189239103|ref|XP_001812997.1|	3.00E-07	PREDICTED: similar to cyclin t [Tribolium castaneum]
Unigene1326	737	92	gi|189236818|ref|XP_972166.2|	2.00E-19	PREDICTED: similar to CG8051 CG8051-PA [Tribolium castaneum]
Unigene13260	215	2	gi|189238312|ref|XP_971913.2|	2.00E-09	PREDICTED: similar to ADAMTS-9 precursor (A disintegrin and metalloproteinase with thrombospondin motifs 9) (ADAM-TS 9) (ADAM-TS9) [Tribolium castaneum]
Unigene13264	222	8	gi|170596585|ref|XP_001902820.1|	1.00E-17	PBS lyase HEAT-like repeat family protein [Brugia malayi] >gi|158589270|gb|EDP28334.1| PBS lyase HEAT-like repeat family protein [Brugia malayi]
Unigene13265	253	22	gi|18859995|ref|NP_572978.1|	2.00E-09	CG9519 [Drosophila melanogaster] >gi|16183270|gb|AAL13676.1| GH23626p [Drosophila melanogaster] >gi|22832248|gb|AAF48397.2| CG9519 [Drosophila melanogaster] >gi|220945726|gb|ACL85406.1| CG9519-PA [synthetic construct]
Unigene13266	309	13	gi|281211711|gb|EFA85873.1|	3.00E-09	Ras guanine nucleotide exchange factor [Polysphondylium pallidum PN500]
Unigene13268	373	40	gi|91090702|ref|XP_974813.1|	1.00E-21	PREDICTED: similar to acyl-CoA binding protein [Tribolium castaneum]
Unigene13269	210	5	gi|170581626|ref|XP_001895763.1|	2.00E-17	Probable clathrin heavy chain [Brugia malayi]
Unigene1327	362	47	gi|189241475|ref|XP_972512.2|	5.00E-54	PREDICTED: similar to Neurexin IV CG6827-PB [Tribolium castaneum]
Unigene13271	306	17	gi|170036444|ref|XP_001846074.1|	3.00E-18	potassium-dependent sodium-calcium exchanger [Culex quinquefasciatus] >gi|167879046|gb|EDS42429.1| potassium-dependent sodium-calcium exchanger [Culex quinquefasciatus]
Unigene13274	339	44	gi|189237828|ref|XP_001814919.1|	2.00E-12	PREDICTED: similar to CG18472 CG18472-PA [Tribolium castaneum]
Unigene13275	343	50	gi|282403497|ref|NP_001164145.1|	1.00E-07	caspase-like protein [Tribolium castaneum]
Unigene13277	366	40	gi|270013564|gb|EFA10012.1|	3.00E-44	hypothetical protein TcasGA2_TC012183 [Tribolium castaneum]
Unigene13278	210	5	gi|170571001|ref|XP_001891560.1|	2.00E-18	DNA-directed RNA polymerase II 7.6 kDa polypeptide [Brugia malayi]
Unigene13279	783	126	gi|226434021|gb|ACO56119.1|	8.00E-91	arginine kinase [Ascaris suum]
Unigene1328	238	20	gi|91092824|ref|XP_967851.1|	3.00E-38	PREDICTED: similar to THO complex subunit 3 [Tribolium castaneum]
Unigene13280	297	39	gi|189239691|ref|XP_974700.2|	5.00E-40	PREDICTED: similar to phenylalanyl-tRNA synthetase, mitochondrial [Tribolium castaneum]
Unigene13282	215	6	gi|189241022|ref|XP_970618.2|	2.00E-12	PREDICTED: similar to vacuolar protein sorting-associated protein [Tribolium castaneum]
Unigene13284	260	36	gi|189241087|ref|XP_970403.2|	2.00E-17	PREDICTED: similar to chameau CG5229-PA [Tribolium castaneum]
Unigene13285	240	10	gi|170036444|ref|XP_001846074.1|	2.00E-25	potassium-dependent sodium-calcium exchanger [Culex quinquefasciatus] >gi|167879046|gb|EDS42429.1| potassium-dependent sodium-calcium exchanger [Culex quinquefasciatus]
Unigene1329	321	14	gi|189236794|ref|XP_969772.2|	3.00E-41	PREDICTED: similar to eukaryotic translation initiation factor 4 gamma, 2 [Tribolium castaneum]
Unigene13291	443	40	gi|123489624|ref|XP_001325432.1|	1.00E-13	eukaryotic translation initiation factor 3 subunit 10 [Trichomonas vaginalis G3]
Unigene13292	557	64	gi|91086707|ref|XP_970260.1|	6.00E-17	PREDICTED: similar to polynucleotide kinase- 3-phosphatase [Tribolium castaneum]
Unigene13293	271	40	gi|91087429|ref|XP_975679.1|	7.00E-23	PREDICTED: similar to AGAP011399-PA [Tribolium castaneum] >gi|270011093|gb|EFA07541.1| barentsz [Tribolium castaneum]
Unigene13295	358	8	gi|170577077|ref|XP_001893872.1|	1.00E-26	vacuolar ATP synthase subunit B [Brugia malayi]
Unigene133	897	95	gi|158285048|ref|XP_560377.3|	3.00E-37	AGAP011049-PA [Anopheles gambiae str. PEST] >gi|157020745|gb|EAL41994.3| AGAP011049-PA [Anopheles gambiae str. PEST]
Unigene13302	331	50	gi|270003946|gb|EFA00394.1|	2.00E-17	hypothetical protein TcasGA2_TC003242 [Tribolium castaneum]
Unigene13303	753	20	gi|91094835|ref|XP_971438.1|	5.00E-30	PREDICTED: similar to AGAP004186-PA [Tribolium castaneum]
Unigene13306	301	18	gi|91094873|ref|XP_972735.1|	8.00E-30	PREDICTED: similar to ubiquitin specific peptidase 9 [Tribolium castaneum]
Unigene13307	440	23	gi|189237276|ref|XP_973495.2|	4.00E-32	PREDICTED: similar to transmembrane and tetratricopeptide repeat containing 4 [Tribolium castaneum]
Unigene13309	412	46	gi|91094873|ref|XP_972735.1|	2.00E-48	PREDICTED: similar to ubiquitin specific peptidase 9 [Tribolium castaneum]
Unigene13310	227	21	gi|189237035|ref|XP_969544.2|	1.00E-29	PREDICTED: similar to Dedicator of cytokinesis protein 2 [Tribolium castaneum]
Unigene13311	251	6	gi|91076340|ref|XP_971067.1|	3.00E-10	PREDICTED: similar to peroxisomal n1-acetyl-spermine/spermidine oxidase [Tribolium castaneum]
Unigene13313	613	28	gi|91088941|ref|XP_973644.1|	2.00E-76	PREDICTED: similar to cutlet CG33122-PA [Tribolium castaneum]
Unigene13315	381	13	gi|195430720|ref|XP_002063397.1|	2.00E-08	GK21416 [Drosophila willistoni] >gi|194159482|gb|EDW74383.1| GK21416 [Drosophila willistoni]
Unigene13316	267	11	gi|189240517|ref|XP_001812287.1|	3.00E-37	PREDICTED: similar to AGAP004423-PA [Tribolium castaneum]
Unigene13317	255	15	gi|91080263|ref|XP_973490.1|	4.00E-08	PREDICTED: similar to AGAP001827-PA [Tribolium castaneum]
Unigene13318	233	7	gi|270006199|gb|EFA02647.1|	1.00E-05	hypothetical protein TcasGA2_TC008368 [Tribolium castaneum]
Unigene13319	982	117	gi|110776936|ref|XP_395689.3|	1.00E-52	PREDICTED: similar to CG5815-PA, isoform A [Apis mellifera]
Unigene1332	485	61	gi|189235752|ref|XP_001807645.1|	3.00E-82	PREDICTED: similar to ankyrin 2,3/unc44 [Tribolium castaneum]
Unigene13320	421	54	gi|189239068|ref|XP_971434.2|	3.00E-21	PREDICTED: similar to zinc finger protein [Tribolium castaneum]
Unigene13323	220	5	gi|189242373|ref|XP_971189.2|	4.00E-09	PREDICTED: similar to phd finger protein [Tribolium castaneum]
Unigene13326	683	65	gi|189237997|ref|XP_001812912.1|	1.00E-19	PREDICTED: similar to short-chain dehydrogenase [Tribolium castaneum]
Unigene13327	808	38	gi|158289921|ref|XP_311541.4|	1.00E-36	AGAP010408-PA [Anopheles gambiae str. PEST] >gi|157018391|gb|EAA07108.4| AGAP010408-PA [Anopheles gambiae str. PEST]
Unigene13329	312	15	gi|74852334|sp|Q54HX8.1|LITAH_DICDI	6.00E-06	RecName: Full=Protein LITAF homolog
Unigene1333	586	105	gi|158299940|ref|XP_553109.2|	3.00E-08	AGAP009177-PA [Anopheles gambiae str. PEST] >gi|157013760|gb|EAL39061.2| AGAP009177-PA [Anopheles gambiae str. PEST]
Unigene13333	719	120	gi|190702384|gb|ACE75277.1|	3.00E-26	transposase-like protein [Glyptapanteles flavicoxis]
Unigene13337	665	28	gi|292610867|ref|XP_696219.3|	1.00E-08	PREDICTED: similar to erythroblast membrane-associated protein [Danio rerio]
Unigene13338	319	21	gi|91094005|ref|XP_971250.1|	1.00E-42	PREDICTED: similar to Valyl-tRNA synthetase CG4062-PA [Tribolium castaneum]
Unigene13339	468	64	gi|156549524|ref|XP_001600711.1|	3.00E-37	PREDICTED: similar to adrenodoxin [Nasonia vitripennis]
Unigene1334	381	41	gi|91087881|ref|XP_970066.1|	2.00E-33	PREDICTED: similar to acidic fibroblast growth factor intracellular binding protein [Tribolium castaneum]
Unigene13340	257	14	gi|189234517|ref|XP_972316.2|	1.00E-27	PREDICTED: similar to monocarboxylate transporter [Tribolium castaneum]
Unigene13344	220	4	gi|189313784|gb|ACD88891.1|	3.00E-14	malate dehydrogenase [Caenorhabditis brenneri]
Unigene13346	963	101	gi|189239886|ref|XP_969203.2|	1.00E-118	PREDICTED: similar to tweety CG1693-PA [Tribolium castaneum]
Unigene13352	384	31	gi|91084899|ref|XP_969482.1|	2.00E-17	PREDICTED: similar to glycosyl transferase [Tribolium castaneum]
Unigene13353	507	51	gi|86515334|ref|NP_001034492.1|	7.00E-31	chitin synthase 2 [Tribolium castaneum] >gi|33867321|gb|AAQ55061.1| chitin synthase CHS2 [Tribolium castaneum] >gi|34148365|gb|AAQ62692.1| chitin synthase [Tribolium castaneum] >gi|270014271|gb|EFA10719.1| chitin synthase 2 [Tribolium castaneum]
Unigene13359	653	91	gi|91090296|ref|XP_971651.1|	5.00E-10	PREDICTED: similar to CG10914 CG10914-PA [Tribolium castaneum]
Unigene1336	313	28	gi|189240293|ref|XP_973377.2|	4.00E-25	PREDICTED: similar to mini-me CG3231-PA [Tribolium castaneum]
Unigene13361	266	5	gi|170593463|ref|XP_001901484.1|	8.00E-36	WW domain containing protein [Brugia malayi] >gi|158591551|gb|EDP30164.1| WW domain containing protein [Brugia malayi]
Unigene13362	392	42	gi|270001300|gb|EEZ97747.1|	2.00E-08	nimrod A [Tribolium castaneum]
Unigene13364	291	17	gi|188523778|gb|ACD61688.1|	6.00E-21	light chain 3 [Caenorhabditis brenneri]
Unigene13365	362	21	gi|91088013|ref|XP_974000.1|	6.00E-33	PREDICTED: similar to Nop2p [Tribolium castaneum]
Unigene13367	241	13	gi|270012779|gb|EFA09227.1|	9.00E-23	ataxia telangiectasia and Rad3-related protein [Tribolium castaneum]
Unigene13369	452	44	gi|91090816|ref|XP_971302.1|	6.00E-30	PREDICTED: similar to Poly(A)-specific ribonuclease PARN-like domain-containing protein 1 [Tribolium castaneum]
Unigene1337	399	70	gi|189234326|ref|XP_973055.2|	9.00E-45	PREDICTED: similar to programmed cell death 6-interacting protein [Tribolium castaneum]
Unigene13370	237	1	gi|221128021|ref|XP_002154898.1|	6.00E-09	PREDICTED: similar to DNA-directed RNA polymerase beta chain [Hydra magnipapillata]
Unigene13372	201	7	gi|156537894|ref|XP_001608131.1|	5.00E-11	PREDICTED: similar to polyprotein [Nasonia vitripennis]
Unigene13374	774	50	gi|268534954|ref|XP_002632610.1|	3.00E-79	C. briggsae CBR-GDI-1 protein [Caenorhabditis briggsae] >gi|187022476|emb|CAP38291.1| C. briggsae CBR-GDI-1 protein [Caenorhabditis briggsae]
Unigene13375	302	13	gi|52345950|ref|NP_001005019.1|	2.00E-17	MGC79752 protein [Xenopus (Silurana) tropicalis] >gi|50370270|gb|AAH76694.1| MGC79752 protein [Xenopus (Silurana) tropicalis]
Unigene13376	230	3	gi|91093513|ref|XP_969441.1|	1.00E-22	PREDICTED: similar to tpr repeat nuclear phosphoprotein [Tribolium castaneum]
Unigene1338	699	130	gi|195470118|ref|XP_002099980.1|	6.00E-52	GE16795 [Drosophila yakuba] >gi|194187504|gb|EDX01088.1| GE16795 [Drosophila yakuba]
Unigene13380	1027	105	gi|123478057|ref|XP_001322193.1|	1.00E-06	retinitis pigmentosa GTPase regulator-like protein [Trichomonas vaginalis G3]
Unigene13381	686	49	gi|66500891|ref|XP_623870.1|	7.00E-33	PREDICTED: similar to CG6623-PA [Apis mellifera]
Unigene13383	358	7	gi|189241718|ref|XP_968558.2|	6.00E-32	PREDICTED: similar to hect domain and RLD 2 [Tribolium castaneum]
Unigene13384	997	88	gi|189234116|ref|XP_968417.2|	1.00E-147	PREDICTED: similar to CG6330 CG6330-PB [Tribolium castaneum]
Unigene13385	386	5	gi|110764131|ref|XP_392096.3|	4.00E-15	PREDICTED: similar to viking CG16858-PA [Apis mellifera]
Unigene13388	306	3	gi|270002371|gb|EEZ98818.1|	2.00E-10	hypothetical protein TcasGA2_TC004424 [Tribolium castaneum]
Unigene13389	218	7	gi|268536750|ref|XP_002633510.1|	9.00E-14	C. briggsae CBR-VHA-8 protein [Caenorhabditis briggsae] >gi|187034935|emb|CAP25862.1| C. briggsae CBR-VHA-8 protein [Caenorhabditis briggsae]
Unigene1339	205	29	gi|189235180|ref|XP_001810207.1|	6.00E-27	PREDICTED: similar to AGAP006113-PA, partial [Tribolium castaneum]
Unigene13391	336	7	gi|33589136|emb|CAE45097.1|	4.00E-16	C. elegans protein ZK858.6b, confirmed by transcript evidence [Caenorhabditis elegans]
Unigene13395	277	18	gi|91077458|ref|XP_967880.1|	1.00E-07	PREDICTED: similar to CG34229 CG34229-PA [Tribolium castaneum]
Unigene13396	832	47	gi|195503389|ref|XP_002098631.1|	3.00E-77	GE23833 [Drosophila yakuba] >gi|194184732|gb|EDW98343.1| GE23833 [Drosophila yakuba]
Unigene13397	302	6	gi|110756525|ref|XP_394546.3|	1.00E-07	PREDICTED: similar to cysteine and glycine-rich protein 2 binding protein [Apis mellifera]
Unigene13398	448	27	gi|17541470|ref|NP_502065.1|	6.00E-40	LEThal family member (let-70) [Caenorhabditis elegans] >gi|170589261|ref|XP_001899392.1| ubiquitin-conjugating enzyme ubc-2 [Brugia malayi] >gi|268536276|ref|XP_002633273.1| C. briggsae CBR-LET-70 protein [Caenorhabditis briggsae] >gi|464979|sp|P35129.1|UBC2_CAEEL RecName: Full=Ubiquitin-conjugating enzyme E2 2; AltName: Full=Ubiquitin-protein ligase 2; AltName: Full=Ubiquitin carrier protein 2; …
Unigene134	587	87	gi|189233817|ref|XP_971502.2|	1.00E-100	PREDICTED: similar to CG32019-PA [Tribolium castaneum]
Unigene1340	299	15	gi|91087577|ref|XP_971586.1|	3.00E-30	PREDICTED: similar to digestive organ expansion factor [Tribolium castaneum]
Unigene13401	252	31	gi|91081617|ref|XP_966724.1|	1.00E-26	PREDICTED: similar to AGAP002717-PA [Tribolium castaneum]
Unigene13403	977	118	gi|91084087|ref|XP_968449.1|	4.00E-09	PREDICTED: similar to sodium/solute symporter [Tribolium castaneum]
Unigene13406	448	32	gi|91082607|ref|XP_968362.1|	1.00E-26	PREDICTED: similar to nucleoporin 98kD [Tribolium castaneum]
Unigene1341	465	33	gi|91085247|ref|XP_973234.1|	1.00E-59	PREDICTED: similar to CG3338 CG3338-PA [Tribolium castaneum]
Unigene13411	233	4	gi|195122022|ref|XP_002005511.1|	2.00E-23	GI19027 [Drosophila mojavensis] >gi|193910579|gb|EDW09446.1| GI19027 [Drosophila mojavensis]
[truncated: 32,704 more rows]
