# Supplementary material for: Global Transcriptome Profiling of the Pine Shoot Beetle, Tomicus yunnanensis (Coleoptera: Scolytinae)
Source: PLoS One. 2012 Feb 23;7(2):e32291. doi: 10.1371/journal.pone.0032291 (PMC3285671; doi:10.1371/journal.pone.0032291)
Supplement: Table S2 — Gene Ontology of Tomicus yunnanensis unigenes. (XLS) [file pone.0032291.s004.xls]

## Sheet: GO
Table S2. Gene Ontology of Tomicus yunnanensis unigenes
Unigene ID	GO
Unigene1000	GO:0005488	GO:0044464
Unigene10010	GO:0010467	GO:0030529	GO:0005198
Unigene10013	GO:0016787
Unigene10020	GO:0043005	GO:0000226	GO:0017148	GO:0007613	GO:0007315	GO:0035194	GO:0044297	GO:0000956	GO:0044424	GO:0044087
Unigene10022	GO:0021577	GO:0032989	GO:0017111	GO:0043161	GO:0007179	GO:0002164	GO:0043021	GO:0015031	GO:0040009	GO:0046872	GO:0048770	GO:0016567	GO:0032559	GO:0043234	GO:0009790	GO:0021695	GO:0031227	GO:0032268	GO:0004869	GO:0019899	GO:0030968	GO:0009267	GO:0043066	GO:0010466
Unigene10026	GO:0009790	GO:0040009	GO:0031090	GO:0043231	GO:0031224
Unigene1002	GO:0044464	GO:0046914	GO:0006041	GO:0016811
Unigene10039	GO:0009790	GO:0010259	GO:0006950	GO:0043231	GO:0044444	GO:0032989	GO:0002164	GO:0032559	GO:0006897
Unigene1003	GO:0005488	GO:0005622	GO:0031016	GO:0000398	GO:0002521
Unigene10042	GO:0005488	GO:0030529	GO:0005634	GO:0006396
Unigene10045	GO:0007417	GO:0008306	GO:0006464	GO:0004672	GO:0048511	GO:0032559
Unigene10047	GO:0005488	GO:0023060
Unigene10049	GO:0007165	GO:0005488
Unigene10051	GO:0032011	GO:0044464	GO:0005083	GO:0005488
Unigene10053	GO:0005488	GO:0007264
Unigene10054	GO:0032561	GO:0043623	GO:0007017	GO:0017111	GO:0032991	GO:0015630
Unigene10059	GO:0016301
Unigene1005	GO:0043161	GO:0005815	GO:0051439	GO:0031981	GO:0007067	GO:0005819	GO:0000152
Unigene10061	GO:0007480	GO:0008593	GO:0007476	GO:0043170	GO:0016881	GO:0005102	GO:0010876	GO:0006898	GO:0008104
Unigene10063	GO:0003723	GO:0032559	GO:0042623
Unigene10065	GO:0051169	GO:0005635
Unigene10068	GO:0046872
Unigene1006	GO:0003824
Unigene10071	GO:0004468
Unigene10076	GO:0003676	GO:0042254	GO:0031224	GO:0031981
Unigene10077	GO:0016740
Unigene10078	GO:0004812	GO:0044444	GO:0006418	GO:0032559
Unigene10079	GO:0055092	GO:0048731	GO:0010985	GO:0055094	GO:0009896	GO:0048598	GO:0046872	GO:0031329	GO:0031647	GO:0016567	GO:0005515	GO:0044424	GO:0019787
Unigene1007	GO:0051937	GO:0031224	GO:0005275	GO:0045202
Unigene10086	GO:0044464	GO:0046914
Unigene1010	GO:0016787	GO:0046914
Unigene1012	GO:0000278	GO:0009605	GO:0005515	GO:0009639	GO:0051297	GO:0050658	GO:0043231	GO:0007051	GO:0010970	GO:0051647	GO:0045165	GO:0051276	GO:0015031	GO:0009648	GO:0008105	GO:0000775	GO:0003774	GO:0005875	GO:0030859	GO:0005876	GO:0035270	GO:0042051	GO:0003407	GO:0000922
Unigene1015	GO:0016811
Unigene1016	GO:0006259	GO:0046872	GO:0003676	GO:0003824
Unigene1017	GO:0004812	GO:0006418	GO:0032559	GO:0044424
Unigene1020	GO:0008152	GO:0008233
Unigene1022	GO:0016740
Unigene1027	GO:0046914
Unigene1030	GO:0019866	GO:0006810	GO:0031224
Unigene1031	GO:0005488
Unigene1033	GO:0006464	GO:0004702	GO:0032559
Unigene1034	GO:0009987	GO:0043231	GO:0044444
Unigene1035	GO:0005099	GO:0044464	GO:0032318
Unigene1036	GO:0043296	GO:0001894	GO:0005913	GO:0043232	GO:0001700	GO:0061245	GO:0005515	GO:0001754
Unigene1038	GO:0006144	GO:0030554	GO:0051536	GO:0016628	GO:0034404	GO:0031667	GO:0004152	GO:0042802	GO:0048511	GO:0044444	GO:0031960	GO:0046104	GO:0000267	GO:0002061	GO:0006208
Unigene1039	GO:0016462	GO:0032559
Unigene1041	GO:0012505	GO:0005783
Unigene1043	GO:0016020	GO:0005777	GO:0008152	GO:0003824
Unigene1044	GO:0065003	GO:0005488	GO:0000226	GO:0044444	GO:0005874
Unigene1045	GO:0051234	GO:0044464
Unigene1050	GO:0005488
Unigene1053	GO:0006259	GO:0016311	GO:0043232	GO:0006405	GO:0043565	GO:0000956	GO:0004518	GO:0030529	GO:0044428
Unigene1054	GO:0032583	GO:0048812	GO:0010557	GO:0030518	GO:0070603	GO:0034728	GO:0005678	GO:0048513	GO:0003676	GO:0004386	GO:0003702	GO:0005694	GO:0032559	GO:0006338	GO:0042623	GO:0003682	GO:0031010
Unigene1055	GO:0043231
Unigene1056	GO:0006412	GO:0043231	GO:0043234	GO:0006352	GO:0046914	GO:0006355	GO:0008135	GO:0051098	GO:0003702
Unigene1057	GO:0009888	GO:0031674	GO:0005198
Unigene10588	GO:0051276	GO:0043232	GO:0043231	GO:0032559	GO:0000087
Unigene10589	GO:0010468	GO:0001071
Unigene1058	GO:0034605	GO:0032559	GO:0015630
Unigene10593	GO:0008608	GO:0000070	GO:0050658	GO:0005643	GO:0000776	GO:0006997
Unigene10597	GO:0044267	GO:0048562	GO:0043069	GO:0005515	GO:0044424	GO:0032559
Unigene10605	GO:0043234	GO:0005768	GO:0015631	GO:0016197
Unigene10606	GO:0009653	GO:0042221	GO:0005746	GO:0007588	GO:0000166	GO:0042755	GO:0045137	GO:0051536	GO:0010259	GO:0040009	GO:0043169	GO:0009790	GO:0007005	GO:0035264	GO:0040024	GO:0050136	GO:0010876	GO:0016477	GO:0022904
Unigene1060	GO:0042995	GO:0005488	GO:0043229
Unigene10612	GO:0008233
Unigene10619	GO:0016791
Unigene1061	GO:0008233	GO:0046872
Unigene10626	GO:0015405	GO:0006810	GO:0031224	GO:0017111	GO:0032559
Unigene10628	GO:0006582	GO:0008049	GO:0048066	GO:0006570	GO:0044424
Unigene10636	GO:0010468	GO:0006350
Unigene10638	GO:0030528	GO:0006470	GO:0043231	GO:0006909	GO:0019222	GO:0046914	GO:0008135	GO:0019208	GO:0006351	GO:0006886
Unigene10641	GO:0016020	GO:0004888
Unigene10649	GO:0005488
Unigene10650	GO:0046872
Unigene10654	GO:0043229
Unigene1065	GO:0015082	GO:0031224	GO:0000041
Unigene10660	GO:0005488
Unigene10676	GO:0009060	GO:0046872	GO:0043231	GO:0004448	GO:0000166
Unigene10679	GO:0007155	GO:0019829	GO:0043231	GO:0012501	GO:0002164	GO:0015078	GO:0010259	GO:0022603	GO:0031224	GO:0032559	GO:0009790	GO:0015986	GO:0033176	GO:0051452	GO:0006950	GO:0044444
Unigene1068	GO:0003723	GO:0006613	GO:0007033	GO:0006914
Unigene10693	GO:0019900	GO:0044444	GO:0043231
Unigene10694	GO:0043296	GO:0001952	GO:0050804	GO:0032868	GO:0004672	GO:0045137	GO:0010828	GO:0007169	GO:0032147	GO:0010518	GO:0035467	GO:0009790	GO:0005884	GO:0042391	GO:0007613	GO:0009653	GO:0019900	GO:0042598	GO:0001933	GO:0022008	GO:0010970	GO:0043231	GO:0048806	GO:0040025	GO:0040023	GO:0043066	GO:0006897	GO:0008283	GO:0044448	GO:0043086	GO:0051259	GO:0030036	GO:0016247
Unigene1069	GO:0006810
Unigene10702	GO:0008168	GO:0006544	GO:0044424
Unigene1070	GO:0046914	GO:0043231	GO:0030529	GO:0006396
Unigene10714	GO:0005488
Unigene10715	GO:0004030	GO:0044237	GO:0043231	GO:0044444	GO:0050954
Unigene10719	GO:0006720	GO:0006732	GO:0031090	GO:0043231	GO:0031224	GO:0016616	GO:0048037	GO:0000166
Unigene1071	GO:0035151	GO:0043005	GO:0004175	GO:0022617	GO:0046914	GO:0002164	GO:0060560	GO:0019538	GO:0048102	GO:0007560	GO:0044421
Unigene10729	GO:0044464	GO:0008047	GO:0005488	GO:0009966
Unigene1072	GO:0042065	GO:0005515	GO:0007281
Unigene10731	GO:0001737
Unigene1073	GO:0017111
Unigene10745	GO:0016741	GO:0046914	GO:0003676	GO:0043231
Unigene10747	GO:0016020
Unigene10756	GO:0006464	GO:0004672	GO:0005813	GO:0032559
Unigene1075	GO:0000314	GO:0005198
Unigene10764	GO:0005768	GO:0005488	GO:0015629
Unigene10767	GO:0048731	GO:0005488	GO:0005746	GO:0002164	GO:0022904	GO:0014706	GO:0050136	GO:0009790
Unigene10769	GO:0006351	GO:0003677	GO:0001071	GO:0005515	GO:0043231
Unigene10770	GO:0000377
Unigene10771	GO:0005488
Unigene10772	GO:0017111	GO:0000166
Unigene10776	GO:0008233	GO:0005488	GO:0016301
Unigene1077	GO:0009987	GO:0005543	GO:0004468	GO:0016307	GO:0023060
Unigene10788	GO:0016301	GO:0043231
Unigene1078	GO:0034645	GO:0090304
Unigene10795	GO:0016787
Unigene10798	GO:0005488	GO:0006730	GO:0008171	GO:0000154	GO:0044424
Unigene10799	GO:0046914
Unigene1079	GO:0044424	GO:0005488
Unigene10800	GO:0006259	GO:0003676	GO:0016779	GO:0005634
Unigene10801	GO:0031981	GO:0042221	GO:0004702	GO:0005815	GO:0007143	GO:0031398	GO:0000778	GO:0007067	GO:0000077	GO:0032559	GO:0051439	GO:0031331	GO:0032403	GO:0019900
Unigene10804	GO:0030414	GO:0005488	GO:0007178
Unigene1080	GO:0003676	GO:0016787
Unigene10816	GO:0070011
Unigene10818	GO:0006655	GO:0005515	GO:0043231	GO:0016874	GO:0050896	GO:0044283	GO:0042439	GO:0050789	GO:0019866	GO:0042598	GO:0044459	GO:0015908	GO:0019752
Unigene10819	GO:0019866	GO:0005515	GO:0016453	GO:0044429
Unigene1081	GO:0030532	GO:0005681	GO:0000380	GO:0042623	GO:0000166	GO:0003724
Unigene10821	GO:0005740	GO:0006605
Unigene10826	GO:0044444	GO:0009987	GO:0044446	GO:0015630
Unigene10827	GO:0008152	GO:0070011
Unigene10837	GO:0005515	GO:0008354	GO:0000166	GO:0048812	GO:0004713	GO:0045165	GO:0045137	GO:0010259	GO:0006796	GO:0007169	GO:0003002	GO:0045927	GO:0016197	GO:0000578	GO:0033554	GO:0016049	GO:0035264	GO:0048598	GO:0007584	GO:0042254	GO:0044248
Unigene1083	GO:0032559	GO:0042623	GO:0003724
Unigene10856	GO:0000278	GO:0003724	GO:0007369	GO:0043231	GO:0002164	GO:0015630	GO:0048806	GO:0010259	GO:0040009	GO:0032559	GO:0042623	GO:0000380	GO:0030529	GO:0006405
Unigene10858	GO:0004521	GO:0043231	GO:0042780	GO:0000394
Unigene10862	GO:0042287	GO:0019829	GO:0033178	GO:0002164	GO:0001935	GO:0015078	GO:0005743	GO:0010259	GO:0040009	GO:0032559	GO:0009790	GO:0015986	GO:0043498
Unigene10868	GO:0017111	GO:0044238	GO:0033057	GO:0016459	GO:0016798	GO:0002164	GO:0043292	GO:0033043	GO:0005515	GO:0006897	GO:0014866
Unigene10869	GO:0000278	GO:0017111	GO:0005488	GO:0015630	GO:0022402	GO:0031981	GO:0005737	GO:0044430
Unigene10870	GO:0006006	GO:0016853
Unigene10872	GO:0043161	GO:0051439	GO:0002164	GO:0022624	GO:0010259	GO:0009894	GO:0009790
Unigene10876	GO:0035097	GO:0008092	GO:0043232	GO:0044444	GO:0019899	GO:0043189	GO:0032559
Unigene1087	GO:0015630
Unigene10889	GO:0004175	GO:0030528	GO:0040007	GO:0001667	GO:0006355	GO:0044464	GO:0008406	GO:0007169	GO:0009887	GO:0060612	GO:0030154	GO:0035270	GO:0043388	GO:0019538
Unigene1088	GO:0016798	GO:0008152
Unigene10890	GO:0012501	GO:0003676	GO:0031981	GO:0010468	GO:0030518	GO:0006351
Unigene10894	GO:0006464	GO:0004672	GO:0032559	GO:0044424
Unigene1089	GO:0004468
Unigene10902	GO:0051234	GO:0043169	GO:0051536	GO:0006950	GO:0048037	GO:0050136	GO:0000166	GO:0005746	GO:0006091
Unigene1090	GO:0007043	GO:0048812	GO:0007444	GO:0016337	GO:0035150	GO:0007169	GO:0046872	GO:0007272	GO:0048667	GO:0007420	GO:0005918	GO:0021675	GO:0042995	GO:0048588	GO:0035006	GO:0043062	GO:0021782
Unigene10913	GO:0016726	GO:0043169	GO:0006090	GO:0016615	GO:0043648	GO:0006721
Unigene10914	GO:0016020	GO:0015075	GO:0006811
Unigene10919	GO:0043234	GO:0031109	GO:0044450	GO:0005813	GO:0015631	GO:0007020
Unigene1091	GO:0008152	GO:0005488	GO:0003824
Unigene10921	GO:0004774	GO:0046912	GO:0006631	GO:0043231	GO:0043234	GO:0006641	GO:0006084	GO:0005975	GO:0009207	GO:0016833	GO:0044444	GO:0000267	GO:0032559
Unigene10923	GO:0043231	GO:0015630	GO:0003676	GO:0009880	GO:0007297	GO:0006935	GO:0006959	GO:0044446	GO:0016043
Unigene1092	GO:0016787
Unigene10930	GO:0007043	GO:0048812	GO:0007444	GO:0016337	GO:0035150	GO:0007169	GO:0046872	GO:0007272	GO:0048667	GO:0007420	GO:0005918	GO:0021675	GO:0042995	GO:0048588	GO:0035006	GO:0043062	GO:0021782
Unigene10931	GO:0007166	GO:0032501	GO:0046872	GO:0050789	GO:0031224	GO:0048869
Unigene10932	GO:0019842	GO:0031980	GO:0006551	GO:0019866	GO:0006790	GO:0016421	GO:0032559
Unigene10934	GO:0032991	GO:0032561
Unigene10937	GO:0032501	GO:0008134	GO:0043231	GO:0019904
Unigene10938	GO:0032991	GO:0032561	GO:0032559
Unigene10946	GO:0008227
Unigene10947	GO:0017111	GO:0033057	GO:0016459	GO:0002164	GO:0043292	GO:0033043	GO:0005515	GO:0006897	GO:0014866
Unigene10952	GO:0044424	GO:0016706
Unigene10954	GO:0004812	GO:0046914	GO:0006418	GO:0032559	GO:0044424
Unigene10956	GO:0030528	GO:0005488	GO:0007476	GO:0044444	GO:0033674	GO:0010769	GO:0010975	GO:0007166
Unigene10958	GO:0051084	GO:0043231	GO:0043234	GO:0002164	GO:0005515	GO:0044444	GO:0006897	GO:0048806	GO:0032559	GO:0032401	GO:0009790
Unigene10966	GO:0005911	GO:0031224	GO:0022829
Unigene10968	GO:0005488
Unigene1096	GO:0080090	GO:0006974	GO:0031323	GO:0006259	GO:0044428	GO:0022402	GO:0004518	GO:0005488	GO:0060255
Unigene10973	GO:0031224
Unigene1097	GO:0019538	GO:0016887	GO:0043231	GO:0016020	GO:0000166
Unigene10980	GO:0050794	GO:0023060
Unigene10982	GO:0016881	GO:0005488	GO:0006464
Unigene10983	GO:0005488	GO:0000956	GO:0016787
Unigene10985	GO:0044267	GO:0042993
Unigene10989	GO:0051276	GO:0016884	GO:0007292	GO:0043231	GO:0010467
Unigene1098	GO:0006909	GO:0033554	GO:0005543	GO:0030384	GO:0016307	GO:0035004
Unigene10999	GO:0005488
Unigene11000	GO:0046872
Unigene11001	GO:0005488
Unigene11002	GO:0044238	GO:0004091
Unigene11003	GO:0009790	GO:0006633	GO:0016215	GO:0042335	GO:0040007	GO:0006897
Unigene11004	GO:0006476	GO:0016811	GO:0006357	GO:0046578	GO:0048562	GO:0003712	GO:0045137	GO:0048806	GO:0040009	GO:0006897	GO:0000118	GO:0033554	GO:0035121	GO:0006325	GO:0040025	GO:0008593	GO:0050793
Unigene11008	GO:0016491	GO:0008152
Unigene11010	GO:0006464	GO:0033057	GO:0048729	GO:0004672	GO:0002164	GO:0032559
Unigene11022	GO:0005488
Unigene11023	GO:0044464	GO:0008047	GO:0023060
Unigene11028	GO:0050658	GO:0010259	GO:0046914	GO:0042441	GO:0007034	GO:0006996	GO:0015031
Unigene1102	GO:0005088	GO:0008047	GO:0007266	GO:0044464
Unigene1103	GO:0015405	GO:0043234	GO:0044464	GO:0017111	GO:0000166
Unigene11040	GO:0051234	GO:0005488
Unigene11044	GO:0000314	GO:0005198
Unigene11050	GO:0004527	GO:0010467
Unigene11053	GO:0015405	GO:0042623
Unigene11054	GO:0005488
Unigene11057	GO:0031981	GO:0006974	GO:0000166	GO:0006310	GO:0044427	GO:0009059	GO:0016043	GO:0004003	GO:0048523	GO:0043566	GO:0019219	GO:0060255
Unigene11058	GO:0005488	GO:0043231	GO:0043234	GO:0043648	GO:0001894	GO:0009060	GO:0040009	GO:0006897	GO:0016836	GO:0009790
Unigene11059	GO:0005088	GO:0007266	GO:0008092	GO:0044424
Unigene1105	GO:0006810
Unigene11060	GO:0000278	GO:0000377	GO:0005681	GO:0030532
Unigene11061	GO:0005488	GO:0006139	GO:0016787
Unigene11063	GO:0009791	GO:0007292
Unigene11067	GO:0046872
Unigene1106	GO:0043229	GO:0017111
Unigene11072	GO:0006464
Unigene11075	GO:0016568	GO:0005488	GO:0043234	GO:0000790	GO:0010468	GO:0005198
Unigene11077	GO:0008152	GO:0044444	GO:0003824	GO:0005488
Unigene11079	GO:0042623	GO:0005215
Unigene1107	GO:0018216	GO:0032991	GO:0005488	GO:0043231	GO:0016274
Unigene11082	GO:0030554	GO:0016614	GO:0044281
Unigene11085	GO:0046872	GO:0043231	GO:0007369
Unigene11089	GO:0004030	GO:0044237	GO:0043231	GO:0044444	GO:0050954
Unigene1108	GO:0016787
Unigene11094	GO:0016020	GO:0006897
Unigene11099	GO:0009791	GO:0007292
Unigene11101	GO:0016787	GO:0005488
Unigene11103	GO:0007178	GO:0048592	GO:0007090	GO:0043234	GO:0001071	GO:0008582	GO:0043231	GO:0045704	GO:0010551	GO:0007448	GO:0007350	GO:0016564	GO:0001700	GO:0003677	GO:0060541	GO:0007281	GO:0007476	GO:0019827	GO:0007478	GO:0005072
Unigene11104	GO:0044260	GO:0016020	GO:0042579	GO:0010259	GO:0000302	GO:0004601	GO:0005506	GO:0044238	GO:0050794
Unigene11106	GO:0016740
Unigene11107	GO:0044464	GO:0046914
Unigene11109	GO:0003824	GO:0005488
Unigene1110	GO:0044238	GO:0004553	GO:0043167
Unigene11111	GO:0005737	GO:0006810
Unigene11112	GO:0005515	GO:0044444	GO:0044248	GO:0007033
Unigene11114	GO:0005856	GO:0006915	GO:0031325	GO:0031324	GO:0007243	GO:0010605	GO:0043161	GO:0009968	GO:0045449	GO:0044092	GO:0065008	GO:0071842	GO:0051439
Unigene11115	GO:0046914	GO:0019538	GO:0004175
Unigene1111	GO:0006810	GO:0043234	GO:0043232	GO:0005635	GO:0016020
Unigene11122	GO:0065009	GO:0032268	GO:0048523	GO:0044424	GO:0048522
Unigene11125	GO:0009888	GO:0043231
Unigene11126	GO:0016776	GO:0009117	GO:0016462	GO:0040009	GO:0006897	GO:0044424	GO:0032559	GO:0048806
Unigene11132	GO:0046872	GO:0019941	GO:0016790	GO:0070011
Unigene11137	GO:0006007	GO:0004619
Unigene11138	GO:0044432	GO:0003824
Unigene1113	GO:0005488	GO:0034641	GO:0003824
Unigene11141	GO:0048609	GO:0006281	GO:0009416	GO:0002164	GO:0016574	GO:0043009	GO:0019941	GO:0060255	GO:0019899	GO:0003677	GO:0001739	GO:0008283	GO:0019787	GO:0032559
Unigene11142	GO:0006464	GO:0004672	GO:0007010	GO:0023060	GO:0030529	GO:0032559	GO:0015630
Unigene11145	GO:0008092	GO:0006996	GO:0005856	GO:0048821
Unigene11146	GO:0008152	GO:0003824	GO:0046914
Unigene11148	GO:0006464	GO:0004672	GO:0007010	GO:0023060	GO:0030529	GO:0032559	GO:0015630
Unigene1114	GO:0003723	GO:0006364	GO:0031981
Unigene11154	GO:0016874
Unigene11158	GO:0050896	GO:0005488	GO:0043231	GO:0015630	GO:0051276	GO:0022613	GO:0002164	GO:0019941	GO:0015934	GO:0006351	GO:0005198	GO:0043412
Unigene11159	GO:0006810
Unigene1115	GO:0006950
Unigene11163	GO:0016627	GO:0008152
Unigene11165	GO:0015291	GO:0016597	GO:0044464	GO:0051234
Unigene11167	GO:0015405	GO:0042623
Unigene11169	GO:0006643	GO:0008344	GO:0016301	GO:0033057	GO:0006796
Unigene11170	GO:0043231	GO:0043234	GO:0044267	GO:0002164	GO:0005515	GO:0006897	GO:0032559	GO:0048806	GO:0009790
Unigene11177	GO:0006810	GO:0016020
Unigene1117	GO:0005215
Unigene11185	GO:0005488	GO:0005198	GO:0005737
Unigene11186	GO:0005488
Unigene11190	GO:0003824	GO:0005488
Unigene11199	GO:0008152	GO:0003824	GO:0046914
Unigene11200	GO:0012505	GO:0043231	GO:0044446
Unigene11205	GO:0004812	GO:0006418
Unigene11206	GO:0030674	GO:0000267
Unigene1120	GO:0006996	GO:0044444
Unigene11212	GO:0005488	GO:0051004	GO:0006641	GO:0071830	GO:0006486	GO:0031090	GO:0048193	GO:0008203	GO:0015031
Unigene11216	GO:0033036	GO:0032561	GO:0007097	GO:0043005	GO:0005198	GO:0017111	GO:0045841	GO:0002164	GO:0009612	GO:0015630	GO:0044297	GO:0042330	GO:0040001	GO:0043234	GO:0009790	GO:0043623	GO:0016477	GO:0000910
Unigene11219	GO:0016787
Unigene11224	GO:0005488	GO:0004518	GO:0010467	GO:0044424
Unigene11227	GO:0017111	GO:0031224	GO:0015405	GO:0032559
Unigene1122	GO:0043231	GO:0003712	GO:0043234	GO:0006357	GO:0003676	GO:0016251
Unigene11235	GO:0046872
Unigene11238	GO:0048741	GO:0048638	GO:0016020	GO:0007612	GO:0016337	GO:0007173	GO:0044424	GO:0035151	GO:0048667	GO:0007420	GO:0048592	GO:0008037	GO:0048805	GO:0042995	GO:0043062	GO:0005488	GO:0045202
Unigene11243	GO:0016798	GO:0008152
Unigene11245	GO:0043231	GO:0044444
Unigene11246	GO:0040009	GO:0006633
Unigene11250	GO:0008152	GO:0005488
Unigene11251	GO:0010468	GO:0006351	GO:0046914	GO:0001071	GO:0016746	GO:0043231
Unigene11255	GO:0040008	GO:0003678	GO:0006915	GO:0003676	GO:0006259	GO:0031981	GO:0033554	GO:0008026	GO:0007569	GO:0000166	GO:0004527	GO:0007275
Unigene11256	GO:0040008	GO:0003678	GO:0006915	GO:0003676	GO:0006259	GO:0031981	GO:0033554	GO:0008026	GO:0007569	GO:0000166	GO:0004527	GO:0007275
Unigene11258	GO:0001743	GO:0031224	GO:0016337	GO:0043231	GO:0006687	GO:0007297	GO:0016334	GO:0008378	GO:0008375	GO:0007173	GO:0006464
Unigene11261	GO:0005488
Unigene11264	GO:0035556	GO:0032561	GO:0006810	GO:0004620	GO:0017111
Unigene11267	GO:0015031	GO:0022892
Unigene1126	GO:0007043	GO:0007164	GO:0046914	GO:0030136	GO:0035264	GO:0030036	GO:0008361	GO:0051234	GO:0002009	GO:0001703
Unigene11270	GO:0010468	GO:0003676	GO:0043231	GO:0017111	GO:0032559
Unigene11277	GO:0030313	GO:0031224	GO:0051234	GO:0005231
Unigene1127	GO:0003729	GO:0046914	GO:0051536	GO:0006446	GO:0016836
Unigene11280	GO:0006261	GO:0034061	GO:0005759
Unigene11281	GO:0006412	GO:0003723	GO:0005739	GO:0000166	GO:0004812	GO:0043039
Unigene11283	GO:0005622	GO:0017111	GO:0000166
Unigene11284	GO:0016627	GO:0008152
Unigene11287	GO:0005488	GO:0016787	GO:0044464	GO:0044238
Unigene11288	GO:0005488
Unigene1128	GO:0012501	GO:0030528	GO:0009888	GO:0043231	GO:0043234	GO:0003676	GO:0006355	GO:0001071	GO:0051320
Unigene11290	GO:0005088	GO:0007266	GO:0044464
Unigene11292	GO:0008233
Unigene11297	GO:0009056	GO:0005488	GO:0051789	GO:0048518	GO:0060255	GO:0019538	GO:0007090
Unigene11299	GO:0030175	GO:0065008	GO:0001654	GO:0070161	GO:0048667	GO:0007391	GO:0007297	GO:0031346	GO:0006935	GO:0030036	GO:0048812	GO:0019904	GO:0007300
Unigene1129	GO:0044421	GO:0008235	GO:0044237	GO:0044424
Unigene11303	GO:0017111
Unigene11305	GO:0004872	GO:0016020
Unigene11306	GO:0009790	GO:0005488	GO:0040025	GO:0046903	GO:0006897
Unigene11309	GO:0003676	GO:0006261	GO:0010259	GO:0034061	GO:0008408	GO:0005759
Unigene11311	GO:0015405	GO:0006810	GO:0031224	GO:0016628	GO:0005253	GO:0017111	GO:0008152	GO:0032559
Unigene11314	GO:0005488
Unigene1131	GO:0003774	GO:0005871	GO:0032559	GO:0008088
Unigene11320	GO:0006351	GO:0016458	GO:0003916	GO:0016585	GO:0000267	GO:0051303	GO:0001071	GO:0005678	GO:0006259	GO:0032559	GO:0043565	GO:0000217	GO:0000070	GO:0003723	GO:0043232
Unigene11322	GO:0006950	GO:0007626
Unigene11326	GO:0006909	GO:0016740	GO:0043189
Unigene1132	GO:0032501	GO:0048468	GO:0009653
Unigene1133	GO:0007417	GO:0065003	GO:0015629	GO:0030036	GO:0019900	GO:0030011
Unigene11341	GO:0032182	GO:0031981	GO:0016458	GO:0006357	GO:0003916	GO:0019901	GO:0016585	GO:0000267	GO:0051303	GO:0001071	GO:0005678	GO:0006259	GO:0046983	GO:0030261	GO:0005694	GO:0042802	GO:0032559	GO:0005813	GO:0043565	GO:0009790	GO:0006915	GO:0000217	GO:0000070	GO:0045070	GO:0003723	GO:0042623	GO:0033554	GO:0019932
Unigene11348	GO:0006810	GO:0031224
Unigene11349	GO:0005488	GO:0043170	GO:0044424
Unigene11356	GO:0044267	GO:0044424	GO:0050896	GO:0005515	GO:0032559
Unigene11359	GO:0032182	GO:0005768	GO:0010468	GO:0000323	GO:0016192
Unigene11360	GO:0043231	GO:0051728	GO:0003006	GO:0009790
Unigene11365	GO:0070461	GO:0005667	GO:0008134	GO:0016573	GO:0043189
Unigene11370	GO:0031224	GO:0023033	GO:0006810
Unigene11373	GO:0005488	GO:0005622	GO:0006414	GO:0016787
Unigene1137	GO:0043169	GO:0043231	GO:0043234	GO:0048667	GO:0004468	GO:0006355	GO:0051540	GO:0043954	GO:0019887
Unigene11384	GO:0030528	GO:0009888	GO:0043231	GO:0007267	GO:0006909	GO:0046914	GO:0010468	GO:0001700	GO:0007399	GO:0048513	GO:0007424	GO:0061061
Unigene1138	GO:0005488
Unigene11391	GO:0043062	GO:0016020	GO:0007267	GO:0045202
Unigene11392	GO:0005488	GO:0043170
Unigene11394	GO:0009790	GO:0008320	GO:0006605	GO:0031227
Unigene11398	GO:0001832	GO:0006915	GO:0016591	GO:0034472	GO:0010466	GO:0016020
Unigene11399	GO:0032501	GO:0008134	GO:0043231	GO:0019904
Unigene11400	GO:0016020	GO:0016491	GO:0007155
Unigene11405	GO:0044464	GO:0046914
Unigene11406	GO:0006029	GO:0016857	GO:0009798
Unigene11411	GO:0006950	GO:0004702	GO:0009987
Unigene11412	GO:0030005	GO:0007043	GO:0005506	GO:0000041
Unigene11415	GO:0004175	GO:0042306	GO:0044425	GO:0031090	GO:0012505	GO:0008202	GO:0044431
Unigene11416	GO:0042335	GO:0007472	GO:0007613	GO:0006909	GO:0046914	GO:0019538	GO:0044444	GO:0008235
Unigene11417	GO:0006144	GO:0019856	GO:0051536	GO:0016628	GO:0031667	GO:0004152	GO:0042802	GO:0009174	GO:0048511	GO:0044444	GO:0031960	GO:0000166	GO:0046104	GO:0000267	GO:0002061	GO:0006208
Unigene1141	GO:0005083	GO:0044464	GO:0002118	GO:0000768	GO:0032011
Unigene11427	GO:0005488	GO:0043231	GO:0006281	GO:0022402	GO:0006260
Unigene11428	GO:0043231	GO:0043234	GO:0043648	GO:0016751	GO:0019674	GO:0009060	GO:0005515	GO:0042598	GO:0016020
Unigene11429	GO:0007626	GO:0043231	GO:0001752	GO:0006959	GO:0006355	GO:0016198	GO:0002118	GO:0003702	GO:0006915	GO:0042051	GO:0005488
Unigene1142	GO:0005488	GO:0043231	GO:0044444	GO:0009987	GO:0008152
Unigene11432	GO:0006720	GO:0003824
Unigene11435	GO:0006412	GO:0018988	GO:0043231	GO:0043021	GO:0015935	GO:0002164	GO:0005515	GO:0040009	GO:0005198	GO:0048806	GO:0009790
Unigene11439	GO:0016462	GO:0032559
Unigene11444	GO:0016462	GO:0032559
Unigene1144	GO:0006464	GO:0016881	GO:0044464	GO:0008134
Unigene11452	GO:0005088	GO:0007266	GO:0044464	GO:0003824
Unigene1145	GO:0015698	GO:0005254	GO:0031224
Unigene11462	GO:0007043	GO:0044459	GO:0016044	GO:0015631	GO:0016192	GO:0030864	GO:0051301
Unigene11468	GO:0005488
Unigene11473	GO:0005488	GO:0031981	GO:0044260	GO:0010468	GO:0090304
Unigene11474	GO:0000346	GO:0006406
Unigene11477	GO:0006351	GO:0003676	GO:0001071	GO:0043231	GO:0003006
Unigene1147	GO:0005488	GO:0009987
Unigene11488	GO:0031980	GO:0032991	GO:0006103	GO:0008483	GO:0019866	GO:0009064	GO:0042802	GO:0008289	GO:0006869	GO:0031406	GO:0043025	GO:0048037	GO:0006531	GO:0010033
Unigene11489	GO:0051234	GO:0015405	GO:0043231	GO:0017111	GO:0016020	GO:0032559
Unigene1148	GO:0001654	GO:0003676	GO:0051276	GO:0046914	GO:0009894	GO:0000781	GO:0048534	GO:0034399	GO:0007444	GO:0003824	GO:0010741
Unigene11490	GO:0055066	GO:0055065	GO:0015082	GO:0050909	GO:0015291	GO:0016021	GO:0035434	GO:0044424
Unigene11501	GO:0005622
Unigene11503	GO:0016568	GO:0007276	GO:0007417	GO:0000070	GO:0004175	GO:0046914	GO:0051297	GO:0019538	GO:0007051	GO:0048513	GO:0045137	GO:0030071	GO:0044424
Unigene11504	GO:0045596	GO:0032991	GO:0003676	GO:0044427	GO:0005515	GO:0006350
Unigene1150	GO:0005488
Unigene11514	GO:0032561	GO:0043623	GO:0007017	GO:0017111	GO:0032991	GO:0015630
Unigene1151	GO:0006396	GO:0006354	GO:0015630	GO:0003676	GO:0006352	GO:0016591	GO:0034062	GO:0005515	GO:0016301
Unigene11520	GO:0044238
Unigene11526	GO:0008081	GO:0031224	GO:0044238
Unigene11541	GO:0044424	GO:0032561	GO:0016462	GO:0032559
Unigene11543	GO:0006732	GO:0016421	GO:0002164	GO:0010033	GO:0000267	GO:0048878	GO:0006631	GO:0032559	GO:0009790	GO:0009948	GO:0006641	GO:0019842	GO:0018988
Unigene11544	GO:0005488	GO:0004672	GO:0016020
Unigene11545	GO:0006464	GO:0004690	GO:0032559
Unigene1154	GO:0008746	GO:0016597	GO:0006818	GO:0008152	GO:0031224
Unigene11553	GO:0005488
Unigene11554	GO:0008017	GO:0005874
Unigene11555	GO:0006909
Unigene11557	GO:0050896	GO:0048869	GO:0045926	GO:0048523	GO:0005488	GO:0016049	GO:0048856	GO:0007165	GO:0007275	GO:0035466	GO:0044424
Unigene1155	GO:0008443	GO:0006000	GO:0019203	GO:0032559
Unigene11560	GO:0031224	GO:0004871
Unigene11562	GO:0016491	GO:0008152
Unigene11569	GO:0035151	GO:0043005	GO:0004175	GO:0022617	GO:0046914	GO:0002164	GO:0060560	GO:0019538	GO:0048102	GO:0007560	GO:0044421
Unigene1156	GO:0030427	GO:0005818	GO:0007267	GO:0070161	GO:0001558	GO:0016198	GO:0007420	GO:0008587	GO:0035148	GO:0035146	GO:0001709	GO:0007019	GO:0015631	GO:0060541	GO:0044444
Unigene11587	GO:0003729	GO:0031124	GO:0005849
Unigene11588	GO:0050794	GO:0044464
Unigene11598	GO:0006023	GO:0016854	GO:0031224
Unigene1159	GO:0012502	GO:0048731	GO:0005488	GO:0007169	GO:0042254	GO:0030684	GO:0044421	GO:0005634
Unigene11601	GO:0031224	GO:0043231	GO:0018988	GO:0008344	GO:0007420	GO:0005217	GO:0048285	GO:0004872	GO:0051283	GO:0031090	GO:0042391	GO:0005261	GO:0070838	GO:0006950
Unigene11607	GO:0046914	GO:0032583	GO:0043231	GO:0007444	GO:0018024	GO:0010629	GO:0042078	GO:0044427	GO:0009791	GO:0007292	GO:0003690	GO:0044030	GO:0034968
Unigene11608	GO:0008233
Unigene11609	GO:0000278	GO:0017111	GO:0035556	GO:0043231	GO:0002164	GO:0031109	GO:0007292	GO:0032561	GO:0005515	GO:0051169	GO:0015031	GO:0009790
Unigene1160	GO:0016811	GO:0019856
Unigene11611	GO:0015405	GO:0017111
Unigene11612	GO:0008757
Unigene1161	GO:0032583	GO:0042221	GO:0016787	GO:0009411	GO:0031461	GO:0006915	GO:0016049	GO:0005488	GO:0000086	GO:0010466	GO:0016564
Unigene11625	GO:0010765
Unigene11627	GO:0003824
Unigene11632	GO:0003824	GO:0008152
Unigene11643	GO:0043231	GO:0016020
Unigene11646	GO:0004812	GO:0006418	GO:0032559	GO:0044424
Unigene1164	GO:0016763	GO:0019359	GO:0019357
Unigene11651	GO:0019866	GO:0005758	GO:0043169	GO:0006612
Unigene11655	GO:0006909	GO:0005488	GO:0005622
Unigene11658	GO:0005515	GO:0060089	GO:0003151	GO:0044237	GO:0044424	GO:0060071	GO:0042472	GO:0030030	GO:0031023	GO:0023060	GO:0050794	GO:0007399	GO:0010927
Unigene11659	GO:0044260	GO:0004672	GO:0044238
Unigene1165	GO:0006448
Unigene11660	GO:0046914	GO:0043231
Unigene11664	GO:0044464
Unigene11665	GO:0016740	GO:0008152	GO:0005634
Unigene1166	GO:0016787	GO:0005488
Unigene11672	GO:0004468
Unigene11675	GO:0044424	GO:0005488	GO:0002164	GO:0009790
Unigene11676	GO:0006996	GO:0044444	GO:0031090	GO:0006886
Unigene11678	GO:0031224
Unigene1167	GO:0048037	GO:0008152
Unigene11681	GO:0016491	GO:0016020	GO:0022904
Unigene11686	GO:0016491	GO:0008152
Unigene1168	GO:0043161	GO:0005488	GO:0051439	GO:0022624
Unigene11691	GO:0043231	GO:0005488
Unigene11693	GO:0033036	GO:0010035	GO:0005515	GO:0044464
Unigene11695	GO:0035097	GO:0017111	GO:0003676	GO:0044427	GO:0016857	GO:0010468	GO:0006325	GO:0007166	GO:0032559
Unigene11696	GO:0016491
Unigene1169	GO:0016020	GO:0003824
Unigene11700	GO:0009790	GO:0040009	GO:0010259	GO:0002164
Unigene11701	GO:0046519	GO:0031224	GO:0016811
Unigene11707	GO:0044464
Unigene1170	GO:0050896
Unigene11710	GO:0017111	GO:0043231	GO:0015630	GO:0002164	GO:0032989	GO:0010259	GO:0005515	GO:0044444	GO:0006897	GO:0006950	GO:0032559	GO:0009790
Unigene11713	GO:0007591	GO:0044464	GO:0040003
Unigene11719	GO:0006810	GO:0017111
Unigene1171	GO:0005905	GO:0005488	GO:0012510	GO:0015031
Unigene11722	GO:0016020	GO:0006811
Unigene11725	GO:0000278	GO:0000377	GO:0005488	GO:0005681	GO:0030532
Unigene1172	GO:0030001	GO:0005261	GO:0031224
Unigene11732	GO:0030384	GO:0006796	GO:0016307
Unigene11738	GO:0001071	GO:0032502	GO:0005488
Unigene11743	GO:0019538	GO:0004175
Unigene11745	GO:0007399	GO:0035088
Unigene1174	GO:0003676	GO:0006352	GO:0005667	GO:0003702
Unigene11752	GO:0009880	GO:0005700	GO:0006476	GO:0016458	GO:0016811	GO:0048812	GO:0003712	GO:0010259	GO:0048513	GO:0022900	GO:0006350	GO:0007292	GO:0070822	GO:0009060	GO:0031519
Unigene11758	GO:0048729	GO:0002164	GO:0035264	GO:0010259	GO:0005515	GO:0010876	GO:0040009	GO:0006897	GO:0048806	GO:0009790
Unigene1175	GO:0015405	GO:0016491	GO:0006810	GO:0016020	GO:0042623	GO:0000166
Unigene11764	GO:0005099	GO:0044464	GO:0032318
Unigene11765	GO:0005488	GO:0005743	GO:0040007	GO:0022904	GO:0070469	GO:0007275
Unigene11767	GO:0007275
Unigene1176	GO:0003002	GO:0051234	GO:0031090	GO:0043231	GO:0031224	GO:0002118
Unigene11770	GO:0009605	GO:0007626	GO:0007267	GO:0007043	GO:0043231	GO:0043296	GO:0010259	GO:0008556	GO:0035151	GO:0006812	GO:0009792	GO:0009628	GO:0050877	GO:0005887	GO:0005488	GO:0007416	GO:0048871
Unigene11773	GO:0008152	GO:0016639
Unigene11778	GO:0043231
Unigene1177	GO:0042623	GO:0032559	GO:0015630
Unigene11780	GO:0005488
Unigene11789	GO:0008092
Unigene11797	GO:0019866	GO:0006810	GO:0043231	GO:0009987	GO:0016021	GO:0015140
Unigene1179	GO:0010468	GO:0030528	GO:0010557	GO:0031981
Unigene11802	GO:0016491	GO:0016209	GO:0019725
Unigene11804	GO:0006259	GO:0003676	GO:0043231	GO:0016462	GO:0032559
Unigene11810	GO:0006082
Unigene11814	GO:0016787
Unigene11819	GO:0016810
Unigene1181	GO:0030554	GO:0008152	GO:0016627
Unigene11822	GO:0010876	GO:0071842	GO:0010035	GO:0006810	GO:0017111	GO:0016020	GO:0032559
Unigene11829	GO:0003676	GO:0008170	GO:0006397	GO:0031981
Unigene1182	GO:0035091	GO:0043005	GO:0005198	GO:0016044	GO:0007269	GO:0016198	GO:0003779	GO:0007019	GO:0015631	GO:0008582	GO:0030864	GO:0044459	GO:0045202
Unigene11832	GO:0030529
Unigene11838	GO:0005198	GO:0005578
Unigene11839	GO:0001654	GO:0044459	GO:0008593	GO:0007476	GO:0008289	GO:0008356	GO:0006897	GO:0044424	GO:0015031
Unigene11841	GO:0001654	GO:0044459	GO:0008593	GO:0007476	GO:0008289	GO:0008356	GO:0006897	GO:0044424	GO:0015031
Unigene11843	GO:0030427	GO:0005818	GO:0007267	GO:0070161	GO:0001558	GO:0016198	GO:0007420	GO:0008587	GO:0035148	GO:0035146	GO:0001709	GO:0007019	GO:0015631	GO:0060541	GO:0044444
Unigene11846	GO:0032561	GO:0033057	GO:0017111	GO:0031033	GO:0004620	GO:0002164	GO:0014866	GO:0045137	GO:0048870	GO:0032155	GO:0000912	GO:0009790	GO:0007292	GO:0001956	GO:0044444	GO:0019900	GO:0035556
Unigene11850	GO:0009790	GO:0035264	GO:0048806	GO:0048729	GO:0005515	GO:0030295	GO:0007167	GO:0023014	GO:0006897
Unigene11862	GO:0005267	GO:0006810	GO:0016020	GO:0007626	GO:0008016
Unigene11863	GO:0005488
Unigene11864	GO:0007542	GO:0030532	GO:0005681	GO:0000380	GO:0007292	GO:0017069
Unigene11867	GO:0044464	GO:0046914
Unigene11868	GO:0018988	GO:0000502	GO:0004175	GO:0002164	GO:0010259	GO:0009790
Unigene11870	GO:0010468	GO:0006351	GO:0003677	GO:0001071	GO:0043231
Unigene11872	GO:0005975	GO:0044237	GO:0016614
Unigene11876	GO:0005681	GO:0003676	GO:0050658	GO:0000377	GO:0045069	GO:0006397	GO:0034518	GO:0016246
Unigene1187	GO:0044464
Unigene11887	GO:0035110	GO:0001745	GO:0007369	GO:0023052	GO:0035282	GO:0001708	GO:0016477	GO:0045596	GO:0030707	GO:0009798	GO:0005886	GO:0044425	GO:0005737	GO:0048646	GO:0030182	GO:0009952	GO:0005515	GO:0002376	GO:0009953	GO:0001736	GO:0043229	GO:0007476	GO:0006355
Unigene11888	GO:0016627	GO:0031638	GO:0043231	GO:0030554	GO:0006516	GO:0046546	GO:0008544	GO:0010466	GO:0005515	GO:0033036	GO:0003823	GO:0043066	GO:0008203	GO:0006950
Unigene11889	GO:0006810	GO:0032555	GO:0050794	GO:0016787
Unigene11896	GO:0046872	GO:0016491	GO:0016831	GO:0044237	GO:0015977	GO:0009536
Unigene11899	GO:0005975	GO:0003824
Unigene1189	GO:0043231	GO:0046914	GO:0010468	GO:0001071	GO:0003677	GO:0004879	GO:0006351	GO:0048102	GO:0007424
Unigene11905	GO:0033057	GO:0031224	GO:0040009
Unigene11907	GO:0030427	GO:0005818	GO:0007267	GO:0070161	GO:0001558	GO:0016198	GO:0007420	GO:0008587	GO:0035148	GO:0035146	GO:0001709	GO:0007019	GO:0015631	GO:0060541	GO:0044444
Unigene1190	GO:0005488	GO:0044448	GO:0007416	GO:0008593	GO:0007405	GO:0033674	GO:0033036	GO:0006897	GO:0016020
Unigene11910	GO:0070011
Unigene11915	GO:0030326	GO:0019897	GO:0033057	GO:0051049	GO:0043005	GO:0008284	GO:0032991	GO:0007200	GO:0021879	GO:0042551	GO:0044238	GO:0005626	GO:0043050	GO:0042391	GO:0009898	GO:0031323	GO:0017111	GO:0043170	GO:0043066	GO:0005515	GO:0044424	GO:0007188	GO:0006813	GO:0019001	GO:0002164	GO:0040011	GO:0050795	GO:0044297	GO:0050932
Unigene11916	GO:0015837	GO:0031224	GO:0005275
Unigene11918	GO:0005488	GO:0044448	GO:0001709	GO:0008105	GO:0040001	GO:0051301	GO:0065007	GO:0048699
Unigene1191	GO:0065008	GO:0006810	GO:0007015	GO:0007409	GO:0071844
Unigene11923	GO:0005488	GO:0044448	GO:0001709	GO:0008105	GO:0040001	GO:0051301	GO:0065007	GO:0048699
Unigene11924	GO:0017111	GO:0003676	GO:0032559
Unigene11928	GO:0043234	GO:0003676	GO:0004518	GO:0042254	GO:0010467	GO:0031981
Unigene1192	GO:0032583	GO:0048812	GO:0000166	GO:0010557	GO:0030518	GO:0070603	GO:0034728	GO:0005678	GO:0048513	GO:0003676	GO:0004386	GO:0005694	GO:0006338	GO:0042623	GO:0031010
Unigene11932	GO:0005488	GO:0031224
Unigene11934	GO:0005488	GO:0031224
Unigene11939	GO:0070011	GO:0001775	GO:0007310	GO:0051604	GO:0007166
Unigene1193	GO:0043170	GO:0003824
Unigene11944	GO:0046914	GO:0019941	GO:0016790	GO:0070011
Unigene11945	GO:0070011	GO:0016790	GO:0046914	GO:0019941
Unigene11946	GO:0005515	GO:0044267
Unigene11947	GO:0007411	GO:0044459	GO:0035264	GO:0022403	GO:0005515	GO:0040009
Unigene11949	GO:0048704	GO:0005488	GO:0007049	GO:0035264	GO:0030154	GO:0030278
Unigene1194	GO:0017111	GO:0043234	GO:0032559
Unigene11954	GO:0006259	GO:0046914	GO:0003676	GO:0043231	GO:0034061
Unigene11955	GO:0015698	GO:0031224	GO:0005436
Unigene11956	GO:0004175	GO:0019538	GO:0005739	GO:0000166
Unigene11960	GO:0005488	GO:0048741	GO:0045202	GO:0007010	GO:0048588	GO:0033267	GO:0016020
Unigene11962	GO:0016879	GO:0044464	GO:0043412	GO:0005488
Unigene11966	GO:0008092	GO:0044449	GO:0005856	GO:0006909	GO:0007010	GO:0005924	GO:0005198	GO:0009790
Unigene1196	GO:0008152	GO:0016491
Unigene11972	GO:0009790	GO:0040009	GO:0035264	GO:0018988	GO:0010467	GO:0030529	GO:0002164	GO:0005198
Unigene11975	GO:0016881	GO:0005488
Unigene11976	GO:0005488
Unigene11977	GO:0040025	GO:0016477	GO:0016020	GO:0044424
Unigene1197	GO:0015405	GO:0043234	GO:0017111	GO:0032559
Unigene11980	GO:0016820	GO:0016887	GO:0000166	GO:0008152	GO:0016020
Unigene11982	GO:0009967	GO:0043234	GO:0043005	GO:0000323	GO:0019900	GO:0031667	GO:0044297	GO:0032535	GO:0001935	GO:0045860
Unigene11987	GO:0006259	GO:0032446	GO:0019866	GO:0033554	GO:0007088	GO:0048232	GO:0019787	GO:0005506	GO:0000152
Unigene11988	GO:0043231	GO:0003676	GO:0044427	GO:0046914	GO:0042623	GO:0010468	GO:0006325	GO:0032559
Unigene11989	GO:0005488	GO:0043231	GO:0006281	GO:0006915	GO:0019104	GO:0002562
Unigene11990	GO:0043231	GO:0003676	GO:0044427	GO:0046914	GO:0042623	GO:0010468	GO:0006325	GO:0032559
Unigene11993	GO:0043161	GO:0005815	GO:0005488	GO:0051439	GO:0031981	GO:0007067	GO:0005819	GO:0000152
Unigene1199	GO:0044260	GO:0000819	GO:0003916	GO:0090304	GO:0000267	GO:0010468	GO:0007067	GO:0044428	GO:0043565	GO:0043234
Unigene11	GO:0016020
Unigene12002	GO:0030528	GO:0015630	GO:0000790	GO:0031981	GO:0006355	GO:0045120	GO:0000775	GO:0005515	GO:0006325
Unigene12004	GO:0044459	GO:0008092	GO:0009987	GO:0016043
Unigene1200	GO:0005083	GO:0046914	GO:0032012
Unigene12019	GO:0043169	GO:0030166	GO:0043231	GO:0031224	GO:0035250	GO:0006024
Unigene1201	GO:0043231
Unigene12029	GO:0009987	GO:0043229	GO:0005488	GO:0048856	GO:0032155	GO:0040007	GO:0071944	GO:0051234	GO:0007275	GO:0022414	GO:0016043
Unigene1202	GO:0017111	GO:0031224	GO:0015405	GO:0032559
Unigene12036	GO:0008092	GO:0004468	GO:0043232
Unigene12044	GO:0005488
Unigene1204	GO:0031980	GO:0016783	GO:0015630	GO:0009108	GO:0016226	GO:0016769	GO:0042802	GO:0000096	GO:0065003	GO:0016846	GO:0048037	GO:0006522
Unigene12050	GO:0008152
Unigene12051	GO:0060089	GO:0010468	GO:0006351	GO:0003676	GO:0043231	GO:0023060
Unigene12053	GO:0005488	GO:0007163
Unigene12056	GO:0016021	GO:0006950	GO:0009987
Unigene12063	GO:0035556	GO:0032561
Unigene1206	GO:0006164	GO:0009975	GO:0005506
Unigene12071	GO:0005515
Unigene12072	GO:0043229	GO:0006996	GO:0000087
Unigene12078	GO:0005488	GO:0043005	GO:0004672	GO:0044297	GO:0007165	GO:0016020	GO:0030427
Unigene12079	GO:0046914	GO:0000139	GO:0005515	GO:0060089	GO:0043473	GO:0031982	GO:0006497	GO:0046873	GO:0015031	GO:0016409	GO:0007249
Unigene12081	GO:0035264	GO:0002164	GO:0009790	GO:0009653
Unigene12082	GO:0006909	GO:0010669	GO:0005515	GO:0044464	GO:0032502	GO:0032583
Unigene12083	GO:0004175	GO:0043161	GO:0043231	GO:0002164	GO:0005839	GO:0010259	GO:0002437	GO:0003676	GO:0051439	GO:0009790	GO:0018988	GO:0030529
Unigene12084	GO:0065008	GO:0043231	GO:0019866	GO:0044444	GO:0007005
Unigene1208	GO:0003824	GO:0043231
Unigene1210	GO:0008092	GO:0005768	GO:0045010	GO:0016197	GO:0016020
Unigene1211	GO:0035264	GO:0046914	GO:0010212	GO:0007165
Unigene1213	GO:0046872	GO:0031224
Unigene1215	GO:0005488
Unigene1216	GO:0006506
Unigene1223	GO:0009653	GO:0009888	GO:0005515	GO:0048513	GO:0009790	GO:0030154	GO:0050794
Unigene1225	GO:0043234	GO:0030247	GO:0006022	GO:0032446	GO:0019787	GO:0031674
Unigene1227	GO:0035194	GO:0005488	GO:0016787	GO:0044444	GO:0031332	GO:0015630
Unigene1229	GO:0000278	GO:0008589	GO:0046914	GO:0043231	GO:0006396
Unigene1234	GO:0044248	GO:0044424	GO:0006810	GO:0070011
Unigene1238	GO:0030528	GO:0006396	GO:0005488	GO:0050789	GO:0006915	GO:0031981	GO:0000346	GO:0006406
Unigene1241	GO:0004623	GO:0008152
Unigene1244	GO:0006333	GO:0003676	GO:0008023
Unigene1245	GO:0006779	GO:0043231	GO:0016634
Unigene1246	GO:0006720	GO:0004659
Unigene1247	GO:0043231	GO:0002164	GO:0035194	GO:0040011	GO:0040009	GO:0003676	GO:0009790	GO:0006897	GO:0000377	GO:0003824	GO:0010876	GO:0030529
Unigene1248	GO:0015291	GO:0031224	GO:0015698
Unigene1249	GO:0016740
Unigene1251	GO:0005624	GO:0032156	GO:0032561	GO:0009987
Unigene1254	GO:0005740
Unigene1258	GO:0004175	GO:0005839	GO:0019941	GO:0007052	GO:0043231
Unigene12591	GO:0030247	GO:0006022
Unigene12596	GO:0005488	GO:0007399
Unigene12606	GO:0005488
Unigene12616	GO:0016209	GO:0010035	GO:0010033	GO:0005576	GO:0008152	GO:0019725	GO:0003824
Unigene12617	GO:0044427	GO:0006909	GO:0006325	GO:0003676	GO:0043231
Unigene12619	GO:0031090	GO:0016757
Unigene1261	GO:0043231	GO:0043234	GO:0006352	GO:0045449	GO:0016251
Unigene12620	GO:0003723	GO:0010467	GO:0030529	GO:0005198
Unigene12623	GO:0005886	GO:0044425
Unigene12624	GO:0005488
Unigene1262	GO:0044260	GO:0090304	GO:0010467	GO:0008168
Unigene12631	GO:0034212
Unigene12644	GO:0006810
Unigene12645	GO:0046914	GO:0031461	GO:0032446	GO:0019787
Unigene12648	GO:0016787
Unigene12649	GO:0016020
Unigene1264	GO:0016866	GO:0000323	GO:0046914	GO:0003676	GO:0015923	GO:0009451	GO:0019318
Unigene12650	GO:0003824
Unigene1266	GO:0008380	GO:0065003	GO:0005488	GO:0043231	GO:0030529
Unigene12670	GO:0019787	GO:0046914
Unigene12674	GO:0009790	GO:0035091	GO:0043394	GO:0005539
Unigene12678	GO:0017111	GO:0032561	GO:0008135
Unigene12680	GO:0006259	GO:0010468	GO:0043231
Unigene12684	GO:0005488	GO:0032501	GO:0044464
Unigene1268	GO:0005488	GO:0043234	GO:0006086	GO:0004738	GO:0005759
Unigene12693	GO:0015405	GO:0006810	GO:0042623	GO:0000166
Unigene12696	GO:0008233	GO:0006915
Unigene12698	GO:0006771	GO:0016866	GO:0003676	GO:0009451
Unigene1269	GO:0009987	GO:0048731	GO:0009653	GO:0044424	GO:0016020
Unigene12700	GO:0008135	GO:0032561	GO:0043231	GO:0017111	GO:0006412
Unigene12704	GO:0031224	GO:0006818	GO:0043231	GO:0033177	GO:0019866	GO:0015077	GO:0006754
Unigene12709	GO:0009855
Unigene1270	GO:0005488	GO:0006901	GO:0050658	GO:0030136	GO:0030119	GO:0005905	GO:0001505	GO:0015031
Unigene12713	GO:0010468	GO:0006351	GO:0043234	GO:0005488	GO:0001071	GO:0007178	GO:0043231
Unigene12716	GO:0048806
Unigene1271	GO:0032583	GO:0043231	GO:0007444	GO:0018024	GO:0042078	GO:0044427	GO:0009791	GO:0045892	GO:0007292	GO:0003690	GO:0044030	GO:0034968
Unigene1272	GO:0043169	GO:0016791
Unigene12731	GO:0046914	GO:0004871	GO:0005768	GO:0005126	GO:0033036
Unigene12738	GO:0004707	GO:0043231	GO:0007472	GO:0007243	GO:0030509	GO:0002376	GO:0006970	GO:0031347	GO:0032559	GO:0006464
Unigene12739	GO:0009987	GO:0031224	GO:0033057	GO:0048729	GO:0032155	GO:0032156	GO:0032561	GO:0048806	GO:0009790
Unigene12743	GO:0010468	GO:0006351	GO:0004879	GO:0046914	GO:0003677	GO:0001071	GO:0043231
Unigene12751	GO:0010259	GO:0006897	GO:0002164	GO:0009790
Unigene12756	GO:0043231	GO:0032559	GO:0006396
Unigene12757	GO:0006810	GO:0043231	GO:0016021	GO:0002164	GO:0040009	GO:0044237	GO:0048806	GO:0009790	GO:0015114
Unigene12759	GO:0015405	GO:0042623
Unigene1275	GO:0006412	GO:0001525	GO:0005488	GO:0043231	GO:0044444	GO:0004812
Unigene12764	GO:0031980	GO:0007417	GO:0004312	GO:0043169	GO:0006631	GO:0051259	GO:0009719	GO:0019866	GO:0016453	GO:0042802	GO:0072019	GO:0009653	GO:0048037	GO:0006950	GO:0010033
Unigene12765	GO:0017111	GO:0005488
Unigene12767	GO:0006810
Unigene12769	GO:0044464	GO:0042623	GO:0032559
Unigene12777	GO:0080090	GO:0016055	GO:0031323	GO:0048513	GO:0006350	GO:0005622	GO:0007399	GO:0060255
Unigene12778	GO:0004812	GO:0006418
Unigene1277	GO:0004386	GO:0003676	GO:0032392	GO:0031980	GO:0032559
Unigene12782	GO:0005737	GO:0006400	GO:0003723
Unigene12788	GO:0016301	GO:0044464
Unigene1278	GO:0005488
Unigene12791	GO:0000377	GO:0005681
Unigene12792	GO:0051276	GO:0005488	GO:0007049	GO:0044424
Unigene12795	GO:0009124	GO:0016829	GO:0000166
Unigene12796	GO:0005488	GO:0016787	GO:0044464
Unigene1279	GO:0006357	GO:0005488	GO:0043231
Unigene12803	GO:0005515	GO:0000380	GO:0043231
Unigene12804	GO:0046914	GO:0030528	GO:0005198	GO:0007163	GO:0043231	GO:0007424	GO:0048168	GO:0001071	GO:0046983	GO:0048513	GO:0008092	GO:0003002	GO:0019904	GO:0019725	GO:0043234	GO:0003677	GO:0035146	GO:0010551	GO:0043232
Unigene12805	GO:0016874	GO:0005488
Unigene12810	GO:0016020
Unigene12813	GO:0001654	GO:0043231	GO:0043234	GO:0004672	GO:0006935	GO:0045168	GO:0048511	GO:0007626	GO:0044444	GO:0007166	GO:0032559	GO:0006464
Unigene12816	GO:0000278
Unigene12825	GO:0043231	GO:0016829	GO:0008652	GO:0006536	GO:0044444	GO:0043025	GO:0007275	GO:0007610
Unigene12826	GO:0002118	GO:0007476	GO:0016820	GO:0016020
Unigene12828	GO:0030528	GO:0000178	GO:0003676	GO:0006259	GO:0006355	GO:0033554	GO:0005700	GO:0016787
Unigene12835	GO:0004812	GO:0006418	GO:0032559	GO:0044424
Unigene12836	GO:0031224	GO:0030246	GO:0043231	GO:0016740
Unigene1283	GO:0003676
Unigene12842	GO:0012501	GO:0006396	GO:0005515	GO:0044444	GO:0007249	GO:0006351	GO:0005634
Unigene12846	GO:0043169	GO:0006464	GO:0008289	GO:0023033	GO:0004674	GO:0032559
Unigene12847	GO:0009100	GO:0043231	GO:0016740	GO:0019725	GO:0016020
Unigene12849	GO:0005515	GO:0000380	GO:0043231
Unigene12850	GO:0060255	GO:0006464	GO:0016881	GO:0007281	GO:0044464	GO:0043066
Unigene12854	GO:0005634
Unigene12857	GO:0043234	GO:0043231
Unigene12858	GO:0017111	GO:0005488
Unigene1285	GO:0046872
Unigene12872	GO:0003676	GO:0005515	GO:0008408	GO:0010467	GO:0009987	GO:0005634
Unigene12873	GO:0004175
Unigene12874	GO:0016881	GO:0005488
Unigene12875	GO:0016740
Unigene12877	GO:0046872	GO:0010468	GO:0004879	GO:0003677	GO:0006350
Unigene12878	GO:0016811	GO:0019538	GO:0005488	GO:0006519	GO:0070011	GO:0044424
Unigene12880	GO:0031224	GO:0043231	GO:0018988	GO:0008344	GO:0007420	GO:0005217	GO:0048285	GO:0004872	GO:0051283	GO:0031090	GO:0042391	GO:0005261	GO:0070838	GO:0006950
Unigene12885	GO:0003676	GO:0009629
Unigene12888	GO:0005887	GO:0019905	GO:0030136	GO:0012506	GO:0016192
Unigene12889	GO:0005488
Unigene12890	GO:0043005	GO:0043229	GO:0016853
Unigene12894	GO:0050789	GO:0005622
Unigene12896	GO:0008135	GO:0032561	GO:0017111	GO:0006412	GO:0044424
Unigene12897	GO:0005488
Unigene1290	GO:0016740
Unigene12911	GO:0042675	GO:0017111	GO:0043231	GO:0006357	GO:0003676	GO:0007476	GO:0007169	GO:0006508	GO:0032559
Unigene12912	GO:0004812	GO:0006418	GO:0032559	GO:0044424
Unigene12916	GO:0016829
Unigene12917	GO:0044464	GO:0046914
Unigene1291	GO:0004721	GO:0016740	GO:0006796	GO:0007169	GO:0009880	GO:0044424
Unigene12920	GO:0032559	GO:0019829
Unigene12924	GO:0016568	GO:0031010	GO:0003676	GO:0046914	GO:0030518	GO:0005102	GO:0048534	GO:0048812	GO:0034728	GO:0010467
Unigene1292	GO:0043234	GO:0008135
Unigene12930	GO:0009790	GO:0040009	GO:0048806	GO:0010259	GO:0033057	GO:0005506	GO:0031224	GO:0002164
Unigene12936	GO:0010467	GO:0044424	GO:0008135
Unigene12940	GO:0005488	GO:0016791	GO:0044424
Unigene12943	GO:0010876	GO:0005488	GO:0009059	GO:0006810	GO:0044425
Unigene12946	GO:0006909	GO:0048278	GO:0005515	GO:0007450	GO:0015031	GO:0044424
Unigene12948	GO:0046872	GO:0030136	GO:0006887	GO:0007267
Unigene12950	GO:0004386	GO:0003676	GO:0005759	GO:0032392	GO:0032559
Unigene12952	GO:0006909	GO:0048278	GO:0005515	GO:0007450	GO:0015031	GO:0044424
Unigene12955	GO:0044431	GO:0030133
Unigene12956	GO:0046914	GO:0006796	GO:0044464	GO:0004721	GO:0006464
Unigene12967	GO:0005488
Unigene12975	GO:0004386	GO:0003676	GO:0032392	GO:0031980	GO:0032559
Unigene12976	GO:0005911	GO:0040009	GO:0048806	GO:0048729	GO:0002164	GO:0044424
Unigene12981	GO:0005488	GO:0005634
Unigene12983	GO:0005488	GO:0032501	GO:0001952	GO:0016020	GO:0044424
Unigene12987	GO:0043234	GO:0044444	GO:0006412	GO:0008135
Unigene12988	GO:0005488	GO:0016301	GO:0009987
Unigene1298	GO:0019899	GO:0006350	GO:0070822
Unigene12990	GO:0004180	GO:0001523	GO:0044444
Unigene12991	GO:0006281	GO:0003676	GO:0006352	GO:0004003	GO:0009416	GO:0005667	GO:0005700	GO:0007067	GO:0050794	GO:0032559	GO:0003702
Unigene12993	GO:0044444	GO:0003824
Unigene12995	GO:0034698	GO:0002097	GO:0000267	GO:0014070	GO:0048513	GO:0016884	GO:0042802	GO:0001101	GO:0006915	GO:0006528	GO:0009314	GO:0007346	GO:0044444	GO:0009267
Unigene12997	GO:0043231
Unigene12	GO:0005488	GO:0044452	GO:0034062	GO:0007000	GO:0006351	GO:0007275
Unigene13003	GO:0035168	GO:0000166	GO:0004672	GO:0007297	GO:0023052	GO:0003002	GO:0045666	GO:0060446	GO:0035264	GO:0007472	GO:0048598
Unigene13006	GO:0043231	GO:0046872	GO:0006935	GO:0009887	GO:0048812
Unigene13007	GO:0005488	GO:0043231
Unigene13009	GO:0044424	GO:0005515	GO:0033036	GO:0001745
Unigene1300	GO:0005488	GO:0006952	GO:0016787
Unigene13010	GO:0005815	GO:0043234	GO:0031981	GO:0060255	GO:0006270	GO:0000166	GO:0010467
Unigene13014	GO:0006461	GO:0005515	GO:0043231	GO:0017111	GO:0032559
Unigene13015	GO:0043231
Unigene13020	GO:0015630
Unigene13027	GO:0006917
Unigene13028	GO:0044464
Unigene1302	GO:0000278	GO:0000226	GO:0051640	GO:0005884	GO:0016023	GO:0016461	GO:0007444	GO:0015630	GO:0045165	GO:0007297	GO:0034331	GO:0002168	GO:0007303	GO:0003779	GO:0030036	GO:0032027	GO:0008105	GO:0002009	GO:0001700	GO:0048103	GO:0032559	GO:0045171	GO:0007281	GO:0048232	GO:0015631	GO:0016887
Unigene13039	GO:0012501	GO:0006396	GO:0044444	GO:0007249	GO:0006351
Unigene1303	GO:0015031	GO:0022892
Unigene13043	GO:0008092	GO:0017111	GO:0032559	GO:0015629
Unigene13044	GO:0001654	GO:0016055	GO:0004672	GO:0008593	GO:0007476	GO:0031647	GO:0005515	GO:0032559	GO:0006464
Unigene13048	GO:0001654	GO:0016055	GO:0004672	GO:0008593	GO:0007476	GO:0031647	GO:0005515	GO:0032559	GO:0006464
Unigene1304	GO:0006144	GO:0043169	GO:0019856	GO:0030554	GO:0051536	GO:0016628	GO:0004152	GO:0042802	GO:0009174	GO:0044444	GO:0046104	GO:0006208
Unigene13051	GO:0030286	GO:0016887	GO:0007017	GO:0003774	GO:0000166
Unigene13052	GO:0048731	GO:0003676	GO:0043231
Unigene13056	GO:0031980	GO:0015078	GO:0005753	GO:0006818	GO:0006091	GO:0006754	GO:0019829	GO:0032559	GO:0033178	GO:0009790
Unigene13057	GO:0006164	GO:0009975	GO:0044431	GO:0005506
Unigene13059	GO:0016568	GO:0003712	GO:0003676	GO:0006355	GO:0070603
Unigene1305	GO:0048731	GO:0017111	GO:0043231	GO:0010467	GO:0044427	GO:0043408	GO:0003676	GO:0006996	GO:0003702	GO:0032559	GO:0012502	GO:0006935	GO:0016477
Unigene13064	GO:0009612	GO:0043005	GO:0032561	GO:0043623	GO:0007017	GO:0042330	GO:0017111	GO:0044297	GO:0032991	GO:0015630	GO:0005198
Unigene13070	GO:0007411	GO:0043005
Unigene13073	GO:0016020	GO:0006810	GO:0005215
Unigene13075	GO:0003676	GO:0006974
Unigene13078	GO:0006007	GO:0043234	GO:0046872	GO:0002164	GO:0035264	GO:0010259	GO:0040009	GO:0006897	GO:0044424	GO:0016836	GO:0048806	GO:0009790
Unigene13079	GO:0015669	GO:0005506	GO:0022892
Unigene13084	GO:0030528	GO:0048869	GO:0005488	GO:0043231	GO:0006281	GO:0051091	GO:0043234	GO:0016567	GO:0044425	GO:0044444	GO:0007249	GO:0006351
Unigene13085	GO:0007613	GO:0007420	GO:0045165	GO:0006650	GO:0016301	GO:0046958	GO:0009308	GO:0009612
Unigene13088	GO:0031224	GO:0043492	GO:0005548	GO:0016820	GO:0000166
Unigene13095	GO:0009987	GO:0044444
Unigene13096	GO:0043232
Unigene13098	GO:0046914	GO:0030528	GO:0005198	GO:0007163	GO:0043231	GO:0007424	GO:0048168	GO:0001071	GO:0046983	GO:0008092	GO:0003002	GO:0019904	GO:0019725	GO:0043234	GO:0003677	GO:0035146	GO:0010551
Unigene1309	GO:0043169
Unigene13100	GO:0044464	GO:0023060
Unigene13101	GO:0005262	GO:0070838	GO:0031224
Unigene13102	GO:0003676	GO:0043170	GO:0044238
Unigene13107	GO:0006810	GO:0044464
Unigene13108	GO:0022892	GO:0005488	GO:0003824
Unigene13110	GO:0016791
Unigene13112	GO:0048731	GO:0003676	GO:0043231
Unigene13115	GO:0016477	GO:0019538	GO:0007399	GO:0048468	GO:0060537	GO:0009653	GO:0016043	GO:0035051	GO:0016787
Unigene13117	GO:0004812	GO:0044444	GO:0006418	GO:0032559
Unigene13118	GO:0016597	GO:0046914	GO:0008152	GO:0003824	GO:0022892
Unigene13121	GO:0031982	GO:0008306	GO:0008283
Unigene13122	GO:0016772	GO:0006796
Unigene13123	GO:0005488	GO:0044464
Unigene13124	GO:0005488	GO:0006464	GO:0016881
Unigene13126	GO:0006810	GO:0044464
Unigene13127	GO:0016787
Unigene1312	GO:0032559	GO:0042623
Unigene13131	GO:0016192	GO:0023052	GO:0065007	GO:0016043
Unigene13133	GO:0044448	GO:0050954	GO:0042623	GO:0007476	GO:0042995	GO:0015629	GO:0030029	GO:0017022	GO:0032559
Unigene13135	GO:0016020	GO:0007268	GO:0033267
Unigene13142	GO:0031224	GO:0042625	GO:0009206	GO:0006811	GO:0032559
Unigene13143	GO:0043130	GO:0034614	GO:0006915	GO:0006914	GO:0010557	GO:0009966	GO:0016585	GO:0016567	GO:0070841	GO:0030162	GO:0033143	GO:0044459	GO:0010033	GO:0010310	GO:0032403	GO:0006476	GO:0005875	GO:0015631	GO:0031334	GO:0032886	GO:0005874	GO:0010631	GO:0016234	GO:0043086	GO:0019899	GO:0044444	GO:0070843	GO:0006511	GO:0004407	GO:0051640	GO:0031072	GO:0007019
Unigene13144	GO:0006637	GO:0016874
Unigene1314	GO:0004175	GO:0019941	GO:0006997	GO:0044464
Unigene13154	GO:0031231	GO:0005488	GO:0007005	GO:0031306	GO:0012501	GO:0007031
Unigene13159	GO:0016020
Unigene13165	GO:0008233
Unigene1316	GO:0008092	GO:0005856	GO:0006909	GO:0007010	GO:0010669	GO:0005924	GO:0005198	GO:0032502	GO:0032583
Unigene13171	GO:0006950	GO:0005488
Unigene13172	GO:0009060	GO:0043234	GO:0043648	GO:0016836	GO:0044424
Unigene13173	GO:0030427	GO:0005818	GO:0007267	GO:0070161	GO:0001558	GO:0016198	GO:0007420	GO:0008587	GO:0035148	GO:0035146	GO:0001709	GO:0007019	GO:0015631	GO:0060541	GO:0044444
Unigene13177	GO:0023052	GO:0004872
Unigene13178	GO:0044424	GO:0008152	GO:0016453	GO:0005488
Unigene13179	GO:0006810	GO:0043231	GO:0016787	GO:0000166
Unigene1317	GO:0004812	GO:0005488	GO:0000267	GO:0044444	GO:0006412
Unigene13187	GO:0009790	GO:0009057	GO:0010259	GO:0043234	GO:0016462	GO:0032559	GO:0044424
Unigene13189	GO:0007309
Unigene1318	GO:0031047
Unigene13192	GO:0005083	GO:0046914	GO:0032012
Unigene13194	GO:0051766	GO:0006020	GO:0005515
Unigene13196	GO:0080008	GO:0005488	GO:0009896	GO:0007090
Unigene1319	GO:0000314	GO:0010467	GO:0005198
Unigene13203	GO:0006909	GO:0030032	GO:0007017	GO:0007444	GO:0003006	GO:0002164	GO:0015629	GO:0040009	GO:0008092	GO:0009790	GO:0051693	GO:0005875	GO:0044459
Unigene1320	GO:0007276	GO:0040023	GO:0001745	GO:0019941	GO:0019783	GO:0070646	GO:0044424
Unigene13210	GO:0003678	GO:0043231	GO:0003676	GO:0051276	GO:0006261	GO:0007131	GO:0032559
Unigene13212	GO:0006351	GO:0032561	GO:0017111	GO:0016023	GO:0002164	GO:0051049	GO:0044431	GO:0000149	GO:0048168	GO:0051301	GO:0006886	GO:0032155	GO:0032559	GO:0009790	GO:0006897	GO:0051169	GO:0010008	GO:0035556
Unigene13216	GO:0006351	GO:0035292	GO:0030528	GO:0005515	GO:0043231	GO:0007507	GO:0007478	GO:0001708	GO:0001071	GO:0035216	GO:0003677	GO:0045449	GO:0060541	GO:0046620	GO:0001704	GO:0048634
Unigene13219	GO:0018988	GO:0002164	GO:0008064	GO:0060179	GO:0003779	GO:0015629	GO:0040011	GO:0051098	GO:0009653	GO:0048806	GO:0009790
Unigene13221	GO:0016614
Unigene13224	GO:0048731	GO:0044260	GO:0005515	GO:0016055	GO:0005622	GO:0050794	GO:0043226
Unigene13225	GO:0010467	GO:0009987
Unigene13226	GO:0008360	GO:0060089	GO:0032561	GO:0007166	GO:0019897	GO:0023060	GO:0017111	GO:0010004
Unigene13229	GO:0046872
Unigene13230	GO:0016491	GO:0010259	GO:0002164	GO:0009790
Unigene13232	GO:0030528	GO:0005488	GO:0007476	GO:0044444	GO:0033674	GO:0010769	GO:0010975	GO:0007166
Unigene13235	GO:0003676	GO:0044464	GO:0046914
Unigene1323	GO:0043005	GO:0005515	GO:0007275	GO:0044237	GO:0005083	GO:0005737	GO:0023046	GO:0050790	GO:0016043	GO:0050794	GO:0043229
Unigene13240	GO:0007276	GO:0043231	GO:0048598	GO:0001667	GO:0002011	GO:0008154	GO:0051301	GO:0005515	GO:0044444
Unigene13242	GO:0009987
Unigene13246	GO:0046914	GO:0005667	GO:0008135	GO:0006351
Unigene1324	GO:0008152	GO:0004553
Unigene13256	GO:0019538	GO:0004180
Unigene1325	GO:0005624	GO:0006887	GO:0007165	GO:0007267	GO:0006897	GO:0051301
Unigene13264	GO:0009790	GO:0040009	GO:0010876	GO:0035264	GO:0043169	GO:0004497	GO:0009653	GO:0006897	GO:0018205
Unigene13266	GO:0044464
Unigene13268	GO:0008144	GO:0055082	GO:0030234	GO:0005504
Unigene13269	GO:0005488	GO:0015630	GO:0012510	GO:0002164	GO:0044459	GO:0010259	GO:0000087	GO:0005905	GO:0030117	GO:0048193	GO:0006898	GO:0048770	GO:0015031	GO:0009790
Unigene13271	GO:0031224	GO:0006810
Unigene13278	GO:0006396	GO:0006354	GO:0003676	GO:0006352	GO:0016591	GO:0046914	GO:0006355	GO:0034062	GO:0016301	GO:0009790
Unigene13279	GO:0031224	GO:0016775	GO:0032559
Unigene1327	GO:0033036	GO:0007043	GO:0006904	GO:0001885	GO:0035150	GO:0016021	GO:0009058	GO:0046872	GO:0007272	GO:0001700	GO:0005918	GO:0021675	GO:0004872	GO:0006903	GO:0021782	GO:0016780
Unigene13280	GO:0003723	GO:0046872	GO:0004812	GO:0007033	GO:0006418	GO:0044424	GO:0032559
Unigene13284	GO:0003676	GO:0016604	GO:0010468	GO:0016746	GO:0005515
Unigene13285	GO:0031224	GO:0015368	GO:0070838
Unigene13291	GO:0009987	GO:0005488	GO:0016301	GO:0044428	GO:0007275
Unigene13293	GO:0019094	GO:0007017	GO:0012505	GO:0044424
Unigene13295	GO:0007155	GO:0019829	GO:0012501	GO:0002164	GO:0015078	GO:0010259	GO:0022603	GO:0032559	GO:0009790	GO:0015986	GO:0016471	GO:0005768	GO:0030641	GO:0006950	GO:0015662
Unigene1329	GO:0008135	GO:0044260	GO:0034212	GO:0048102
Unigene13306	GO:0008234	GO:0040023	GO:0001745	GO:0019941	GO:0070646	GO:0044424
Unigene13309	GO:0008233	GO:0040023	GO:0001745	GO:0019941	GO:0070646	GO:0044424
Unigene13310	GO:0001934	GO:0007010	GO:0043005	GO:0032855	GO:0048667	GO:0030030	GO:0017048	GO:0030010
Unigene13313	GO:0043231	GO:0016462	GO:0043170	GO:0044238	GO:0000166
Unigene13315	GO:0030528	GO:0006350	GO:0043231
Unigene13318	GO:0010468	GO:0003677	GO:0006350
Unigene13320	GO:0016568	GO:0004468	GO:0046872	GO:0006351	GO:0005678
Unigene13326	GO:0044464	GO:0003824
Unigene1332	GO:0005488	GO:0023060
Unigene13338	GO:0004812	GO:0006418	GO:0032559	GO:0044424
Unigene13339	GO:0051536	GO:0043169
Unigene1333	GO:0005488
Unigene13340	GO:0006810
Unigene13344	GO:0005975	GO:0044237	GO:0016614
Unigene1334	GO:0044464	GO:0019838
Unigene13352	GO:0008152
Unigene13353	GO:0016740
Unigene13361	GO:0016020	GO:0002666	GO:0043231	GO:0042379	GO:0031982	GO:0005626	GO:0051707	GO:0007409	GO:0030260	GO:0042130	GO:0010259	GO:0002698	GO:0016567	GO:0009790	GO:0006915	GO:0019787	GO:0019941	GO:0016049	GO:0009896	GO:0006952	GO:0010876	GO:0044444
Unigene13364	GO:0044424	GO:0005488
Unigene13367	GO:0016772	GO:0005488
Unigene13370	GO:0034062	GO:0046914	GO:0003676	GO:0001882	GO:0006350	GO:0009536
Unigene13374	GO:0006810	GO:0015630	GO:0005092	GO:0033124	GO:0030136	GO:0010259	GO:0001505	GO:0003824	GO:0009790
Unigene1337	GO:0012501	GO:0043410	GO:0008154
Unigene13383	GO:0046914	GO:0016881	GO:0044446	GO:0005634	GO:0006464
Unigene13385	GO:0005515	GO:0005581
Unigene13389	GO:0015078	GO:0018988	GO:0015986	GO:0002164	GO:0044459	GO:0007292	GO:0019829	GO:0040009	GO:0006897	GO:0044424	GO:0016469	GO:0032559	GO:0009790
Unigene13391	GO:0042742	GO:0006909	GO:0002252	GO:0031224
Unigene13396	GO:0005488	GO:0043234	GO:0015630	GO:0005739	GO:0032787	GO:0000226	GO:0044446	GO:0004738	GO:0040009	GO:0009790
Unigene13398	GO:0043161	GO:0046532	GO:0001745	GO:0002164	GO:0042078	GO:0015630	GO:0048806	GO:0042551	GO:0010259	GO:0019827	GO:0006996	GO:0009790	GO:0007126	GO:0019787	GO:0007292	GO:0032446	GO:0010608	GO:0000087	GO:0019899
Unigene1339	GO:0016740
Unigene13401	GO:0019866	GO:0042626	GO:0015198	GO:0006810	GO:0031224	GO:0032559
Unigene13411	GO:0030528	GO:0006357	GO:0043231	GO:0010557	GO:0001071	GO:0003676	GO:0003002	GO:0060180	GO:0009790	GO:0007619	GO:0006935	GO:0022008	GO:0007431
Unigene13413	GO:0008135	GO:0006909	GO:0007052	GO:0007166	GO:0070993	GO:0006412	GO:0003824
Unigene13416	GO:0006259	GO:0003676	GO:0003824
Unigene13424	GO:0033554
Unigene13428	GO:0030247	GO:0016787	GO:0006022
Unigene1342	GO:0010810	GO:0005488
Unigene13431	GO:0031224	GO:0043169	GO:0009206	GO:0006811	GO:0019829	GO:0032559
Unigene13433	GO:0005622
Unigene13434	GO:0005581
Unigene13436	GO:0044260	GO:0090304	GO:0003677	GO:0016853
Unigene13438	GO:0005504
Unigene1343	GO:0006935	GO:0007409	GO:0044459	GO:0031224
Unigene13440	GO:0003824
Unigene13445	GO:0044237
Unigene13448	GO:0046872	GO:0009987	GO:0004871
Unigene13449	GO:0006996	GO:0003712	GO:0006355	GO:0051301	GO:0048812	GO:0015629	GO:0048513	GO:0005198
Unigene13452	GO:0006810	GO:0004970	GO:0007613	GO:0007267	GO:0007215	GO:0055065	GO:0030313	GO:0006873	GO:0005231	GO:0008328	GO:0008306
Unigene13454	GO:0005488	GO:0016020
Unigene13459	GO:0035264	GO:0035466	GO:0031981	GO:0000166
Unigene13469	GO:0016070	GO:0010467
Unigene13479	GO:0046872
Unigene13483	GO:0030246
Unigene1348	GO:0004721	GO:0006796
Unigene13492	GO:0043231	GO:0042393	GO:0016458	GO:0046914	GO:0007292	GO:0007444
Unigene13493	GO:0009987	GO:0043229	GO:0005488	GO:0007275	GO:0016787
Unigene13500	GO:0040025	GO:0005515
Unigene1350	GO:0005515
Unigene13510	GO:0033178	GO:0002164	GO:0015078	GO:0040009	GO:0005753	GO:0031980	GO:0032559	GO:0009790	GO:0015986	GO:0016887	GO:0006839
Unigene13511	GO:0007275	GO:0015631	GO:0043231	GO:0005819	GO:0044444
Unigene13513	GO:0003824	GO:0008152
Unigene13516	GO:0016787
Unigene13517	GO:0016787
Unigene13525	GO:0004672
Unigene13526	GO:0023014	GO:0043231	GO:0010468	GO:0001071	GO:0003677	GO:0002119	GO:0005515	GO:0006351	GO:0007178
Unigene13527	GO:0003824
Unigene13532	GO:0003676	GO:0006305
Unigene13535	GO:0065008	GO:0016021	GO:0007365	GO:0003824	GO:0042051
Unigene13542	GO:0008092	GO:0005815	GO:0001726	GO:0003012	GO:0030036	GO:0005102	GO:0005924	GO:0043227	GO:0019904	GO:0034329	GO:0005198
Unigene13544	GO:0034641	GO:0016741
Unigene13546	GO:0005488	GO:0032501	GO:0001952	GO:0016020	GO:0044424
Unigene13549	GO:0009790	GO:0008135	GO:0043234	GO:0002164	GO:0006412
Unigene13554	GO:0005875	GO:0007017	GO:0003774	GO:0032559
Unigene13566	GO:0016787
Unigene1356	GO:0019222	GO:0019538	GO:0004175
Unigene13572	GO:0005875	GO:0009207	GO:0003774	GO:0007017	GO:0051234	GO:0032559
Unigene13575	GO:0031982	GO:0007275	GO:0044444
Unigene13577	GO:0009790	GO:0005488	GO:0040025	GO:0046903	GO:0032991	GO:0006897
Unigene1357	GO:0044444
Unigene13581	GO:0019787	GO:0046914
Unigene13582	GO:0003824
Unigene13586	GO:0043231
Unigene1358	GO:0004175	GO:0019538	GO:0044444	GO:0015630
Unigene13590	GO:0006810
Unigene13611	GO:0031224	GO:0006811	GO:0015301
Unigene13612	GO:0003712	GO:0003676	GO:0006355	GO:0007450	GO:0007476	GO:0070603	GO:0007478	GO:0030182	GO:0007173
Unigene13617	GO:0008233
Unigene13618	GO:0005875	GO:0005488
Unigene13620	GO:0005488	GO:0003824
Unigene13621	GO:0016192	GO:0007276	GO:0016790	GO:0040023	GO:0001745	GO:0019941	GO:0030162	GO:0019783	GO:0070646	GO:0044424
Unigene13628	GO:0046872	GO:0019538	GO:0031980	GO:0070011
Unigene13629	GO:0005488
Unigene1362	GO:0031965	GO:0007051	GO:0044444	GO:0007143	GO:0045132	GO:0044425	GO:0015630
Unigene13631	GO:0016020
Unigene13635	GO:0015405	GO:0006810	GO:0031224	GO:0005253	GO:0042623	GO:0032559
Unigene13636	GO:0051536	GO:0043169	GO:0032559
Unigene13637	GO:0007606	GO:0009586	GO:0015630	GO:0007186	GO:0030384	GO:0009266	GO:0008289	GO:0046394	GO:0030036	GO:0016310	GO:0016301	GO:0043954
Unigene1363	GO:0022611	GO:0048812	GO:0045570	GO:0006412	GO:0030384	GO:0008283	GO:0048168	GO:0010975	GO:0006796	GO:0002168	GO:0021700	GO:0007169	GO:0045927	GO:0005942	GO:0001700	GO:0030537	GO:0007292	GO:0016307	GO:0006950	GO:0016049	GO:0035264	GO:0019932	GO:0044248	GO:0035004
Unigene13645	GO:0016740
Unigene1364	GO:0030286	GO:0016887	GO:0007017	GO:0003774	GO:0032559
Unigene13650	GO:0043296	GO:0070161	GO:0007043	GO:0032991	GO:0005488	GO:0044448	GO:0016776	GO:0035088	GO:0002009
Unigene13651	GO:0044444	GO:0016740
Unigene13654	GO:0008152	GO:0005488	GO:0016740
Unigene13658	GO:0008152	GO:0016671
Unigene1365	GO:0044424	GO:0005515
Unigene13660	GO:0030556	GO:0000154	GO:0030529	GO:0031981
Unigene13662	GO:0016861	GO:0006041	GO:0044424
Unigene13664	GO:0016861	GO:0006041	GO:0044424
Unigene1366	GO:0006952
Unigene13674	GO:0016491
Unigene13676	GO:0016615	GO:0005488	GO:0044238	GO:0043648	GO:0006091	GO:0006732	GO:0044429
Unigene13679	GO:0005488
Unigene1367	GO:0016491	GO:0044444	GO:0008152
Unigene13680	GO:0042675	GO:0004468	GO:0032561	GO:0007049	GO:0007173	GO:0006508
Unigene13683	GO:0042675	GO:0004468	GO:0032561	GO:0007049	GO:0007173	GO:0006508
Unigene13685	GO:0008092	GO:0007041	GO:0048066	GO:0008105	GO:0046872	GO:0007632	GO:0005768	GO:0005774	GO:0015629	GO:0007033	GO:0015718	GO:0021700	GO:0016197
Unigene13687	GO:0044464	GO:0003723	GO:0032559	GO:0042623
Unigene13689	GO:0031224	GO:0005488	GO:0043231	GO:0043234	GO:0006506	GO:0031090	GO:0008375
Unigene13693	GO:0043234	GO:0008135
Unigene13695	GO:0008104	GO:0008306	GO:0005488	GO:0044425
Unigene13698	GO:0003824
Unigene1369	GO:0006013	GO:0044464	GO:0042350	GO:0048037	GO:0016836
Unigene13700	GO:0010467	GO:0030529	GO:0005198
Unigene13702	GO:0005488	GO:0009987
Unigene13703	GO:0031224	GO:0031032	GO:0043231	GO:0048513	GO:0030258	GO:0000030	GO:0006493	GO:0061061
Unigene13707	GO:0003677	GO:0006351
Unigene13709	GO:0010004	GO:0005088	GO:0008360	GO:0003006	GO:0010769	GO:0030036	GO:0002009	GO:0001700	GO:0008289	GO:0030864	GO:0044459	GO:0007476
Unigene1370	GO:0006277	GO:0016458	GO:0043231	GO:0003676	GO:0000070	GO:0000808	GO:0006260
Unigene13712	GO:0005488
Unigene13715	GO:0010467	GO:0030529	GO:0005198
Unigene13717	GO:0006464	GO:0016706	GO:0031227
Unigene13719	GO:0031224	GO:0004871
Unigene13724	GO:0046872	GO:0006909
Unigene13728	GO:0033036
Unigene1372	GO:0044238	GO:0004091
Unigene1373	GO:0007169	GO:0006959	GO:0019904	GO:0051056	GO:0000578	GO:0044424
Unigene1374	GO:0007297	GO:0030036	GO:0015630
Unigene13751	GO:0006260	GO:0004175	GO:0019538	GO:0003676	GO:0034061
Unigene13756	GO:0043484	GO:0043231	GO:0007297	GO:0040029
Unigene13758	GO:0023060	GO:0048667	GO:0016021	GO:0004553	GO:0007420	GO:0007167	GO:0004714	GO:0032559	GO:0006464
Unigene13759	GO:0004721	GO:0006796
Unigene1375	GO:0031980	GO:0003995	GO:0006631	GO:0030554	GO:0019866	GO:0035337
Unigene13763	GO:0007010	GO:0005924	GO:0004713	GO:0004091	GO:0007165	GO:0007166	GO:0008587	GO:0032559	GO:0031589	GO:0006464
Unigene13764	GO:0004553	GO:0044238
Unigene13767	GO:0005515	GO:0008354	GO:0048812	GO:0006412	GO:0007143	GO:0006355	GO:0045165	GO:0008283	GO:0030554	GO:0005737	GO:0031124	GO:0048513	GO:0044271	GO:0019827	GO:0040008	GO:0005506	GO:0006915	GO:0016709	GO:0000578	GO:0007281	GO:0048232	GO:0003723	GO:0048477	GO:0006260
Unigene1376	GO:0006915	GO:0033002	GO:0009653	GO:0009952	GO:0009966	GO:0044424
Unigene13770	GO:0044464
Unigene13773	GO:0016020
Unigene13778	GO:0007276	GO:0004175	GO:0046332	GO:0007178	GO:0070646	GO:0044424
Unigene1377	GO:0016491	GO:0008152
Unigene13782	GO:0006464	GO:0016791	GO:0031224	GO:0031966
Unigene1379	GO:0016874	GO:0006221	GO:0000166
Unigene13805	GO:0016337	GO:0009986	GO:0005515	GO:0048513	GO:0016020
Unigene13808	GO:0046872	GO:0001703	GO:0008092	GO:0010927
Unigene13809	GO:0031224	GO:0031032	GO:0003015	GO:0009888	GO:0030016	GO:0016011
Unigene1380	GO:0007308	GO:0003777
Unigene13810	GO:0044464	GO:0006013	GO:0048037	GO:0016836
Unigene13813	GO:0006810
Unigene13814	GO:0000075	GO:0033301	GO:0045841	GO:0000775	GO:0043234
Unigene13816	GO:0031981
Unigene1381	GO:0005743	GO:0008152	GO:0044425
Unigene13820	GO:0005488	GO:0031966	GO:0019866	GO:0007611	GO:0007268	GO:0006816	GO:0005244	GO:0002209	GO:0034220	GO:0043269
Unigene1382	GO:0007276	GO:0044297	GO:0007052	GO:0015934	GO:0006720	GO:0005198	GO:0004659	GO:0009790
Unigene13835	GO:0005626	GO:0006195	GO:0019002	GO:0004114	GO:0043025	GO:0016208
Unigene1383	GO:0008152	GO:0016741
Unigene13846	GO:0019538	GO:0004175
Unigene13849	GO:0003712	GO:0006357	GO:0046914	GO:0044451
Unigene13852	GO:0016421	GO:0031980	GO:0032559
Unigene13854	GO:0043231	GO:0043234	GO:0000070	GO:0042551	GO:0000775	GO:0005700	GO:0000793	GO:0010467
Unigene1385	GO:0016787
Unigene13862	GO:0005488
Unigene13863	GO:0005634
Unigene13865	GO:0000018	GO:0032138	GO:0008629	GO:0016447	GO:0032356	GO:0051095	GO:0051276	GO:0046872	GO:0042802	GO:0032559	GO:0000217	GO:0032404	GO:0032300	GO:0016887	GO:0006298
Unigene13867	GO:0007010	GO:0005924	GO:0004713	GO:0004091	GO:0007165	GO:0007166	GO:0008587	GO:0032559	GO:0031589	GO:0006464
Unigene13868	GO:0031980	GO:0006631	GO:0006549	GO:0006566	GO:0006573	GO:0006732	GO:0000166	GO:0000098	GO:0016421
Unigene1386	GO:0016485
Unigene13871	GO:0046872	GO:0006464	GO:0004674	GO:0032559	GO:0044424
Unigene13872	GO:0044425
Unigene13874	GO:0030001	GO:0016020	GO:0005261	GO:0034220
Unigene1387	GO:0004672	GO:0006464	GO:0032559
Unigene13886	GO:0060089	GO:0046872	GO:0010468	GO:0006351	GO:0001071	GO:0043231	GO:0023060
Unigene13889	GO:0022402
Unigene1388	GO:0006641	GO:0051704	GO:0045767	GO:0051095	GO:0042254	GO:0016585	GO:0043392	GO:0048232	GO:0003712	GO:0000792	GO:0012505	GO:0006259	GO:0045596	GO:0006342	GO:0016604	GO:0045444	GO:0010551	GO:0007568	GO:0000060	GO:0051287	GO:0006476	GO:0009968	GO:0008283	GO:0033554	GO:0008585	GO:0006338	GO:0046914	GO:0004407	GO:0031669	GO:0016763
Unigene13892	GO:0043169	GO:0006909	GO:0016616	GO:0006935	GO:0009168
Unigene13893	GO:0006351	GO:0003676	GO:0001071	GO:0043231	GO:0003006
Unigene13896	GO:0043231	GO:0006486	GO:0016740	GO:0044425
Unigene1389	GO:0044464	GO:0019838
Unigene13902	GO:0046030	GO:0007269	GO:0006897	GO:0012505	GO:0033267	GO:0005488
Unigene13905	GO:0009790	GO:0040009	GO:0005488	GO:0016020	GO:0002164	GO:0016758	GO:0043066	GO:0006897
Unigene1390	GO:0043062	GO:0005624	GO:0001568	GO:0004866
Unigene13910	GO:0004675	GO:0006464	GO:0044464	GO:0007167	GO:0032559
Unigene13912	GO:0000278	GO:0000166	GO:0043231	GO:0004672	GO:0045165	GO:0043408	GO:0019094	GO:0001700	GO:0030707	GO:0006915	GO:0006464
Unigene13918	GO:0006164	GO:0009975	GO:0016829
Unigene1391	GO:0008092	GO:0009605
Unigene13922	GO:0005488	GO:0016740	GO:0006310
Unigene13924	GO:0019787	GO:0046914
Unigene13925	GO:0048878	GO:0010259	GO:0004091	GO:0006641	GO:0010883
Unigene13932	GO:0044464	GO:0008047	GO:0005488	GO:0009966
Unigene13939	GO:0005488	GO:0034656	GO:0016832	GO:0009120
Unigene13940	GO:0046872
Unigene13943	GO:0006396	GO:0005488	GO:0031047	GO:0044424
Unigene1394	GO:0015926	GO:0019887	GO:0005515	GO:0006006	GO:0016772
Unigene13950	GO:0009888	GO:0005515	GO:0005578	GO:0044420	GO:0048705	GO:0009987	GO:0065007
Unigene13956	GO:0019204	GO:0008192	GO:0006464	GO:0004721	GO:0006397	GO:0006796	GO:0031981	GO:0000166
Unigene13958	GO:0046872	GO:0044464
Unigene13959	GO:0005488
Unigene1395	GO:0007010	GO:0016010	GO:0065008	GO:0050896	GO:0023052	GO:0003002	GO:0035088	GO:0007309	GO:0005488
Unigene13960	GO:0030100	GO:0005515	GO:0019829	GO:0005626	GO:0002164	GO:0040011	GO:0046873	GO:0010259	GO:0040009	GO:0051480	GO:0031224	GO:0032559	GO:0009790	GO:0070838	GO:0009206
Unigene13966	GO:0010467	GO:0022613	GO:0030529	GO:0031981	GO:0005198
Unigene13969	GO:0006810	GO:0048666	GO:0005515	GO:0032318	GO:0044430	GO:0005083	GO:0000902	GO:0007610	GO:0031252	GO:0006996	GO:0030425	GO:0006950	GO:0042598	GO:0044444	GO:0005085
Unigene1396	GO:0000278	GO:0043231	GO:0015630	GO:0000380	GO:0042623	GO:0006405	GO:0030529	GO:0003724	GO:0032559
Unigene13975	GO:0017111	GO:0032561	GO:0008135
Unigene13978	GO:0016301	GO:0044424	GO:0000166
Unigene13979	GO:0005488	GO:0044420	GO:0005578
Unigene13980	GO:0005488	GO:0031163
Unigene13981	GO:0009790	GO:0040009	GO:0009060	GO:0005975	GO:0050896	GO:0031980	GO:0046912	GO:0002164
Unigene13984	GO:0000278	GO:0009880	GO:0017145	GO:0007448	GO:0016023	GO:0035161	GO:0016021	GO:0048878	GO:0006796	GO:0048592	GO:0006935	GO:0007281	GO:0007292	GO:0007445	GO:0007399	GO:0008589	GO:0005488	GO:0006606	GO:0007472	GO:0004888	GO:0019538
Unigene13988	GO:0007592	GO:0006818	GO:0018988	GO:0016471	GO:0002164	GO:0006754	GO:0019829	GO:0009790
Unigene13989	GO:0019538
Unigene13992	GO:0005488	GO:0007126	GO:0015630	GO:0000741	GO:0007308	GO:0007052	GO:0044430
Unigene13994	GO:0005488
Unigene13995	GO:0016459	GO:0043292	GO:0005515	GO:0000166
Unigene13996	GO:0002164	GO:0035264	GO:0010259	GO:0040009	GO:0009653	GO:0009790
Unigene13999	GO:0006406
Unigene1399	GO:0015405	GO:0043234	GO:0017111	GO:0032559
Unigene13	GO:0043231	GO:0042078	GO:0000087	GO:0048592	GO:0007127	GO:0019827	GO:0048232	GO:0010467	GO:0007053
Unigene14001	GO:0031224	GO:0009206	GO:0046914	GO:0000041	GO:0043682	GO:0032559
Unigene14005	GO:0005739	GO:0006260	GO:0003824
Unigene14006	GO:0009888	GO:0043231	GO:0006909	GO:0046872	GO:0010468	GO:0003677	GO:0004879	GO:0007275	GO:0006350
Unigene14009	GO:0016020
Unigene1400	GO:0070193	GO:0000070	GO:0051301
Unigene14012	GO:0006458	GO:0044432	GO:0035251	GO:0005515
Unigene14013	GO:0016757
Unigene14015	GO:0005488
Unigene14019	GO:0048513	GO:0044428	GO:0009987	GO:0005488
Unigene1401	GO:0004866	GO:0035006	GO:0009892	GO:0009798	GO:0030162	GO:0007166
Unigene14022	GO:0016787	GO:0006629
Unigene14023	GO:0008233	GO:0044464
Unigene14024	GO:0043169	GO:0006396	GO:0006354	GO:0003676	GO:0006352	GO:0016591	GO:0034062	GO:0001882	GO:0016301
Unigene14028	GO:0016020
Unigene1402	GO:0006606	GO:0005048	GO:0065003	GO:0005515	GO:0022892	GO:0005635
Unigene14040	GO:0003676	GO:0042254	GO:0042623	GO:0005634	GO:0032559
Unigene14041	GO:0070011	GO:0006352	GO:0046914	GO:0005667	GO:0003702
Unigene14050	GO:0006810
Unigene14054	GO:0044448	GO:0050954	GO:0042623	GO:0007476	GO:0042995	GO:0015629	GO:0030029	GO:0017022	GO:0032559
Unigene14059	GO:0015405	GO:0006810	GO:0017111	GO:0016020	GO:0000166
Unigene14061	GO:0000785	GO:0007266	GO:0005088	GO:0043231	GO:0007424	GO:0065008	GO:0034728	GO:0003676	GO:0007169	GO:0030036	GO:0009966	GO:0007090	GO:0000578
Unigene14072	GO:0005488	GO:0022613	GO:0016829	GO:0030529	GO:0006412	GO:0005198
Unigene14076	GO:0003676	GO:0006261	GO:0034061	GO:0005759
Unigene14079	GO:0043296	GO:0043231	GO:0060089	GO:0016044	GO:0046983	GO:0044444	GO:0031090	GO:0007249
Unigene1407	GO:0048812	GO:0018024	GO:0033301	GO:0009058	GO:0048513	GO:0006935	GO:0031519	GO:0034968	GO:0005488
Unigene14084	GO:0016740
Unigene14085	GO:0042802	GO:0043234	GO:0006072	GO:0016616	GO:0048037	GO:0000166	GO:0044424
Unigene1408	GO:0033036	GO:0007043	GO:0006904	GO:0001885	GO:0035150	GO:0016021	GO:0009058	GO:0046872	GO:0007272	GO:0001700	GO:0005918	GO:0021675	GO:0004872	GO:0006903	GO:0021782	GO:0016780
Unigene14093	GO:0043005	GO:0000226	GO:0017148	GO:0007613	GO:0007315	GO:0035194	GO:0044297	GO:0016787	GO:0000956	GO:0044424	GO:0044087
Unigene14095	GO:0017111	GO:0009586	GO:0010863	GO:0007186	GO:0042995	GO:0019897	GO:0044424
Unigene14098	GO:0005488	GO:0009966	GO:0016020
Unigene14099	GO:0009790	GO:0040009	GO:0018988	GO:0002164	GO:0006897
Unigene1409	GO:0006909	GO:0005488	GO:0044260
Unigene14101	GO:0007411	GO:0009888	GO:0005515	GO:0031016	GO:0007417	GO:0043231	GO:0001071	GO:0003002	GO:0014016	GO:0014037	GO:0003677	GO:0010551	GO:0001709	GO:0016477	GO:0021915
Unigene14104	GO:0007166	GO:0008066	GO:0031224	GO:0023060
Unigene14108	GO:0009790	GO:0040009	GO:0048806	GO:0046914	GO:0031224	GO:0002164	GO:0006897	GO:0044424
Unigene1410	GO:0008092	GO:0043232
Unigene14110	GO:0003824
Unigene14114	GO:0042478	GO:0007417	GO:0004725	GO:0003006	GO:0016740	GO:0006796	GO:0044424	GO:0007169	GO:0000578	GO:0006464	GO:0060446	GO:0005488	GO:0007049
Unigene14116	GO:0045181	GO:0030554	GO:0006536	GO:0046914	GO:0051540
Unigene14117	GO:0005488
Unigene14120	GO:0016651	GO:0043231	GO:0030554	GO:0023060	GO:0006091	GO:0019725	GO:0044444	GO:0051234	GO:0016209	GO:0015036	GO:0001704
Unigene14122	GO:0048638	GO:0008593	GO:0030136	GO:0001505	GO:0006897
Unigene14125	GO:0003824
Unigene1412	GO:0009790	GO:0010259	GO:0002164
Unigene14130	GO:0016740
Unigene14131	GO:0005975	GO:0044237	GO:0016772
Unigene14132	GO:0016020	GO:0023052	GO:0004872
Unigene14138	GO:0046872	GO:0070161	GO:0000768	GO:0044424
Unigene14148	GO:0016070	GO:0005488	GO:0040009	GO:0030529	GO:0005634	GO:0009790
Unigene14155	GO:0006631	GO:0004312
Unigene14158	GO:0012505	GO:0015781	GO:0006044	GO:0015165	GO:0043231	GO:0016020
Unigene14161	GO:0030528	GO:0006259	GO:0006352	GO:0005667
Unigene14164	GO:0016021	GO:0044444	GO:0016787
Unigene1416	GO:0019856	GO:0019866	GO:0004152	GO:0006221	GO:0005740
Unigene14173	GO:0007178	GO:0032277	GO:0008283	GO:0042476	GO:0008406	GO:0001942	GO:0019953	GO:0045595	GO:0032403	GO:0043394
Unigene14174	GO:0008152	GO:0004553
Unigene14177	GO:0009790	GO:0040009	GO:0010259	GO:0016787	GO:0002164
Unigene14184	GO:0008415	GO:0044444	GO:0043231
Unigene14186	GO:0006412	GO:0002164	GO:0010259	GO:0044444	GO:0040009	GO:0006897	GO:0009653	GO:0048806
Unigene14199	GO:0006984	GO:0032879	GO:0019829	GO:0005789	GO:0010259	GO:0031224	GO:0032559	GO:0043169	GO:0009790	GO:0070838	GO:0006897	GO:0002119	GO:0007268	GO:0003682	GO:0009206	GO:0018988	GO:0006875
Unigene1419	GO:0031163	GO:0046914	GO:0051536	GO:0043231	GO:0044444
Unigene14202	GO:0005488
Unigene14203	GO:0015031	GO:0004871	GO:0005488	GO:0022892
Unigene14206	GO:0016458	GO:0016810	GO:0046914	GO:0010259	GO:0051287	GO:0006464
Unigene14209	GO:0016787
Unigene14225	GO:0007472	GO:0007297	GO:0060541	GO:0007010	GO:0050794	GO:0007509
Unigene1422	GO:0022402	GO:0012501	GO:0065008	GO:0043232
Unigene14230	GO:0032991	GO:0048863	GO:0005488
Unigene14231	GO:0003824
Unigene14233	GO:0046907	GO:0005488	GO:0043231	GO:0016192	GO:0016020
Unigene14234	GO:0015630	GO:0044267	GO:0040007	GO:0007010	GO:0007626	GO:0043623	GO:0043500	GO:0005515	GO:0007409
Unigene14238	GO:0006413	GO:0043234	GO:0015630	GO:0002164	GO:0007052	GO:0008135	GO:0032561	GO:0044444	GO:0009790
Unigene14239	GO:0005488	GO:0043234	GO:0006352	GO:0045449	GO:0016251
Unigene14242	GO:0015630	GO:0003676	GO:0033554	GO:0034061	GO:0008296	GO:0042575	GO:0006271
Unigene14246	GO:0051260	GO:0016289
Unigene14254	GO:0005488	GO:0010556
Unigene14256	GO:0031224
Unigene14257	GO:0046519	GO:0031224	GO:0016810
Unigene14260	GO:0031981	GO:0046914	GO:0048729	GO:0002164	GO:0003712	GO:0006376	GO:0006355	GO:0048806	GO:0040009	GO:0003676	GO:0009790	GO:0006897	GO:0030529
Unigene14265	GO:0007411	GO:0008565	GO:0005488	GO:0006909	GO:0048870	GO:0060541	GO:0005635	GO:0015031	GO:0016020	GO:0035146
Unigene1426	GO:0000278	GO:0000377	GO:0005488	GO:0005681	GO:0030532
Unigene14270	GO:0006952	GO:0016779	GO:0005488	GO:0032481	GO:0006350	GO:0005634
Unigene14271	GO:0002164	GO:0010259	GO:0044444	GO:0040009	GO:0009790
Unigene14278	GO:0008152	GO:0016491
Unigene14286	GO:0017111	GO:0032559
Unigene14287	GO:0046872	GO:0048736	GO:0043394	GO:0005539	GO:0031012	GO:0005198	GO:0043066	GO:0003416
Unigene14297	GO:0002118
Unigene14298	GO:0046872	GO:0048736	GO:0043394	GO:0005539	GO:0031012	GO:0005198	GO:0043066	GO:0003416
Unigene1429	GO:0030695
Unigene14304	GO:0006810	GO:0007165	GO:0000166
Unigene14308	GO:0005083	GO:0031981	GO:0033124	GO:0046914	GO:0043178	GO:0032012	GO:0016020
Unigene14309	GO:0005488
Unigene1430	GO:0060089	GO:0005543	GO:0009987
Unigene14311	GO:0016791
Unigene14314	GO:0009987	GO:0043229	GO:0032991	GO:0003676
Unigene14315	GO:0031124	GO:0044464	GO:0003676	GO:0009790
Unigene14316	GO:0008135	GO:0032561	GO:0043231	GO:0016740	GO:0017111	GO:0006412
Unigene1431	GO:0003729	GO:0046914	GO:0051536	GO:0006446	GO:0016836
Unigene14320	GO:0031224	GO:0042625	GO:0009206	GO:0046872	GO:0005548	GO:0006869	GO:0040009	GO:0048806	GO:0032559	GO:0009790
Unigene14322	GO:0046872	GO:0003676	GO:0022402	GO:0034061	GO:0031981	GO:0006281
Unigene14325	GO:0043161	GO:0005488	GO:0051439	GO:0031981	GO:0007088	GO:0044444	GO:0019787	GO:0000152
Unigene1432	GO:0005085	GO:0016301	GO:0044464
Unigene14331	GO:0016773	GO:0032559	GO:0006007
Unigene14335	GO:0003002	GO:0001708	GO:0009887	GO:0004860	GO:0009888	GO:0008219	GO:0044424
Unigene14336	GO:0044448	GO:0050954	GO:0042623	GO:0007476	GO:0042995	GO:0015629	GO:0030029	GO:0017022	GO:0032559
Unigene14337	GO:0006464	GO:0004721	GO:0032787	GO:0031980
Unigene14338	GO:0005488	GO:0019783	GO:0070646
Unigene14339	GO:0005488
Unigene14342	GO:0008483
Unigene14343	GO:0035121	GO:0007592	GO:0016755	GO:0016862	GO:0043231	GO:0015630	GO:0044267	GO:0008415	GO:0033057	GO:0035264	GO:0019725	GO:0044444	GO:0016757	GO:0009790
Unigene14345	GO:0010259	GO:0002164	GO:0009790
Unigene14348	GO:0030136	GO:0051234
Unigene14349	GO:0033205	GO:0004672	GO:0030036	GO:0000166	GO:0032506
Unigene14350	GO:0002164	GO:0010259	GO:0040009	GO:0048806	GO:0009790
Unigene14351	GO:0007270	GO:0030427	GO:0032321	GO:0048858	GO:0005089	GO:0032991	GO:0031252	GO:0006996	GO:0043009	GO:0002209	GO:0033674	GO:0042598	GO:0048741	GO:0042802	GO:0005815	GO:0048667	GO:0030425	GO:0016192	GO:0032535	GO:0033036	GO:0030295	GO:0044297	GO:0005768
Unigene14352	GO:0006413	GO:0003729	GO:0043231	GO:0006281	GO:0042623	GO:0022613	GO:0032392	GO:0004386	GO:0000398	GO:0008134	GO:0004518	GO:0009792	GO:0032559
Unigene14358	GO:0016861	GO:0006098
Unigene14359	GO:0030035	GO:0006935	GO:0003399	GO:0070851	GO:0007169	GO:0007444	GO:0060446
Unigene1435	GO:0016627	GO:0006631
Unigene14360	GO:0005488
Unigene14361	GO:0003824	GO:0040009
Unigene14367	GO:0005604
Unigene14368	GO:0007270	GO:0030427	GO:0032321	GO:0048858	GO:0005089	GO:0032991	GO:0031252	GO:0006996	GO:0043009	GO:0002209	GO:0033674	GO:0042598	GO:0048741	GO:0042802	GO:0005815	GO:0048667	GO:0030425	GO:0016192	GO:0032535	GO:0033036	GO:0030295	GO:0044297	GO:0005768
Unigene1436	GO:0046914	GO:0008152	GO:0044444	GO:0016787	GO:0022892
Unigene14371	GO:0016772	GO:0044464	GO:0006644
Unigene14372	GO:0016757	GO:0044432	GO:0008610
Unigene14377	GO:0016301	GO:0006050
Unigene14380	GO:0016620	GO:0044237
Unigene14381	GO:0006906	GO:0034704	GO:0008582
Unigene14386	GO:0005198
Unigene14388	GO:0016740
Unigene14397	GO:0016301	GO:0006464	GO:0032559
Unigene1439	GO:0030384	GO:0065008	GO:0016307	GO:0006796	GO:0030036
Unigene14401	GO:0007017	GO:0003774	GO:0032559	GO:0015630
Unigene14403	GO:0008649	GO:0003676	GO:0008170	GO:0006730	GO:0000154	GO:0031981
Unigene14405	GO:0016301	GO:0006464	GO:0032559
Unigene14408	GO:0002251	GO:0006464	GO:0006950	GO:0004702	GO:0007243
Unigene14414	GO:0044424	GO:0003824	GO:0005488
Unigene14416	GO:0005488
Unigene14418	GO:0017111	GO:0032559
Unigene14419	GO:0046872	GO:0006464	GO:0004713	GO:0043231	GO:0032559	GO:0000087
Unigene1441	GO:0012501	GO:0050794
Unigene14423	GO:0044464	GO:0005488
Unigene14424	GO:0046872	GO:0031224
Unigene14427	GO:0015630
Unigene14429	GO:0043231	GO:0010468	GO:0007420	GO:0001071	GO:0003677	GO:0060560	GO:0004879	GO:0006351	GO:0005506
Unigene1442	GO:0051234	GO:0015405	GO:0043234	GO:0044464	GO:0017111	GO:0032559
Unigene14431	GO:0065008	GO:0004674	GO:0008023	GO:0005700	GO:0003711	GO:0010467	GO:0006950	GO:0032559	GO:0006464
Unigene14436	GO:0004812	GO:0043234	GO:0006418	GO:0032559	GO:0044424
Unigene14444	GO:0043231
Unigene14445	GO:0005488	GO:0043232	GO:0044444	GO:0009987	GO:0016020
Unigene14451	GO:0005515
Unigene14456	GO:0005488	GO:0016740	GO:0008152
Unigene14457	GO:0001700	GO:0006464	GO:0004674	GO:0000166
Unigene1445	GO:0043169	GO:0016791	GO:0006810	GO:0031090	GO:0043231
Unigene14460	GO:0001700	GO:0006464	GO:0044464	GO:0023060	GO:0004674	GO:0032559
Unigene14467	GO:0019317	GO:0031224	GO:0048870	GO:0000139	GO:0046921	GO:0032501	GO:0019904	GO:0009311	GO:0007178	GO:0006487
Unigene14468	GO:0003824	GO:0005488
Unigene1446	GO:0005681
Unigene14473	GO:0044260	GO:0080090	GO:0005515	GO:0060089	GO:0016055	GO:0031323	GO:0044464	GO:0060255	GO:0032501
Unigene14479	GO:0005740	GO:0031090	GO:0009987	GO:0006812
Unigene1447	GO:0000377	GO:0005488	GO:0005681	GO:0030532
Unigene14483	GO:0006810
Unigene14485	GO:0003676
Unigene14489	GO:0007417	GO:0006468	GO:0005746	GO:0030964	GO:0010257	GO:0015980	GO:0019935	GO:0008284	GO:0050136	GO:0010033
Unigene1448	GO:0009062	GO:0030554	GO:0042579	GO:0016634
Unigene14491	GO:0016337	GO:0032531	GO:0016021	GO:0046872	GO:0044459	GO:0042995	GO:0007448	GO:0030703	GO:0007166
Unigene14494	GO:0003824	GO:0005488
Unigene14497	GO:0005198
Unigene14498	GO:0005088	GO:0005488	GO:0004871	GO:0007266	GO:0044464
Unigene14499	GO:0006413	GO:0042623	GO:0022613	GO:0000398	GO:0009792	GO:0032559
Unigene14505	GO:0007275	GO:0010467	GO:0030529	GO:0005198
Unigene14509	GO:0016757
Unigene14510	GO:0006915	GO:0007219
Unigene14515	GO:0046914	GO:0019538	GO:0004175
Unigene14516	GO:0015837	GO:0005328	GO:0016020	GO:0005275
Unigene14517	GO:0016491	GO:0005488
Unigene14519	GO:0016462
Unigene1451	GO:0004674	GO:0044446	GO:0005515	GO:0044444	GO:0010557	GO:0006464
Unigene14521	GO:0016782
Unigene14522	GO:0002164	GO:0010259	GO:0010876
Unigene14523	GO:0022857	GO:0006811	GO:0016787
Unigene14525	GO:0004521	GO:0043231	GO:0042780	GO:0000394
Unigene14526	GO:0008092	GO:0002164	GO:0006936
Unigene14527	GO:0005488	GO:0031519	GO:0016458	GO:0016790	GO:0019941	GO:0000785	GO:0019783	GO:0035521
Unigene14532	GO:0007172	GO:0044446	GO:0007270	GO:0030427	GO:0009057	GO:0004674	GO:0000307	GO:0014037	GO:0043005	GO:0031252	GO:0048167	GO:0007411	GO:0030534	GO:0051899	GO:0005102	GO:0043065	GO:0021543	GO:0014706	GO:0043232	GO:0016567	GO:0015031	GO:0051726	GO:0021603	GO:0033674	GO:0016477	GO:0017158	GO:0007600	GO:0043231	GO:0032559	GO:0030546	GO:0042501	GO:0043066	GO:0006897	GO:0031589	GO:0021953	GO:0045202	GO:0046823	GO:0007632	GO:0030036	GO:0006950	GO:0044444	GO:0021549	GO:0048598	GO:0003407	GO:0044297
Unigene14533	GO:0046872
Unigene14535	GO:0016477	GO:0033205	GO:0002164	GO:0007010	GO:0015629	GO:0006897	GO:0005198	GO:0048806	GO:0032559	GO:0009790
Unigene1453	GO:0044448	GO:0046914	GO:0007478	GO:0008283	GO:0001736
Unigene14541	GO:0016879	GO:0044464	GO:0043412	GO:0005488
Unigene14542	GO:0017111	GO:0044464	GO:0032561	GO:0035556
Unigene14543	GO:0006952	GO:0030135	GO:0006903	GO:0043234	GO:0042175	GO:0016564	GO:0005768	GO:0051301	GO:0001505	GO:0042995	GO:0007281	GO:0016197	GO:0006904	GO:0035146
Unigene14545	GO:0003824	GO:0005488
Unigene14546	GO:0003676	GO:0042623
Unigene1454	GO:0005488	GO:0010038	GO:0065007	GO:0044424	GO:0006350
Unigene14559	GO:0043231	GO:0044444	GO:0016020
Unigene1455	GO:0031228	GO:0046921	GO:0006486
Unigene14560	GO:0004527	GO:0004519	GO:0043169	GO:0008334	GO:0031124	GO:0003723	GO:0005849
Unigene14561	GO:0030427	GO:0005818	GO:0007267	GO:0070161	GO:0001558	GO:0016198	GO:0007420	GO:0008587	GO:0035148	GO:0035146	GO:0001709	GO:0007019	GO:0015631	GO:0060541	GO:0044444
Unigene14565	GO:0005488	GO:0043231	GO:0000070	GO:0044427	GO:0004553	GO:0007399	GO:0044425	GO:0000793
Unigene14566	GO:0009987	GO:0050896	GO:0005488	GO:0050789	GO:0008152
Unigene14568	GO:0007166	GO:0031224	GO:0005488	GO:0004888	GO:0023060
Unigene14571	GO:0009790	GO:0032561	GO:0005381	GO:0031224	GO:0006826
Unigene14572	GO:0005737	GO:0005488	GO:0044237	GO:0016783
Unigene1457	GO:0017111	GO:0031224	GO:0015405	GO:0032559
Unigene14581	GO:0008641	GO:0043231	GO:0043234	GO:0051091	GO:0032446	GO:0019941	GO:0032559
Unigene14587	GO:0017111	GO:0003723	GO:0000166
Unigene14588	GO:0006915	GO:0044424	GO:0007219	GO:0006810
Unigene14589	GO:0016788
Unigene1458	GO:0031981
Unigene14594	GO:0040009	GO:0048806	GO:0006915	GO:0005488	GO:0016477	GO:0009653	GO:0043231	GO:0006897
Unigene14595	GO:0003676	GO:0005681	GO:0000398	GO:0031981
Unigene1459	GO:0004152	GO:0051540	GO:0019856	GO:0009174	GO:0016628	GO:0044424
Unigene14601	GO:0004672	GO:0006464	GO:0032559
Unigene14605	GO:0019887	GO:0023060
Unigene14606	GO:0015630	GO:0000166	GO:0004812	GO:0006418
Unigene14610	GO:0008152	GO:0016491
Unigene14612	GO:0004812	GO:0006418	GO:0000166	GO:0015630
Unigene14614	GO:0015405	GO:0006810	GO:0031224	GO:0042623	GO:0032559
Unigene14617	GO:0005488
Unigene14619	GO:0046914	GO:0043231	GO:0016020	GO:0016836
Unigene1461	GO:0003676	GO:0000380	GO:0016790	GO:0043231	GO:0044444	GO:0032991
Unigene14620	GO:0005488	GO:0004672	GO:0009267	GO:0002700	GO:0006914
Unigene14621	GO:0043231	GO:0006909	GO:0042051	GO:0007010	GO:0010259	GO:0022410	GO:0046907	GO:0008152	GO:0015631	GO:0003824	GO:0030001	GO:0005887	GO:0005267
Unigene14622	GO:0015698	GO:0005254	GO:0031224
Unigene14623	GO:0009113	GO:0032879	GO:0051241	GO:0044057	GO:0001701	GO:0046102	GO:0034656	GO:0031982	GO:0010647	GO:0042113	GO:0046700	GO:0046085	GO:0043231	GO:0044459	GO:0045582	GO:0035466	GO:0050778	GO:0009127	GO:0065008	GO:0007166	GO:0046914	GO:0006950	GO:0044444	GO:0016814	GO:0070229
Unigene14624	GO:0005488
Unigene14628	GO:0031032	GO:0006935	GO:0042551	GO:0033267	GO:0048812	GO:0016020
Unigene1462	GO:0016055	GO:0007444	GO:0050794	GO:0035466
Unigene14638	GO:0004930	GO:0007186	GO:0016740
Unigene14642	GO:0009987	GO:0031224	GO:0017111	GO:0006810	GO:0043231	GO:0019866	GO:0008152	GO:0015405	GO:0032559
Unigene14649	GO:0007472
Unigene1464	GO:0016787
Unigene14652	GO:0005737	GO:0005083
Unigene14655	GO:0007591	GO:0044464	GO:0040003
Unigene14658	GO:0005488
Unigene14660	GO:0043231	GO:0043234	GO:0006352	GO:0006909	GO:0006355	GO:0016251	GO:0008135
Unigene14661	GO:0008152	GO:0003824
Unigene14665	GO:0031224	GO:0005218	GO:0015630	GO:0004871	GO:0046872	GO:0003012	GO:0006875	GO:0031090	GO:0070838
Unigene14676	GO:0044444	GO:0000166
Unigene14681	GO:0016020	GO:0006810	GO:0010876
Unigene14683	GO:0015405	GO:0006810	GO:0031224	GO:0042623	GO:0032559
Unigene14690	GO:0006644
Unigene14692	GO:0048037	GO:0016769
Unigene14699	GO:0005198	GO:0005515	GO:0007275	GO:0006901	GO:0005626	GO:0005543	GO:0012502	GO:0045807	GO:0043232	GO:0030136	GO:0043280
Unigene1469	GO:0005488	GO:0006901	GO:0022892	GO:0030136	GO:0030119	GO:0001505	GO:0015031
Unigene14702	GO:0046872	GO:0003676
Unigene14705	GO:0006810	GO:0005488	GO:0004871	GO:0008152	GO:0016020
Unigene1470	GO:0044448	GO:0005856	GO:0050954	GO:0042623	GO:0007476	GO:0042995	GO:0030029	GO:0017022	GO:0032559
Unigene14711	GO:0005488
Unigene1471	GO:0044464	GO:0003723
Unigene14721	GO:0004812	GO:0006418	GO:0032559	GO:0044424
Unigene14728	GO:0009605	GO:0007626	GO:0007267	GO:0007043	GO:0043231	GO:0043296	GO:0010259	GO:0008556	GO:0035151	GO:0006812	GO:0009792	GO:0009628	GO:0050877	GO:0005887	GO:0005488	GO:0007416	GO:0048871
Unigene1472	GO:0000314	GO:0005198
Unigene14737	GO:0016831
Unigene1473	GO:0009888	GO:0005515	GO:0043231	GO:0010741	GO:0034330	GO:0070161	GO:0033673	GO:0042476	GO:0008283	GO:0005737	GO:0032155	GO:0031252	GO:0030154	GO:0042995	GO:0043232	GO:0001704	GO:0000165
Unigene14740	GO:0003824
Unigene14741	GO:0017110
Unigene14748	GO:0030247	GO:0016787	GO:0006022
Unigene14753	GO:0016787
Unigene14754	GO:0042623	GO:0016741	GO:0032559	GO:0009451	GO:0006396
Unigene14756	GO:0006479	GO:0008757	GO:0044424	GO:0008276
Unigene14761	GO:0030097	GO:0043231	GO:0016769	GO:0048037
Unigene14768	GO:0046872	GO:0004871	GO:0031224	GO:0016740
Unigene14769	GO:0016881	GO:0005515	GO:0043231
Unigene14775	GO:0005488
Unigene14782	GO:0046872
Unigene14784	GO:0033057	GO:0005198	GO:0007163	GO:0002164	GO:0016460	GO:0055003	GO:0040011	GO:0001708	GO:0006936	GO:0040009	GO:0003779	GO:0055008	GO:0046872	GO:0008104	GO:0043050	GO:0009790	GO:0002376	GO:0033206	GO:0022403	GO:0010171	GO:0016049	GO:0003015	GO:0043292
Unigene14785	GO:0006684	GO:0004620
Unigene14789	GO:0004812	GO:0006418	GO:0032559	GO:0015630
Unigene1478	GO:0007166
Unigene14790	GO:0031966	GO:0006071	GO:0006641	GO:0016301	GO:0032559
Unigene14794	GO:0042995	GO:0031224	GO:0006811	GO:0015298
Unigene14796	GO:0005634
Unigene14802	GO:0005488
Unigene14806	GO:0005488
Unigene1480	GO:0017111	GO:0044425	GO:0000166
Unigene14810	GO:0016746
Unigene14816	GO:0045926	GO:0035556	GO:0005488	GO:0006915	GO:0022402	GO:0005913	GO:0001745	GO:0045570	GO:0016310	GO:0016197	GO:0007178	GO:0008283	GO:0007346
Unigene14819	GO:0006024	GO:0006996	GO:0015630	GO:0042993	GO:0051301	GO:0030166	GO:0015629	GO:0048513	GO:0008194	GO:0032559
Unigene1481	GO:0016881	GO:0060255	GO:0006464
Unigene14827	GO:0044464	GO:0007606	GO:0005488	GO:0004930
Unigene14829	GO:0016020
Unigene14831	GO:0000377	GO:0048731	GO:0005681
Unigene1483	GO:0043234	GO:0046914	GO:0051726	GO:0016628	GO:0044464	GO:0032446	GO:0019787
Unigene14840	GO:0065008	GO:0048869	GO:0043234	GO:0006909	GO:0030030	GO:0007423	GO:0006935	GO:0030036	GO:0050794	GO:0044424
Unigene14841	GO:0035556	GO:0032561	GO:0004620	GO:0044464	GO:0017111
Unigene14846	GO:0016859	GO:0003676	GO:0044267	GO:0031981	GO:0015630
Unigene14850	GO:0006350
Unigene14852	GO:0006468	GO:0050789	GO:0048812	GO:0044444
Unigene14854	GO:0009987	GO:0050789
Unigene1485	GO:0030119	GO:0005488	GO:0006810
Unigene14860	GO:0016301	GO:0000166
Unigene14863	GO:0006810	GO:0017111
Unigene14866	GO:0043234
Unigene1486	GO:0003824	GO:0005488
Unigene14873	GO:0009056	GO:0015630	GO:0016624	GO:0009060	GO:0005759
Unigene14878	GO:0007019	GO:0043231	GO:0048870	GO:0005874	GO:0044444	GO:0015631
Unigene1487	GO:0005488
Unigene14889	GO:0043234	GO:0003676	GO:0003682	GO:0043231	GO:0006338	GO:0017111	GO:0032559
Unigene14892	GO:0008017	GO:0021543	GO:0021761	GO:0005874	GO:0031109	GO:0005819	GO:0044431
Unigene14907	GO:0051766	GO:0044424	GO:0006464
Unigene14910	GO:0019866	GO:0006779	GO:0016634
Unigene14912	GO:0016903	GO:0008152
Unigene14914	GO:0022891	GO:0044425	GO:0008643
Unigene14916	GO:0009790	GO:0010259	GO:0019538	GO:0009894	GO:0007052	GO:0005838	GO:0070011	GO:0002164
Unigene14917	GO:0005488	GO:0035151	GO:0007411
Unigene14918	GO:0042254	GO:0031981
Unigene1491	GO:0046914
Unigene14927	GO:0009790	GO:0010259	GO:0016787	GO:0044424
Unigene1492	GO:0030286	GO:0043231	GO:0003774	GO:0009566	GO:0009987
Unigene14930	GO:0004721	GO:0007049	GO:0046914	GO:0006796	GO:0006464
Unigene14931	GO:0007409	GO:0007010
Unigene14932	GO:0016903	GO:0008152
Unigene14934	GO:0005488	GO:0030120	GO:0015031
Unigene14935	GO:0005488	GO:0005622
Unigene14936	GO:0005515	GO:0007010
Unigene1493	GO:0007166	GO:0023034	GO:0007613	GO:0009124	GO:0030534	GO:0016021	GO:0010259	GO:0008306	GO:0004016	GO:0007268	GO:0048588	GO:0006950	GO:0007631	GO:0018988	GO:0007617
Unigene14946	GO:0070011	GO:0019538
Unigene1494	GO:0044424	GO:0019538	GO:0008238
Unigene14952	GO:0009653	GO:0016020	GO:0004713	GO:0045137	GO:0048513	GO:0023052	GO:0071842	GO:0030154	GO:0002376	GO:0065007	GO:0005488
Unigene14953	GO:0031224	GO:0044432	GO:0044267	GO:0030425	GO:0046872	GO:0044297	GO:0005515	GO:0030529	GO:0032502	GO:0015031
Unigene14954	GO:0070011
Unigene14961	GO:0004812	GO:0006418	GO:0000166
Unigene14968	GO:0043169	GO:0023060	GO:0017111	GO:0032559	GO:0015629
Unigene1496	GO:0043234	GO:0000794	GO:0031981	GO:0000775	GO:0000785	GO:0048232	GO:0044430	GO:0007140
Unigene1497	GO:0017111	GO:0005083	GO:0043231	GO:0046914	GO:0032012	GO:0032561
Unigene14989	GO:0006810	GO:0004970	GO:0007613	GO:0007267	GO:0007215	GO:0055065	GO:0006873	GO:0005231	GO:0008328	GO:0008306
Unigene1498	GO:0005515
Unigene14993	GO:0070011
Unigene14994	GO:0005743	GO:0008320	GO:0015031
Unigene14995	GO:0006525	GO:0009072	GO:0044444	GO:0016823
Unigene14996	GO:0004721	GO:0006796	GO:0006464
Unigene14997	GO:0006525	GO:0009072	GO:0044444	GO:0016823
Unigene15003	GO:0003824
Unigene15006	GO:0005488
Unigene15009	GO:0003723	GO:0044444	GO:0003824	GO:0032559	GO:0002097
Unigene1500	GO:0043234	GO:0006903	GO:0006904	GO:0044424
Unigene15015	GO:0065008	GO:0007267	GO:0007010	GO:0005085	GO:0010769	GO:0007165
Unigene15016	GO:0006333	GO:0003676	GO:0008023
Unigene15022	GO:0016787	GO:0006629
Unigene15023	GO:0034062	GO:0016591	GO:0006351	GO:0003676
Unigene15025	GO:0043161	GO:0005488	GO:0051439	GO:0005838
Unigene15028	GO:0032502	GO:0032501
Unigene1502	GO:0008135	GO:0043234	GO:0006413	GO:0007052	GO:0044444
Unigene15033	GO:0005875	GO:0000819	GO:0005876	GO:0000226	GO:0000090	GO:0003774	GO:0000166
Unigene15035	GO:0004152	GO:0051540	GO:0019856	GO:0009174	GO:0016628	GO:0044424
Unigene15036	GO:0016798	GO:0008152
Unigene15041	GO:0044444
Unigene15046	GO:0005488	GO:0000314	GO:0010467	GO:0040007	GO:0006996	GO:0005198
Unigene1504	GO:0046914	GO:0006308	GO:0031981	GO:0008409
Unigene15050	GO:0006412	GO:0030529	GO:0005198
Unigene15051	GO:0005488	GO:0043231	GO:0016876	GO:0006412	GO:0043039
Unigene15054	GO:0043229	GO:0034968	GO:0002164	GO:0030518	GO:0018024	GO:0007444	GO:0005515
Unigene15056	GO:0044424
Unigene15057	GO:0019538	GO:0004175
Unigene1505	GO:0006024	GO:0015020	GO:0006818	GO:0005488	GO:0006041	GO:0015662	GO:0015012	GO:0007178	GO:0005789	GO:0008375
Unigene15062	GO:0042051
Unigene15063	GO:0016568	GO:0031010	GO:0030518	GO:0005102	GO:0048534	GO:0048812	GO:0034728	GO:0010467
Unigene15064	GO:0005488	GO:0006355	GO:0048522	GO:0030099	GO:0007165
Unigene15066	GO:0016491	GO:0005506
Unigene15072	GO:0046914	GO:0003676	GO:0043231
Unigene15076	GO:0031589
Unigene15077	GO:0005626	GO:0043231	GO:0010038	GO:0002164	GO:0035264	GO:0044425	GO:0046983	GO:0044444	GO:0040009	GO:0031090	GO:0000030	GO:0009790	GO:0006487
Unigene15081	GO:0008233
Unigene15082	GO:0005488	GO:0016567	GO:0019787	GO:0031981
Unigene15085	GO:0005740	GO:0070011	GO:0016020	GO:0006996
Unigene15086	GO:0046872	GO:0003676	GO:0005622	GO:0006355
Unigene1511	GO:0005488	GO:0005681	GO:0000377	GO:0045069	GO:0006397	GO:0034518	GO:0016246
Unigene1514	GO:0016772	GO:0005488
Unigene1515	GO:0008152
Unigene15587	GO:0016874	GO:0005488	GO:0006464	GO:0044424
Unigene15591	GO:0016020	GO:0006810
Unigene15593	GO:0043231	GO:0051536	GO:0002164	GO:0010259	GO:0016746	GO:0009060	GO:0044444	GO:0035194	GO:0048806	GO:0016836	GO:0009790
Unigene15597	GO:0048468	GO:0071842	GO:0007399
Unigene15598	GO:0046872	GO:0001703	GO:0008092	GO:0010927
Unigene15601	GO:0044424	GO:0016787
Unigene15602	GO:0030246	GO:0043231	GO:0031224	GO:0016740
Unigene15603	GO:0030528	GO:0006350	GO:0043231
Unigene15605	GO:0000278	GO:0004672	GO:0005813	GO:0051297	GO:0003006	GO:0032559	GO:0006464
Unigene15607	GO:0040008	GO:0006281	GO:0043234	GO:0003676	GO:0016763	GO:0031981	GO:0046914	GO:0010468	GO:0005515	GO:0032868	GO:0000166	GO:0012505	GO:0016485	GO:0006464
Unigene15611	GO:0008205	GO:0048565	GO:0043231	GO:0046872	GO:0001700	GO:0007399	GO:0008395
Unigene15614	GO:0009790	GO:0044421	GO:0008306	GO:0043227	GO:0005488	GO:0016020	GO:0043025
Unigene15615	GO:0003824
Unigene15616	GO:0016811	GO:0010468	GO:0016585	GO:0006325
Unigene15619	GO:0005488	GO:0042254	GO:0031981
Unigene15621	GO:0005626	GO:0031224	GO:0015893	GO:0043231	GO:0042626	GO:0009207	GO:0005911	GO:0012505	GO:0032559
Unigene15623	GO:0016740
Unigene15624	GO:0006259	GO:0042623	GO:0032559
Unigene15625	GO:0044260	GO:0007243	GO:0016740	GO:0048856	GO:0044238
Unigene15629	GO:0000377	GO:0005488	GO:0005681	GO:0000086
Unigene15630	GO:0005488
Unigene15631	GO:0046872	GO:0016491	GO:0016831	GO:0044237	GO:0015977	GO:0009536
Unigene15639	GO:0044464	GO:0032446	GO:0019787	GO:0043169
Unigene15641	GO:0000314	GO:0010467	GO:0005198
Unigene15646	GO:0044424	GO:0016787
Unigene15647	GO:0008152	GO:0003824
Unigene15654	GO:0044464	GO:0016491	GO:0005506
Unigene15658	GO:0016787
Unigene15661	GO:0016881	GO:0005515	GO:0043231
Unigene15665	GO:0030528	GO:0005488	GO:0006350	GO:0043231
Unigene15670	GO:0008092	GO:0030032	GO:0009887	GO:0008064	GO:0044444	GO:0016020
Unigene15676	GO:0019363	GO:0016763	GO:0002164	GO:0044444	GO:0006950	GO:0048806	GO:0009790
Unigene15686	GO:0016876	GO:0006418	GO:0044424
Unigene15690	GO:0009987	GO:0005488	GO:0016301	GO:0016020
Unigene15694	GO:0043005	GO:0005856	GO:0046914	GO:0010468	GO:0007088	GO:0042802	GO:0008045	GO:0003824	GO:0008104	GO:0000152	GO:0021955
Unigene15697	GO:0043232
Unigene15698	GO:0016859	GO:0004871	GO:0006558	GO:0006570	GO:0044424
Unigene15703	GO:0048856	GO:0009987
Unigene15714	GO:0005773	GO:0005488	GO:0000407	GO:0007033
Unigene15723	GO:0005515
Unigene15724	GO:0046872	GO:0031224
Unigene15725	GO:0005488	GO:0006396	GO:0044424
Unigene15730	GO:0006310
Unigene15735	GO:0065007
Unigene15738	GO:0005488	GO:0045240	GO:0016830	GO:0005739	GO:0016491	GO:0009063
Unigene15739	GO:0044459	GO:0008152
Unigene15743	GO:0008233
Unigene15745	GO:0019941	GO:0016755	GO:0016747	GO:0006464
Unigene15749	GO:0005488
Unigene15751	GO:0016859	GO:0004871	GO:0006558	GO:0006570	GO:0044424
Unigene15752	GO:0021536	GO:0051648	GO:0002164	GO:0048897	GO:0048893	GO:0048894	GO:0014037	GO:0009790	GO:0006897	GO:0009887	GO:0045161	GO:0005488	GO:0046903
Unigene15753	GO:0044444	GO:0031224	GO:0051234
Unigene15754	GO:0046914	GO:0070161	GO:0000768	GO:0044424
Unigene15755	GO:0005083	GO:0008047	GO:0007613	GO:0035264	GO:0010259	GO:0007626	GO:0019935	GO:0051056	GO:0044464	GO:0008306	GO:0042065	GO:0006950
Unigene15761	GO:0016020
Unigene15763	GO:0043231	GO:0016421	GO:0002164	GO:0048878	GO:0032559	GO:0003333	GO:0016881	GO:0009790	GO:0009948	GO:0019842	GO:0019217	GO:0018988	GO:0044444	GO:0000270
Unigene15765	GO:0044444	GO:0003824
Unigene15769	GO:0009987
Unigene15774	GO:0008152	GO:0005488	GO:0003824
Unigene15775	GO:0070011
Unigene15778	GO:0031224	GO:0030246	GO:0043231	GO:0016740
Unigene15781	GO:0031981	GO:0005515	GO:0032868	GO:0000166	GO:0030001	GO:0010557	GO:0044427	GO:0043627	GO:0006259	GO:0007264	GO:0004674	GO:0043234	GO:0010038	GO:0009628	GO:0009887	GO:0006464	GO:0042598	GO:0044444	GO:0000803	GO:0007049
Unigene15784	GO:0006631	GO:0043231	GO:0016297	GO:0006641	GO:0042802	GO:0006732	GO:0044444	GO:0000267	GO:0050661	GO:0016836
Unigene15787	GO:0048731	GO:0009987
Unigene15792	GO:0016798	GO:0008152
Unigene15793	GO:0016020
Unigene15796	GO:0019538	GO:0004175
Unigene15797	GO:0044464	GO:0005488
Unigene15798	GO:0044428	GO:0030529	GO:0016071	GO:0006396
Unigene15800	GO:0005488
Unigene15803	GO:0008152	GO:0003824	GO:0005488
Unigene15809	GO:0009790	GO:0002164
Unigene15811	GO:0010035	GO:0044238	GO:0051179	GO:0042981	GO:0048513	GO:0023033	GO:0051128	GO:0010033	GO:0006796	GO:0043170	GO:0005515	GO:0048523	GO:0044424	GO:0065008	GO:0004437	GO:0004721
Unigene15812	GO:0010467	GO:0005488	GO:0008168
Unigene15813	GO:0046872	GO:0031012	GO:0023060
Unigene15816	GO:0032991	GO:0043231	GO:0003712	GO:0006357	GO:0006915	GO:0003676	GO:0006259	GO:0051325	GO:0043009	GO:0001071	GO:0034599	GO:0000775	GO:0008104
Unigene15824	GO:0005488	GO:0032991	GO:0034399	GO:0006396
Unigene15826	GO:0043231	GO:0016758
Unigene15833	GO:0048534	GO:0044464	GO:0001700	GO:0050794	GO:0005488	GO:0008152
Unigene15838	GO:0012501	GO:0050896	GO:0043231	GO:0007243	GO:0032559	GO:0004702	GO:0006464
Unigene15839	GO:0005856	GO:0005488	GO:0009987
Unigene15843	GO:0070161	GO:0000165	GO:0035153	GO:0001700	GO:0007155	GO:0005911	GO:0035146
Unigene15845	GO:0009790	GO:0044421	GO:0009653	GO:0018988	GO:0043231	GO:0070011	GO:0002164
Unigene15847	GO:0003676	GO:0009653	GO:0007275	GO:0031981
Unigene15850	GO:0031124	GO:0034399
Unigene15856	GO:0019866	GO:0043169	GO:0009653	GO:0043231	GO:0008152	GO:0016846
Unigene15857	GO:0012505	GO:0044431	GO:0022892	GO:0006906	GO:0015031
Unigene15859	GO:0046914	GO:0043231	GO:0046578	GO:0048562	GO:0044427	GO:0045165	GO:0010468	GO:0048806	GO:0003676	GO:0004386	GO:0032559	GO:0042623	GO:0006325	GO:0040025
Unigene15860	GO:0043231	GO:0003712	GO:0006915	GO:0003676	GO:0007049	GO:0010468	GO:0001071	GO:0007568	GO:0006351
Unigene15865	GO:0046872
Unigene15876	GO:0010259	GO:0005515	GO:0006950
Unigene15880	GO:0043231	GO:0010468	GO:0002164	GO:0003677	GO:0005515	GO:0040009	GO:0006350	GO:0009790
Unigene15882	GO:0043231	GO:0000070	GO:0000796	GO:0005515
Unigene15885	GO:0023014	GO:0050896	GO:0006468	GO:0004672	GO:0031981	GO:0023033	GO:0006351	GO:0032559
Unigene15888	GO:0005488
Unigene15889	GO:0000030	GO:0043231	GO:0016020	GO:0006487
Unigene15894	GO:0017111
Unigene15895	GO:0005488
Unigene15896	GO:0016020	GO:0043231
Unigene15898	GO:0043062	GO:0008233	GO:0005576	GO:0005198
Unigene15905	GO:0006412	GO:0008135
Unigene15908	GO:0008092	GO:0031224	GO:0017111	GO:0043169	GO:0008047	GO:0023060	GO:0004674	GO:0023033	GO:0016459	GO:0050953	GO:0032559
Unigene15920	GO:0010468	GO:0006351	GO:0003676	GO:0001071	GO:0005634
Unigene15921	GO:0017111	GO:0032559	GO:0015629
Unigene15923	GO:0002165
Unigene15940	GO:0032561	GO:0005381	GO:0031224	GO:0017111	GO:0006826
Unigene15943	GO:0016881	GO:0060255	GO:0006464
Unigene15944	GO:0040009	GO:0048806	GO:0005488	GO:0007369	GO:0002164	GO:0032991	GO:0006396
Unigene15946	GO:0007275	GO:0031981
Unigene15951	GO:0006979	GO:0003723	GO:0006996	GO:0051259	GO:0004175	GO:0010843	GO:0042623	GO:0019941	GO:0019899	GO:0005759	GO:0051131	GO:0032559	GO:0043566
Unigene15954	GO:0051234	GO:0044448	GO:0003012	GO:0035026	GO:0051301	GO:0017022	GO:0032155	GO:0035151	GO:0007391	GO:0003002	GO:0031674	GO:0032559	GO:0035071	GO:0030010	GO:0031034	GO:0010927	GO:0016887	GO:0001738	GO:0007476	GO:0016477	GO:0031032	GO:0016459
Unigene15956	GO:0046872	GO:0035556	GO:0032561	GO:0044237	GO:0006810	GO:0016765	GO:0032559	GO:0044424
Unigene15962	GO:0048610	GO:0019953	GO:0003006	GO:0016787
Unigene15963	GO:0004871	GO:0044459	GO:0006810	GO:0031224	GO:0005231
Unigene15969	GO:0031224
Unigene15970	GO:0005083	GO:0044464	GO:0002118	GO:0000768	GO:0032011
Unigene15972	GO:0006399	GO:0003676	GO:0008170
Unigene15973	GO:0001505	GO:0006810
Unigene15974	GO:0009987	GO:0005488
Unigene15977	GO:0019538	GO:0004180
Unigene15978	GO:0016192	GO:0004725	GO:0007269	GO:0030141	GO:0005798
Unigene15981	GO:0004812	GO:0003676	GO:0006412	GO:0043039	GO:0000166
Unigene15990	GO:0005975	GO:0043169	GO:0015923
Unigene15992	GO:0005488
Unigene15995	GO:0006811	GO:0009987	GO:0005261
Unigene15997	GO:0006260	GO:0004175	GO:0019538	GO:0046914	GO:0003676	GO:0044464	GO:0034061
Unigene15998	GO:0002562	GO:0016874	GO:0006266	GO:0043234	GO:0030154	GO:0005488	GO:0005634	GO:0006281
Unigene15	GO:0016787	GO:0000166
Unigene16000	GO:0044424
Unigene16007	GO:0042254	GO:0031981
Unigene16008	GO:0008152	GO:0016779
Unigene16012	GO:0046914	GO:0050953	GO:0042065	GO:0005515	GO:0007281	GO:0019787
Unigene16014	GO:0007166	GO:0031224	GO:0004930	GO:0023060
Unigene16018	GO:0044424	GO:0051179	GO:0009987
Unigene16019	GO:0003712	GO:0006357	GO:0044427	GO:0031981	GO:0000377	GO:0005102	GO:0030529
Unigene16020	GO:0070071	GO:0005488
Unigene16023	GO:0070071	GO:0005488
Unigene16026	GO:0031980	GO:0030554	GO:0016668	GO:0048598	GO:0001669	GO:0019538	GO:0022904	GO:0042995	GO:0006873	GO:0003006
Unigene16032	GO:0016020
Unigene16036	GO:0003676	GO:0015934	GO:0006412	GO:0005198
Unigene16041	GO:0003723	GO:0006396	GO:0044424
Unigene16042	GO:0005488
Unigene16043	GO:0005488	GO:0044424
Unigene16045	GO:0006259	GO:0006464	GO:0003676	GO:0032561	GO:0004672	GO:0016462	GO:0032559
Unigene16047	GO:0006259	GO:0031981	GO:0000166
Unigene16054	GO:0005694	GO:0043231
Unigene16055	GO:0032561	GO:0033057	GO:0017111	GO:0031033	GO:0004620	GO:0002164	GO:0014866	GO:0045137	GO:0048870	GO:0032155	GO:0000912	GO:0009790	GO:0007292	GO:0001956	GO:0044444	GO:0019900	GO:0035556
Unigene16060	GO:0030286	GO:0016887	GO:0015631	GO:0007017	GO:0003774	GO:0000166
Unigene16062	GO:0006519	GO:0016846	GO:0048037
Unigene16063	GO:0008144	GO:0051937	GO:0042428	GO:0016021	GO:0005326	GO:0008504	GO:0008080	GO:0015291	GO:0042749	GO:0042417	GO:0019336	GO:0032502
Unigene16064	GO:0005654	GO:0023034	GO:0042802	GO:0006464	GO:0045449	GO:0019899
Unigene16065	GO:0006810	GO:0006629
Unigene16067	GO:0050658	GO:0005488
Unigene16069	GO:0009790	GO:0009069	GO:0016742	GO:0048037
Unigene16073	GO:0006810	GO:0044464
Unigene16079	GO:0006412	GO:0005488	GO:0016811	GO:0016874	GO:0044444	GO:0000267	GO:0065003
Unigene16083	GO:0005488
Unigene16084	GO:0031406	GO:0046914	GO:0006558	GO:0016714
Unigene16087	GO:0006909	GO:0005488
Unigene16089	GO:0005488
Unigene16099	GO:0045165	GO:0051301	GO:0048513	GO:0050794	GO:0044424	GO:0048699
Unigene16100	GO:0005975	GO:0044424	GO:0019203
Unigene16101	GO:0016743	GO:0009064	GO:0016879	GO:0016810	GO:0009058	GO:0032559
Unigene16103	GO:0004553	GO:0005488
Unigene16106	GO:0048812	GO:0048513	GO:0006350
Unigene16112	GO:0010259	GO:0018988	GO:0048729	GO:0040009	GO:0002164
Unigene16118	GO:0016868	GO:0044464	GO:0004871	GO:0044260
Unigene16122	GO:0003678	GO:0006259	GO:0002164	GO:0005838	GO:0010259	GO:0040009	GO:0009057	GO:0009653	GO:0032559	GO:0009790
Unigene16128	GO:0030528	GO:0003676	GO:0042623	GO:0000118	GO:0048812	GO:0048513	GO:0004386	GO:0034728	GO:0005694	GO:0003682
Unigene16129	GO:0046872	GO:0006464	GO:0004672	GO:0032559	GO:0044424
Unigene16132	GO:0006259	GO:0031981	GO:0003677	GO:0005515	GO:0016462	GO:0000166	GO:0005657
Unigene16133	GO:0005488	GO:0031981	GO:0050794	GO:0006350
Unigene16138	GO:0009792	GO:0005488	GO:0048598	GO:0016567	GO:0007178	GO:0044464	GO:0040007	GO:0019787	GO:0016564
Unigene16140	GO:0005488	GO:0044464	GO:0023052	GO:0004888
Unigene16143	GO:0019866	GO:0005488	GO:0043231
Unigene16144	GO:0016108	GO:0007165	GO:0048102	GO:0006726
Unigene16145	GO:0044464	GO:0046914
Unigene16146	GO:0032156	GO:0032561	GO:0051301
Unigene16147	GO:0016787
Unigene16148	GO:0034614	GO:0006357	GO:0001932	GO:0031981	GO:0010557	GO:0018394	GO:0030528	GO:0051495	GO:0035258	GO:0043234	GO:0004468	GO:0014706	GO:0007243	GO:0030162	GO:0008134	GO:0001071	GO:0009653	GO:0031960	GO:0009101	GO:0033993	GO:0000060	GO:0034622	GO:0030307	GO:0009952	GO:0009892	GO:0010038	GO:0019901	GO:0033189	GO:0043565	GO:0051099	GO:0009746	GO:0030323	GO:0006412
Unigene16150	GO:0016407
Unigene16151	GO:0007411	GO:0070011	GO:0007414	GO:0046872	GO:0007476	GO:0016485
Unigene16155	GO:0017111	GO:0043231	GO:0007126	GO:0048232	GO:0034660	GO:0043186	GO:0000166	GO:0006306	GO:0032502
Unigene16157	GO:0044464
Unigene16159	GO:0005488	GO:0000819	GO:0007067	GO:0005694
Unigene16160	GO:0004674	GO:0015630
Unigene16165	GO:0016020
Unigene16166	GO:0005856
Unigene16168	GO:0006810	GO:0006996	GO:0040007	GO:0000003	GO:0012505	GO:0007275	GO:0051649
Unigene16169	GO:0008380	GO:0003676	GO:0043231
Unigene16170	GO:0006359	GO:0030154	GO:0003006	GO:0005635
Unigene16174	GO:0016788
Unigene16175	GO:0060089	GO:0010468	GO:0006351	GO:0003676	GO:0001071	GO:0043231	GO:0023060
Unigene16179	GO:0008380	GO:0003676	GO:0043231
Unigene16183	GO:0005488
Unigene16191	GO:0006796	GO:0044464	GO:0004721
Unigene16192	GO:0031589
Unigene16193	GO:0043231	GO:0000070	GO:0003676	GO:0044427	GO:0004553	GO:0007399	GO:0044425	GO:0000166	GO:0000793
Unigene16194	GO:0044424	GO:0005488
Unigene16195	GO:0005975	GO:0016798
Unigene16196	GO:0005488
Unigene16197	GO:0006396	GO:0005681	GO:0042623	GO:0048729	GO:0002164	GO:0042254	GO:0035194	GO:0040009	GO:0006897	GO:0030684	GO:0003724	GO:0048806	GO:0032559	GO:0009790
Unigene16198	GO:0005488	GO:0043231	GO:0000070	GO:0044427	GO:0044425	GO:0003824
Unigene16203	GO:0030528	GO:0043231	GO:0000165	GO:0042802	GO:0001071	GO:0003677	GO:0006970	GO:0019432	GO:0002251	GO:0007610	GO:0010551
Unigene16206	GO:0006810	GO:0015291	GO:0016021	GO:0005326
Unigene16210	GO:0030176
Unigene16211	GO:0007411	GO:0070011	GO:0007414	GO:0046872	GO:0007476	GO:0016485
Unigene16212	GO:0043087	GO:0006909	GO:0045926	GO:0008283	GO:0008047	GO:0010259	GO:0044424	GO:0009966	GO:0033554	GO:0016049	GO:0035467	GO:0019899	GO:0007049	GO:0031667
Unigene16216	GO:0031224	GO:0043296	GO:0021782
Unigene16218	GO:0007591	GO:0044464	GO:0040003
Unigene16219	GO:0016830	GO:0043231
Unigene16222	GO:0004721	GO:0044237	GO:0005739
Unigene16225	GO:0017111	GO:0043231	GO:0007126	GO:0048232	GO:0034660	GO:0043186	GO:0000166	GO:0006306	GO:0032502
Unigene16229	GO:0030005	GO:0007043	GO:0005506	GO:0000041
Unigene16230	GO:0005488
Unigene16231	GO:0005488
Unigene16234	GO:0006810	GO:0043231	GO:0016021	GO:0019866	GO:0002164	GO:0010259	GO:0015291	GO:0040009	GO:0044237	GO:0048806	GO:0009790	GO:0015114
Unigene16235	GO:0044464	GO:0046914	GO:0019538	GO:0004175
Unigene16241	GO:0070076	GO:0043231	GO:0032453	GO:0016741	GO:0030554	GO:0043392	GO:0003713	GO:0035258	GO:0010551
Unigene16244	GO:0005488
Unigene16249	GO:0006013	GO:0044464	GO:0048037	GO:0021550	GO:0016836
Unigene16251	GO:0005768	GO:0046872	GO:0031982	GO:0031090
Unigene16253	GO:0006909	GO:0003677
Unigene16254	GO:0019538	GO:0004672	GO:0004175	GO:0032559
Unigene16259	GO:0006952	GO:0016887	GO:0009888	GO:0030030	GO:0015629	GO:0000166	GO:0042995	GO:0009855
Unigene16260	GO:0007275
Unigene16264	GO:0016407
Unigene16265	GO:0048741	GO:0045202	GO:0007010	GO:0048588	GO:0033267	GO:0005515	GO:0016020
Unigene16269	GO:0007264	GO:0001745	GO:0007169	GO:0005515	GO:0007424	GO:0000578	GO:0044424	GO:0016020
Unigene16272	GO:0004553	GO:0043169	GO:0044238
Unigene16273	GO:0030001	GO:0005261	GO:0031224
Unigene16280	GO:0051276	GO:0032300	GO:0032559	GO:0003690	GO:0006281
Unigene16285	GO:0006810
Unigene16289	GO:0003676	GO:0043484	GO:0043231	GO:0030529
Unigene16290	GO:0031981	GO:0005515	GO:0043161	GO:0044430	GO:0015630	GO:0051439	GO:0016043	GO:0044444
Unigene16297	GO:0044237	GO:0016787	GO:0044464
Unigene16308	GO:0040025	GO:0005515	GO:0035194	GO:0006351	GO:0016573	GO:0043189	GO:0009790
Unigene16319	GO:0046914	GO:0006464	GO:0004672	GO:0031090	GO:0043231	GO:0032559
Unigene16320	GO:0043231	GO:0008483	GO:0044444	GO:0008152	GO:0048037
Unigene16325	GO:0009314	GO:0030098	GO:0006996	GO:0006281	GO:0004518
Unigene16327	GO:0003676
Unigene16330	GO:0006357	GO:0003712	GO:0001944	GO:0008283	GO:0001071	GO:0048513	GO:0019827	GO:0003002	GO:0043234	GO:0000228	GO:0001825	GO:0043566
Unigene16333	GO:0005856	GO:0005515
Unigene16335	GO:0046914	GO:0007414	GO:0007411
Unigene16348	GO:0006581	GO:0004091
Unigene16351	GO:0048731	GO:0017111	GO:0043231	GO:0010467	GO:0044427	GO:0043408	GO:0003676	GO:0006996	GO:0003702	GO:0032559	GO:0012502	GO:0006935	GO:0016477
Unigene16352	GO:0000278	GO:0007265	GO:0005515	GO:0060089	GO:0048812	GO:0043231	GO:0016055	GO:0045165	GO:0051301	GO:0005881	GO:0045185	GO:0003677	GO:0005099	GO:0035466
Unigene16356	GO:0005789	GO:0016787	GO:0015031
Unigene16359	GO:0006810
Unigene16361	GO:0007472
Unigene16362	GO:0000278	GO:0005488
Unigene16364	GO:0005488	GO:0015935	GO:0006412
Unigene16367	GO:0005488
Unigene16370	GO:0044439	GO:0006810	GO:0016462	GO:0006996	GO:0032559
Unigene16388	GO:0001700	GO:0048592	GO:0016337	GO:0016020	GO:0002164	GO:0000768
Unigene16393	GO:0006897	GO:0040009	GO:0002164	GO:0009790
Unigene16394	GO:0046872	GO:0001703	GO:0008092	GO:0010927
Unigene16395	GO:0046914
Unigene16396	GO:0005626	GO:0005488	GO:0048856	GO:0016874	GO:0008283	GO:0043066	GO:0006464
Unigene16405	GO:0005488	GO:0015629	GO:0006996
Unigene16410	GO:0008380	GO:0005488	GO:0030532	GO:0003824
Unigene16412	GO:0005488	GO:0044464	GO:0004888
Unigene16414	GO:0006351
Unigene16417	GO:0006497	GO:0016021
Unigene16420	GO:0000278	GO:0005488
Unigene16424	GO:0032989	GO:0048753	GO:0005884	GO:0007417	GO:0070161	GO:0043296	GO:0044297	GO:0002088	GO:0034331	GO:0048870	GO:0003779	GO:0008105	GO:0048592	GO:0044444	GO:0032400	GO:0030042
Unigene16427	GO:0000278	GO:0007265	GO:0005099	GO:0016055	GO:0043231	GO:0060089	GO:0045165	GO:0051301	GO:0005881	GO:0048812	GO:0045185	GO:0035466
Unigene16428	GO:0044424	GO:0016192
Unigene16429	GO:0000278	GO:0006996
Unigene16431	GO:0017111	GO:0015078	GO:0006754	GO:0016820	GO:0015992	GO:0016469
Unigene16434	GO:0005737	GO:0006909	GO:0005515	GO:0016020
Unigene16435	GO:0015837	GO:0005328	GO:0016020	GO:0005275
Unigene16437	GO:0050896	GO:0048518
Unigene16440	GO:0005488
Unigene16441	GO:0035556	GO:0032561	GO:0006810	GO:0017111
Unigene16452	GO:0008233
Unigene16454	GO:0043062	GO:0016020	GO:0007267	GO:0045202
Unigene16455	GO:0017111	GO:0000166
Unigene16457	GO:0005488	GO:0043231	GO:0015630
Unigene16460	GO:0003824	GO:0005488
Unigene16462	GO:0043169	GO:0006464	GO:0004672	GO:0032559
Unigene16465	GO:0005488	GO:0051276	GO:0005694	GO:0003824	GO:0007549	GO:0010557
Unigene16468	GO:0003824	GO:0005488
Unigene16471	GO:0016715	GO:0006576
Unigene16474	GO:0003933	GO:0009396	GO:0044424
Unigene16482	GO:0009987	GO:0065007	GO:0032502
Unigene16485	GO:0006810	GO:0017111	GO:0000166
Unigene16487	GO:0022402	GO:0051321
Unigene16488	GO:0043231	GO:0043407	GO:0004721	GO:0006464
Unigene16489	GO:0043231	GO:0043407	GO:0004721	GO:0006464
Unigene16490	GO:0048806	GO:0005488	GO:0040009
Unigene16491	GO:0004812	GO:0006418	GO:0000166
Unigene16503	GO:0000278	GO:0030286	GO:0007010	GO:0007292	GO:0048812	GO:0016887	GO:0010769	GO:0010970
Unigene16504	GO:0004871	GO:0009888	GO:0001751	GO:0016020	GO:0004713	GO:0007517	GO:0006935	GO:0002682	GO:0005488	GO:0000165
Unigene16505	GO:0008278	GO:0005488	GO:0000070	GO:0016407	GO:0006473
Unigene16508	GO:0043005	GO:0044297	GO:0016198	GO:0006928	GO:0007431	GO:0004888
Unigene16511	GO:0044451
Unigene16516	GO:0004860	GO:0001932	GO:0019900	GO:0051283	GO:0044424
Unigene16517	GO:0015630	GO:0003824
Unigene16522	GO:0006810
Unigene16524	GO:0044464	GO:0046914
Unigene16526	GO:0006139
Unigene16527	GO:0000166
Unigene16528	GO:0005488	GO:0043231
Unigene16534	GO:0005815	GO:0007126	GO:0000741	GO:0007308	GO:0000087	GO:0007052	GO:0015631
Unigene16539	GO:0005488
Unigene16541	GO:0005488
Unigene16543	GO:0009653	GO:0033057	GO:0043231	GO:0005626	GO:0006355	GO:0016667	GO:0030611	GO:0016853	GO:0006091	GO:0006259	GO:0040008	GO:0031224	GO:0048193	GO:0023060	GO:0019725	GO:0031090	GO:0001775	GO:0035264	GO:0005488	GO:0043066
Unigene16547	GO:0016757	GO:0006497	GO:0031090	GO:0043231	GO:0031224
Unigene16550	GO:0006950	GO:0016567	GO:0043231	GO:0044444	GO:0012501	GO:0019899	GO:0032991
Unigene16553	GO:0046914
Unigene16555	GO:0003824
Unigene16558	GO:0005515	GO:0004866	GO:0023060
Unigene16559	GO:0030246
Unigene16561	GO:0003678	GO:0030528	GO:0003676	GO:0046872	GO:0042623	GO:0000118	GO:0048812	GO:0048513	GO:0034728	GO:0005694	GO:0003682
Unigene16563	GO:0044464	GO:0046914
Unigene16577	GO:0031981	GO:0030528	GO:0006355	GO:0001071	GO:0046983	GO:0043392	GO:0042802	GO:0006282	GO:0030218	GO:0030098	GO:0042108	GO:0043566	GO:0001909
Unigene16581	GO:0016811	GO:0009064	GO:0016023	GO:0031224	GO:0007611
Unigene16585	GO:0016803	GO:0040009	GO:0010033	GO:0042598	GO:0005515	GO:0044237	GO:0016020
Unigene16588	GO:0008104	GO:0005768	GO:0071711	GO:0030695
Unigene16595	GO:0006952	GO:0031224	GO:0004872	GO:0005488	GO:0023060
Unigene16597	GO:0035556	GO:0032561	GO:0006810	GO:0004620
Unigene16602	GO:0045597	GO:0010033	GO:0015629	GO:0009925	GO:0031346	GO:0030041	GO:0008064	GO:0008092	GO:0031252	GO:0032559	GO:0010591	GO:0031038	GO:0012505	GO:0045202
Unigene16611	GO:0004871	GO:0044459	GO:0006810	GO:0031224	GO:0005231
Unigene16613	GO:0046914	GO:0003676	GO:0005622	GO:0032446	GO:0019787
Unigene16614	GO:0004871	GO:0044459	GO:0006810	GO:0031224	GO:0005231
Unigene16617	GO:0033036	GO:0006909	GO:0007097	GO:0004702	GO:0000741	GO:0005815	GO:0000777	GO:0007405	GO:0051301	GO:0007056	GO:0032559	GO:0006464	GO:0007140	GO:0000087
Unigene17120	GO:0046914	GO:0008306
Unigene17121	GO:0006351	GO:0046914	GO:0007423	GO:0005700	GO:0016811	GO:0043231	GO:0003712	GO:0007478	GO:0001071	GO:0007173	GO:0003676	GO:0003002	GO:0009790	GO:0050789	GO:0007476
Unigene17129	GO:0006631	GO:0043231	GO:0003712	GO:0043234	GO:0006355	GO:0002164	GO:0016251	GO:0035264	GO:0010259	GO:0051427	GO:0019915	GO:0040009	GO:0006897	GO:0009790
Unigene17130	GO:0046914	GO:0031461	GO:0042254	GO:0032446	GO:0031981
Unigene17132	GO:0005488	GO:0016604	GO:0044260	GO:0090304	GO:0030529	GO:0031012	GO:0010467	GO:0032502
Unigene17133	GO:0044238	GO:0004553	GO:0043167
Unigene17141	GO:0007276	GO:0004175	GO:0046332	GO:0007178	GO:0070646	GO:0044424
Unigene17142	GO:0015405	GO:0006810	GO:0031224	GO:0017111	GO:0032559
Unigene17144	GO:0016829
Unigene17145	GO:0043234	GO:0015630	GO:0042623	GO:0009207	GO:0032559
Unigene17147	GO:0006277	GO:0043231	GO:0000070	GO:0000808	GO:0006260
Unigene17151	GO:0004812	GO:0006418	GO:0032559	GO:0007033	GO:0044424
Unigene17153	GO:0008135	GO:0043231	GO:0017111	GO:0000166	GO:0006414
Unigene17157	GO:0005488
Unigene17159	GO:0010468	GO:0043231
Unigene17161	GO:0005488
Unigene17164	GO:0016462	GO:0000166
Unigene17169	GO:0005515	GO:0006950	GO:0043231	GO:0044444	GO:0044267	GO:0017111	GO:0032559	GO:0015630
Unigene17170	GO:0006909	GO:0015405	GO:0043234	GO:0031224	GO:0017111	GO:0032559
Unigene17174	GO:0031224	GO:0006820	GO:0008509
Unigene17175	GO:0005488
Unigene17180	GO:0005488	GO:0009201	GO:0046483	GO:0016740
Unigene17183	GO:0005515	GO:0044267	GO:0046872	GO:0003002	GO:0008234	GO:0045449	GO:0016568	GO:0007049
Unigene17184	GO:0003723	GO:0005681	GO:0000380	GO:0000245
Unigene17188	GO:0032300	GO:0017111	GO:0003690	GO:0006310	GO:0006281	GO:0000794	GO:0043073	GO:0009207	GO:0043565	GO:0007143	GO:0007129	GO:0033036
Unigene17189	GO:0006259	GO:0005515	GO:0016787	GO:0005634
Unigene17192	GO:0010468	GO:0003676	GO:0001071	GO:0043231
Unigene17193	GO:0005488	GO:0044464
Unigene17195	GO:0006810
Unigene17203	GO:0000288	GO:0016788
Unigene17204	GO:0005488	GO:0043231	GO:0006350
Unigene17207	GO:0006720	GO:0006732	GO:0031224	GO:0016616	GO:0048037	GO:0000166
Unigene17217	GO:0006810	GO:0016020
Unigene17224	GO:0043170	GO:0019787	GO:0044238	GO:0031674
Unigene17226	GO:0007613	GO:0070011	GO:0043170	GO:0044238
Unigene17230	GO:0003678	GO:0043169	GO:0043231	GO:0003676	GO:0042623	GO:0033554	GO:0000018	GO:0051540	GO:0032559
Unigene17232	GO:0009888	GO:0043231	GO:0048598	GO:0060541	GO:0043232	GO:0004725	GO:0007399	GO:0007017	GO:0007067	GO:0006464
Unigene17239	GO:0012505	GO:0006915	GO:0035251	GO:0031090
Unigene17247	GO:0004672	GO:0002164	GO:0051728	GO:0051301	GO:0019953	GO:0032559	GO:0048806	GO:0009790	GO:0006464
Unigene17252	GO:0016879	GO:0043412	GO:0005622	GO:0005488
Unigene17253	GO:0004527	GO:0004519	GO:0005488	GO:0043231	GO:0016835	GO:0006281
Unigene17254	GO:0016405	GO:0044424
Unigene17258	GO:0009100	GO:0016740	GO:0019725
Unigene17260	GO:0007411	GO:0004871	GO:0005515	GO:0016337	GO:0007389	GO:0016021	GO:0007154	GO:0046872	GO:0042051	GO:0030516	GO:0031345
Unigene17263	GO:0009790	GO:0032561	GO:0044464
Unigene17264	GO:0008135	GO:0034212	GO:0048102
Unigene17265	GO:0007097	GO:0016776	GO:0002164	GO:0035264	GO:0040009	GO:0006139	GO:0019205	GO:0048806	GO:0009790
Unigene17268	GO:0005488	GO:0043229
Unigene17269	GO:0044464	GO:0046914
Unigene17271	GO:0016763
Unigene17274	GO:0003205
Unigene17277	GO:0030427	GO:0005818	GO:0070161	GO:0001558	GO:0016198	GO:0008092	GO:0046872	GO:0007420	GO:0035148	GO:0035146	GO:0001709	GO:0007019	GO:0060541	GO:0044444
Unigene17278	GO:0007591	GO:0044464	GO:0040003
Unigene17279	GO:0005488	GO:0002164	GO:0009790
Unigene17283	GO:0034062	GO:0044452	GO:0006351
Unigene17287	GO:0044260	GO:0016301	GO:0090304	GO:0003676
Unigene17294	GO:0060541	GO:0005975	GO:0034483	GO:0031224	GO:0023060
Unigene17298	GO:0007131	GO:0043231	GO:0006270	GO:0044427	GO:0010468	GO:0051276	GO:0003676	GO:0032559	GO:0043234	GO:0006915	GO:0003678
Unigene17305	GO:0050896	GO:0048066	GO:0032501	GO:0021700	GO:0016197	GO:0008104
Unigene17310	GO:0006909	GO:0048812	GO:0016818	GO:0070603	GO:0035468	GO:0003002	GO:0048667	GO:0005488	GO:0007476
Unigene17315	GO:0005856	GO:0010927	GO:0016874	GO:0042995	GO:0005737
Unigene17318	GO:0004558	GO:0044238	GO:0005488
Unigene17320	GO:0006546	GO:0048037	GO:0016642
Unigene17323	GO:0003724	GO:0016246	GO:0000166	GO:0043231	GO:0051276	GO:0065001	GO:0016070	GO:0044087	GO:0019094	GO:0007126	GO:0043186	GO:0042623	GO:0007293
Unigene17325	GO:0031420	GO:0016301	GO:0006007
Unigene17330	GO:0046872	GO:0010468	GO:0003676	GO:0006350
Unigene17332	GO:0004629	GO:0007626	GO:0060089	GO:0046669	GO:0005626	GO:0007204	GO:0002251	GO:0016028	GO:0008047	GO:0009586	GO:0006650	GO:0046339	GO:0046872	GO:0043954	GO:0019932	GO:0007606
Unigene17333	GO:0042221	GO:0030528	GO:0043231	GO:0010557	GO:0008283	GO:0001071	GO:0045639	GO:0048870	GO:0051726	GO:0043234	GO:0003677	GO:0010551	GO:0030575
Unigene17334	GO:0043169
Unigene17335	GO:0005622
Unigene17338	GO:0005488
Unigene17339	GO:0019538	GO:0004175
Unigene17341	GO:0016874
Unigene17345	GO:0003724	GO:0003676	GO:0042623	GO:0000166
Unigene17346	GO:0030528	GO:0005198	GO:0007163	GO:0043231	GO:0007424	GO:0048168	GO:0001071	GO:0046983	GO:0003002	GO:0019904	GO:0019725	GO:0043234	GO:0003677	GO:0035146	GO:0010551
Unigene17347	GO:0048806	GO:0005488	GO:0016477	GO:0009653	GO:0018988
Unigene17348	GO:0006412
Unigene17353	GO:0005737	GO:0005488	GO:0006400
Unigene17365	GO:0048278
Unigene17366	GO:0050658	GO:0043234	GO:0048193	GO:0044431	GO:0022892
Unigene17377	GO:0008152	GO:0003824
Unigene17381	GO:0017111	GO:0005488	GO:0005622
Unigene17383	GO:0046914	GO:0019538	GO:0004175
Unigene17388	GO:0043231	GO:0003712	GO:0004468	GO:0046914	GO:0010468	GO:0006351
Unigene17394	GO:0005488
Unigene17397	GO:0000323	GO:0044248	GO:0005261	GO:0006875
Unigene17399	GO:0043161	GO:0050896	GO:0044432	GO:0002164	GO:0005515	GO:0044425	GO:0040009	GO:0006897	GO:0048770	GO:0032559
Unigene17400	GO:0048870	GO:0030286	GO:0005930	GO:0003774	GO:0000166
Unigene17408	GO:0016740
Unigene17415	GO:0005488	GO:0006901	GO:0022892	GO:0030119	GO:0051301	GO:0001505	GO:0030100	GO:0030128	GO:0015031
Unigene17416	GO:0010468	GO:0006351	GO:0003677	GO:0001071	GO:0043231
Unigene17420	GO:0005488
Unigene17425	GO:0040009	GO:0009653
Unigene17426	GO:0044439	GO:0046914	GO:0006996
Unigene17429	GO:0006261	GO:0006351
Unigene17439	GO:0051732	GO:0043231	GO:0051733	GO:0043234	GO:0006399	GO:0000394	GO:0006397	GO:0032559	GO:0016246
Unigene17442	GO:0000278	GO:0006261	GO:0003676	GO:0003678	GO:0043231	GO:0032559
Unigene17443	GO:0000278	GO:0006261	GO:0003676	GO:0003678	GO:0043231	GO:0032559
Unigene17448	GO:0006996	GO:0043231	GO:0043234	GO:0007420	GO:0007059	GO:0042551	GO:0048812	GO:0000785	GO:0010467	GO:0032559
Unigene17457	GO:0009880	GO:0032583
Unigene17458	GO:0008135	GO:0043234	GO:0044444	GO:0006412	GO:0015630
Unigene17459	GO:0046914	GO:0019538	GO:0008235
Unigene17460	GO:0005924	GO:0007059	GO:0043234	GO:0043232	GO:0006996	GO:0032559
Unigene17461	GO:0016301
Unigene17464	GO:0046872	GO:0016337	GO:0007267	GO:0016021
Unigene17467	GO:0005576
Unigene17468	GO:0008152	GO:0016491
Unigene17469	GO:0007166	GO:0007613	GO:0009124	GO:0030534	GO:0016021	GO:0010259	GO:0019935	GO:0008306	GO:0004016	GO:0007268	GO:0048588	GO:0006164	GO:0006950	GO:0007631	GO:0018988	GO:0005488	GO:0007617
Unigene17470	GO:0031981	GO:0031016	GO:0007611	GO:0044430	GO:0006412	GO:0048534	GO:0001503	GO:0050900	GO:0022402	GO:0015631	GO:0003723	GO:0001832	GO:0042254
Unigene17473	GO:0006546	GO:0048037	GO:0016642
Unigene17475	GO:0004812	GO:0006418	GO:0032559	GO:0044424
Unigene17476	GO:0008152	GO:0016615
Unigene17478	GO:0007052	GO:0044424
Unigene17479	GO:0006811
Unigene17480	GO:0009790	GO:0010259	GO:0006950	GO:0043231	GO:0044444	GO:0032989	GO:0002164	GO:0032559	GO:0006897
Unigene17481	GO:0005634
Unigene17484	GO:0006915	GO:0005488	GO:0008283	GO:0007399	GO:0044424
Unigene17487	GO:0030528	GO:0043231	GO:0044427	GO:0046914	GO:0006342	GO:0031490
Unigene17489	GO:0032559	GO:0016812
Unigene17493	GO:0005515
Unigene17497	GO:0009987	GO:0005764	GO:0051604	GO:0016787	GO:0016020
Unigene17502	GO:0006909	GO:0015405	GO:0043234	GO:0031224	GO:0017111	GO:0032559
Unigene17506	GO:0065003	GO:0043231
Unigene17514	GO:0042578
Unigene17520	GO:0010467	GO:0016879
Unigene17528	GO:0005488
Unigene17529	GO:0004672	GO:0033057	GO:0002164	GO:0035264	GO:0040009	GO:0009653	GO:0032559	GO:0048806	GO:0009790	GO:0006464
Unigene17532	GO:0007411	GO:0043005
Unigene17535	GO:0043169	GO:0006163	GO:0004114	GO:0023060
Unigene17537	GO:0031224
Unigene17541	GO:0000377	GO:0005488	GO:0005681	GO:0030532
Unigene17542	GO:0005488	GO:0016787
Unigene17552	GO:0005626	GO:0015721	GO:0015893	GO:0016021	GO:0042626	GO:0008509	GO:0044459	GO:0009207	GO:0032559
Unigene17553	GO:0007409	GO:0007010
Unigene17555	GO:0006412	GO:0043231	GO:0043234	GO:0006352	GO:0046914	GO:0006355	GO:0008135	GO:0051098	GO:0003702
Unigene17556	GO:0003676	GO:0005515	GO:0008408	GO:0010467	GO:0044424
Unigene17560	GO:0007052	GO:0044424
Unigene17567	GO:0044238	GO:0044260
Unigene17568	GO:0005488	GO:0006396	GO:0044424
Unigene17571	GO:0001654	GO:0016055	GO:0004672	GO:0008593	GO:0007476	GO:0031647	GO:0005515	GO:0032559	GO:0006464
Unigene17573	GO:0005488
Unigene17578	GO:0044267	GO:0044424	GO:0050896	GO:0005515	GO:0032559
Unigene17579	GO:0032991	GO:0030520	GO:0006357	GO:0043005	GO:0043627	GO:0044297	GO:0005515	GO:0005634
Unigene17583	GO:0019856	GO:0015630	GO:0016763	GO:0006220	GO:0016831
Unigene17587	GO:0016787	GO:0000166	GO:0009408
Unigene17590	GO:0031981	GO:0031016	GO:0007611	GO:0044430	GO:0006412	GO:0048534	GO:0001503	GO:0050900	GO:0022402	GO:0015631	GO:0003723	GO:0001832	GO:0042254
Unigene17595	GO:0030908	GO:0043231	GO:0030529	GO:0006396
Unigene17598	GO:0007017	GO:0017111
Unigene17605	GO:0015630	GO:0003676	GO:0032561
Unigene17608	GO:0005975	GO:0016798
Unigene17613	GO:0005515
Unigene17625	GO:0030247	GO:0016787	GO:0006022
Unigene17627	GO:0006511	GO:0005488	GO:0043231	GO:0030330	GO:0044427	GO:0019222	GO:0019888	GO:0008287	GO:0008283	GO:0008630
Unigene17635	GO:0043231
Unigene17638	GO:0032991	GO:0005515	GO:0002164	GO:0009062	GO:0016558	GO:0010259	GO:0040009	GO:0000268	GO:0021953	GO:0021987	GO:0051259	GO:0009790	GO:0006720	GO:0050877	GO:0007005	GO:0044439	GO:0035264	GO:0010876	GO:0016477
Unigene17639	GO:0005488
Unigene17644	GO:0016020	GO:0043231
Unigene17647	GO:0048565	GO:0008047	GO:0048598	GO:0007476	GO:0007169	GO:0010669	GO:0001700	GO:0007424
Unigene17652	GO:0006464	GO:0009888	GO:0004674	GO:0031674	GO:0005198
Unigene17655	GO:0007417	GO:0065008	GO:0007052	GO:0006959	GO:0048534	GO:0007297	GO:0007169	GO:0030036	GO:0031224	GO:0030030	GO:0032559	GO:0006464	GO:0004714	GO:0033554	GO:0007431	GO:0002682	GO:0048598
Unigene17659	GO:0009987	GO:0005488	GO:0016829	GO:0044464
Unigene17662	GO:0010468	GO:0016887	GO:0043231	GO:0032559
Unigene17663	GO:0005488
Unigene17665	GO:0004175	GO:0046914	GO:0017046	GO:0043171	GO:0017111	GO:0060089	GO:0030162	GO:0003006	GO:0000267	GO:0042165	GO:0009100	GO:0009207	GO:0023060	GO:0042802	GO:0032559	GO:0000502	GO:0030163	GO:0044439	GO:0051704	GO:0051260	GO:0044421
Unigene17667	GO:0005488	GO:0016407
Unigene17669	GO:0050789	GO:0010467
Unigene17676	GO:0008409	GO:0005488	GO:0007472	GO:0048598	GO:0009611	GO:0000291	GO:0001700	GO:0048232	GO:0035194	GO:0030529
Unigene17682	GO:0005488	GO:0031124	GO:0000178	GO:0003824	GO:0034399
Unigene17683	GO:0005488	GO:0007005	GO:0043231	GO:0003006	GO:0008088
Unigene17686	GO:0044424	GO:0019538	GO:0008238	GO:0043169
Unigene17687	GO:0005975	GO:0016798
Unigene17689	GO:0009790	GO:0043021	GO:0006810	GO:0031090	GO:0043231	GO:0008320	GO:0031224
Unigene17693	GO:0016020	GO:0004563
Unigene17696	GO:0009790	GO:0010259	GO:0007052	GO:0010467	GO:0030529	GO:0002164	GO:0051301	GO:0005198
Unigene17699	GO:0010259	GO:0019538	GO:0005838	GO:0043231	GO:0070011	GO:0002164	GO:0015630
Unigene17705	GO:0032559	GO:0019829
Unigene17708	GO:0009790	GO:0003723	GO:0002164
Unigene17710	GO:0043231	GO:0019899	GO:0044425	GO:0044444
Unigene17711	GO:0043234	GO:0005488	GO:0048193	GO:0030135	GO:0022892	GO:0005798	GO:0015031
Unigene17719	GO:0008152	GO:0005488	GO:0070011
Unigene17720	GO:0008152	GO:0070011
Unigene17725	GO:0007275	GO:0016740
Unigene17729	GO:0005488	GO:0040024
Unigene17731	GO:0005488	GO:0040024
Unigene17732	GO:0031163	GO:0005488	GO:0008283	GO:0005819	GO:0006355
Unigene17733	GO:0042992	GO:0005102	GO:0007017	GO:0016020	GO:0000166	GO:0003006	GO:0007227	GO:0043392	GO:0003774	GO:0010608	GO:0005875	GO:0015631	GO:0006508	GO:0012505	GO:0008589	GO:0007472	GO:0019900
Unigene17736	GO:0005488	GO:0044444	GO:0044430	GO:0000775
Unigene17739	GO:0009451
Unigene17741	GO:0008287	GO:0014072	GO:0005488	GO:0006464	GO:0004721	GO:0043232	GO:0019888	GO:0023060
Unigene17743	GO:0016491	GO:0005506
Unigene17744	GO:0005488
Unigene17746	GO:0016874	GO:0005488	GO:0006412
Unigene17747	GO:0016491	GO:0005488
Unigene17752	GO:0044444	GO:0007611
Unigene17753	GO:0000377
Unigene17757	GO:0015405	GO:0006810	GO:0031224	GO:0017111	GO:0032559
Unigene17758	GO:0003002	GO:0005488	GO:0003341	GO:0048870	GO:0003143	GO:0010927	GO:0009855	GO:0044424
Unigene17759	GO:0032583	GO:0042221	GO:0016787	GO:0031461	GO:0006915	GO:0016049	GO:0005488	GO:0000086	GO:0010466	GO:0016564
Unigene17762	GO:0016787	GO:0006396
Unigene17763	GO:0005488
Unigene17764	GO:0016942	GO:0019838	GO:0042598
Unigene17769	GO:0005488
Unigene17774	GO:0006520	GO:0008483
Unigene17779	GO:0004721	GO:0007049	GO:0046914	GO:0006796	GO:0006464
Unigene17781	GO:0044424
Unigene17785	GO:0003824
Unigene17802	GO:0006810	GO:0031224
Unigene17810	GO:0035151	GO:0007411
Unigene17811	GO:0048646	GO:0035466	GO:0005488
Unigene17813	GO:0006351	GO:0003676	GO:0043231
Unigene17815	GO:0040008	GO:0006281	GO:0043234	GO:0016763	GO:0031981	GO:0046872	GO:0005515	GO:0032868	GO:0000166	GO:0012505	GO:0006351	GO:0016485	GO:0006464
Unigene17818	GO:0016020
Unigene17819	GO:0005515	GO:0004871
Unigene17822	GO:0003712	GO:0043234	GO:0023060	GO:0006909	GO:0060089	GO:0006355	GO:0042802	GO:0031647	GO:0051427
Unigene17823	GO:0007043	GO:0005913	GO:0045165	GO:0016337	GO:0051301	GO:0005737	GO:0008105	GO:0002009	GO:0030707	GO:0035088	GO:0007309	GO:0007399	GO:0005488	GO:0048598
Unigene17825	GO:0009790	GO:0048806	GO:0006457	GO:0005515	GO:0002164	GO:0000166	GO:0006897
Unigene17826	GO:0005626	GO:0016055	GO:0046914	GO:0006796	GO:0060089	GO:0006355	GO:0034704	GO:0042995	GO:0005515	GO:0007249	GO:0004721	GO:0006464
Unigene17829	GO:0009888
Unigene17830	GO:0043231
Unigene17836	GO:0004437
Unigene17845	GO:0008233
Unigene17850	GO:0044448	GO:0050954	GO:0042623	GO:0007476	GO:0042995	GO:0015629	GO:0030029	GO:0017022	GO:0032559
Unigene17852	GO:0009987	GO:0005488
Unigene17854	GO:0004521	GO:0005488	GO:0043231	GO:0042780	GO:0000394
Unigene17856	GO:0043234	GO:0003676	GO:0003682	GO:0043231	GO:0006338	GO:0017111	GO:0032559
Unigene17857	GO:0044464
Unigene17858	GO:0004812	GO:0006418	GO:0000166	GO:0015630
Unigene17860	GO:0044464	GO:0005488	GO:0030695	GO:0035556
Unigene17861	GO:0070603	GO:0045449	GO:0005488
Unigene17862	GO:0006401	GO:0003676	GO:0005740	GO:0008408	GO:0010467	GO:0016779
Unigene17869	GO:0016787
Unigene17873	GO:0043231	GO:0019866	GO:0003333	GO:0019217	GO:0016406
Unigene17876	GO:0006626	GO:0019538	GO:0044464	GO:0070011
Unigene17878	GO:0006950	GO:0031224
Unigene17880	GO:0004629	GO:0007626	GO:0060089	GO:0046669	GO:0005626	GO:0007204	GO:0002251	GO:0016028	GO:0008047	GO:0009586	GO:0006650	GO:0046339	GO:0046872	GO:0043954	GO:0019932	GO:0007606
Unigene17885	GO:0009987	GO:0043232	GO:0032501
Unigene17886	GO:0006810
Unigene17895	GO:0016791	GO:0044424	GO:0005488
Unigene17896	GO:0015405	GO:0042623
Unigene17903	GO:0030427	GO:0005818	GO:0007267	GO:0070161	GO:0001558	GO:0016198	GO:0007420	GO:0008587	GO:0035148	GO:0035146	GO:0001709	GO:0007019	GO:0015631	GO:0060541	GO:0044444
Unigene17907	GO:0016772	GO:0009209	GO:0000166
Unigene17910	GO:0009987
Unigene17921	GO:0015925	GO:0044238	GO:0043167
Unigene17924	GO:0051726
Unigene17927	GO:0005488	GO:0005634
Unigene17928	GO:0005488	GO:0016301
Unigene17929	GO:0070011	GO:0017111	GO:0032559	GO:0031981
Unigene17932	GO:0016810
Unigene17934	GO:0016772	GO:0009209	GO:0048232	GO:0000166	GO:0032502
Unigene17935	GO:0030528	GO:0005488	GO:0007472	GO:0007297	GO:0006355	GO:0060541	GO:0007010	GO:0007509
Unigene17936	GO:0017111	GO:0000166
Unigene17941	GO:0000278	GO:0043234	GO:0015630	GO:0003676	GO:0006260	GO:0044446	GO:0005634
Unigene17943	GO:0004872	GO:0042742	GO:0006959	GO:0032501	GO:0009653	GO:0031224	GO:0023060	GO:0005626	GO:0044424
Unigene17949	GO:0007010	GO:0016763
Unigene17950	GO:0005488	GO:0007166	GO:0051604	GO:0070011	GO:0016021	GO:0044093
Unigene17953	GO:0007059	GO:0005515	GO:0044428	GO:0007067
Unigene17960	GO:0005488
Unigene17961	GO:0004812	GO:0003723	GO:0006418	GO:0032559	GO:0044424
Unigene17963	GO:0004812	GO:0003723	GO:0006418	GO:0032559	GO:0044424
Unigene17970	GO:0046914	GO:0004402	GO:0007275	GO:0010557	GO:0016570	GO:0019783	GO:0010468	GO:0016790	GO:0070461	GO:0003713	GO:0016567	GO:0019941	GO:0070646	GO:0007346
Unigene17973	GO:0044444	GO:0009987	GO:0019899	GO:0008152	GO:0007611
Unigene17984	GO:0019899	GO:0043409	GO:0016567	GO:0048232	GO:0007005	GO:0019787	GO:0006950
Unigene17987	GO:0048731	GO:0043231	GO:0010467	GO:0044427	GO:0043408	GO:0003676	GO:0006996	GO:0003702	GO:0012502	GO:0006935	GO:0016477
Unigene17989	GO:0006810	GO:0004970	GO:0007613	GO:0007267	GO:0007215	GO:0055065	GO:0005216	GO:0006873	GO:0008328	GO:0008306
Unigene17	GO:0010467	GO:0003676	GO:0034062
Unigene18004	GO:0030097	GO:0043967	GO:0005515	GO:0010557	GO:0004468	GO:0006355	GO:0035097	GO:0000775	GO:0043169
Unigene18009	GO:0031224	GO:0004871
Unigene18011	GO:0030554	GO:0016627	GO:0006399
Unigene18013	GO:0010257	GO:0007005	GO:0051536	GO:0043231	GO:0032559
Unigene18014	GO:0043227	GO:0016903	GO:0008152
[truncated: 10,497 more rows]
[truncated: 21 more columns]
