# Supplementary material for: Global Transcriptome Profiling of the Pine Shoot Beetle, Tomicus yunnanensis (Coleoptera: Scolytinae)
Source: PLoS One. 2012 Feb 23;7(2):e32291. doi: 10.1371/journal.pone.0032291 (PMC3285671; doi:10.1371/journal.pone.0032291)
Supplement: Table S3 — KEGG summary of Tomicus yunnanensis transciptome. (XLS) [file pone.0032291.s005.xls]

## Sheet: Table S3
Table S3. KEGG summary of Tomicus yunnanensis transciptome
No.	KEGG Pathway	Unigene number	Pathway ID
1	Metabolic pathways	3339	ko01100
2	Spliceosome	665	ko03040
3	Huntington's disease	663	ko05016
4	Pathways in cancer	586	ko05200
5	Lysosome	527	ko04142
6	Purine metabolism	509	ko00230
7	Regulation of actin cytoskeleton	472	ko04810
8	Alzheimer's disease	471	ko05010
9	Ubiquitin mediated proteolysis	467	ko04120
10	Focal adhesion	466	ko04510
11	Protein processing in endoplasmic reticulum	439	ko04141
12	Endocytosis	414	ko04144
13	Oxidative phosphorylation	390	ko00190
14	Insulin signaling pathway	376	ko04910
15	MAPK signaling pathway	370	ko04010
16	Parkinson's disease	358	ko05012
17	Tight junction	349	ko04530
18	Adherens junction	348	ko04520
19	Phagosome	325	ko04145
20	Cell cycle	323	ko04110
21	Peroxisome	315	ko04146
22	Pyrimidine metabolism	309	ko00240
23	Ribosome	305	ko03010
24	Vascular smooth muscle contraction	298	ko04270
25	Wnt signaling pathway	289	ko04310
26	Dilated cardiomyopathy	289	ko05414
27	Hypertrophic cardiomyopathy (HCM)	279	ko05410
28	Chemokine signaling pathway	271	ko04062
29	ABC transporters	264	ko02010
30	Oocyte meiosis	248	ko04114
31	Calcium signaling pathway	245	ko04020
32	Amoebiasis	244	ko05146
33	Cardiac muscle contraction	236	ko04260
34	ECM-receptor interaction	228	ko04512
35	Drug metabolism - other enzymes	223	ko00983
36	Vibrio cholerae infection	221	ko05110
37	Glycolysis / Gluconeogenesis	221	ko00010
38	Fc gamma R-mediated phagocytosis	220	ko04666
39	Aminoacyl-tRNA biosynthesis	218	ko00970
40	RNA degradation	216	ko03018
41	Progesterone-mediated oocyte maturation	207	ko04914
42	Bacterial invasion of epithelial cells	206	ko05100
43	Valine, leucine and isoleucine degradation	206	ko00280
44	Lysine degradation	204	ko00310
45	Pathogenic Escherichia coli infection	204	ko05130
46	Axon guidance	202	ko04360
47	Glycerophospholipid metabolism	200	ko00564
48	Starch and sucrose metabolism	193	ko00500
49	Phosphatidylinositol signaling system	191	ko04070
50	Neurotrophin signaling pathway	188	ko04722
51	PPAR signaling pathway	185	ko03320
52	Glycerolipid metabolism	185	ko00561
53	Glutathione metabolism	184	ko00480
54	Leukocyte transendothelial migration	181	ko04670
55	Pyruvate metabolism	180	ko00620
56	Shigellosis	179	ko05131
57	Prostate cancer	176	ko05215
58	Fatty acid metabolism	174	ko00071
59	Gastric acid secretion	172	ko04971
60	Amino sugar and nucleotide sugar metabolism	170	ko00520
61	Metabolism of xenobiotics by cytochrome P450	170	ko00980
62	Viral myocarditis	169	ko05416
63	Small cell lung cancer	168	ko05222
64	Melanogenesis	167	ko04916
65	Dorso-ventral axis formation	166	ko04320
66	Citrate cycle (TCA cycle)	165	ko00020
67	Drug metabolism - cytochrome P450	159	ko00982
68	Arginine and proline metabolism	158	ko00330
69	Propanoate metabolism	156	ko00640
70	Riboflavin metabolism	156	ko00740
71	Adipocytokine signaling pathway	156	ko04920
72	GnRH signaling pathway	155	ko04912
73	Retinol metabolism	154	ko00830
74	ErbB signaling pathway	153	ko04012
75	Glycine, serine and threonine metabolism	151	ko00260
76	Alanine, aspartate and glutamate metabolism	151	ko00250
77	Renal cell carcinoma	150	ko05211
78	Inositol phosphate metabolism	150	ko00562
79	Neuroactive ligand-receptor interaction	149	ko04080
80	Galactose metabolism	149	ko00052
81	N-Glycan biosynthesis	145	ko00510
82	Salivary secretion	145	ko04970
83	Gap junction	144	ko04540
84	Tyrosine metabolism	142	ko00350
85	Epithelial cell signaling in Helicobacter pylori infection	142	ko05120
86	T cell receptor signaling pathway	141	ko04660
87	Long-term potentiation	141	ko04720
88	Amyotrophic lateral sclerosis (ALS)	138	ko05014
89	Tryptophan metabolism	135	ko00380
90	Fructose and mannose metabolism	132	ko00051
91	Nucleotide excision repair	130	ko03420
92	TGF-beta signaling pathway	130	ko04350
93	Chagas disease	129	ko05142
94	Proteasome	128	ko03050
95	Limonene and pinene degradation	125	ko00903
96	Notch signaling pathway	125	ko04330
97	Prion diseases	125	ko05020
98	DNA replication	122	ko03030
99	Chronic myeloid leukemia	122	ko05220
100	Hematopoietic cell lineage	121	ko04640
101	VEGF signaling pathway	121	ko04370
102	Sphingolipid metabolism	120	ko00600
103	Pentose phosphate pathway	120	ko00030
104	RNA polymerase	120	ko03020
105	Toll-like receptor signaling pathway	117	ko04620
106	mTOR signaling pathway	116	ko04150
107	Basal transcription factors	115	ko03022
108	Steroid hormone biosynthesis	115	ko00140
109	Hedgehog signaling pathway	114	ko04340
110	Porphyrin and chlorophyll metabolism	113	ko00860
111	B cell receptor signaling pathway	113	ko04662
112	Glioma	113	ko05214
113	Antigen processing and presentation	112	ko04612
114	Butanoate metabolism	111	ko00650
115	Jak-STAT signaling pathway	109	ko04630
116	Fc epsilon RI signaling pathway	105	ko04664
117	Vasopressin-regulated water reabsorption	105	ko04962
118	beta-Alanine metabolism	104	ko00410
119	Pentose and glucuronate interconversions	103	ko00040
120	Type II diabetes mellitus	103	ko04930
121	alpha-Linolenic acid metabolism	102	ko00592
122	Apoptosis	101	ko04210
123	Colorectal cancer	100	ko05210
124	Arrhythmogenic right ventricular cardiomyopathy (ARVC)	100	ko05412
125	Cell adhesion molecules (CAMs)	99	ko04514
126	Natural killer cell mediated cytotoxicity	97	ko04650
127	Endometrial cancer	97	ko05213
128	Long-term depression	97	ko04730
129	Complement and coagulation cascades	96	ko04610
130	p53 signaling pathway	95	ko04115
131	Biosynthesis of unsaturated fatty acids	94	ko01040
132	Fatty acid biosynthesis	93	ko00061
133	Pancreatic cancer	93	ko05212
134	Linoleic acid metabolism	91	ko00591
135	Acute myeloid leukemia	91	ko05221
136	Other glycan degradation	90	ko00511
137	Olfactory transduction	90	ko04740
138	Glycosaminoglycan degradation	89	ko00531
139	Phototransduction - fly	87	ko04745
140	Renin-angiotensin system	84	ko04614
141	NOD-like receptor signaling pathway	83	ko04621
142	Non-small cell lung cancer	82	ko05223
143	Valine, leucine and isoleucine biosynthesis	82	ko00290
144	Cysteine and methionine metabolism	78	ko00270
145	Leishmaniasis	78	ko05140
146	Collecting duct acid secretion	76	ko04966
147	Ascorbate and aldarate metabolism	76	ko00053
148	Basal cell carcinoma	75	ko05217
149	Base excision repair	74	ko03410
150	Aldosterone-regulated sodium reabsorption	74	ko04960
151	Arachidonic acid metabolism	74	ko00590
152	Phenylalanine metabolism	73	ko00360
153	Malaria	72	ko05144
154	Homologous recombination	66	ko03440
155	MAPK signaling pathway - fly	65	ko04013
156	Systemic lupus erythematosus	63	ko05322
157	Melanoma	62	ko05218
158	Phototransduction	61	ko04744
159	Thyroid cancer	61	ko05216
160	Glycosylphosphatidylinositol(GPI)-anchor biosynthesis	60	ko00563
161	Nitrogen metabolism	60	ko00910
162	Proximal tubule bicarbonate reclamation	58	ko04964
163	Cytokine-cytokine receptor interaction	58	ko04060
164	Mismatch repair	57	ko03430
165	Selenoamino acid metabolism	55	ko00450
166	One carbon pool by folate	54	ko00670
167	RIG-I-like receptor signaling pathway	53	ko04622
168	Glyoxylate and dicarboxylate metabolism	53	ko00630
169	Bladder cancer	51	ko05219
170	Protein export	50	ko03060
171	Ether lipid metabolism	49	ko00565
172	Cyanoamino acid metabolism	45	ko00460
173	Cytosolic DNA-sensing pathway	44	ko04623
174	Glycosphingolipid biosynthesis - ganglio series	43	ko00604
175	Regulation of autophagy	43	ko04140
176	Terpenoid backbone biosynthesis	43	ko00900
177	Histidine metabolism	41	ko00340
178	Glycosphingolipid biosynthesis - globo series	40	ko00603
179	SNARE interactions in vesicular transport	38	ko04130
180	Steroid biosynthesis	37	ko00100
181	Nicotinate and nicotinamide metabolism	37	ko00760
182	Taste transduction	36	ko04742
183	Circadian rhythm - mammal	35	ko04710
184	Ubiquinone and other terpenoid-quinone biosynthesis	34	ko00130
185	Fatty acid elongation in mitochondria	33	ko00062
186	Type I diabetes mellitus	31	ko04940
187	O-Glycan biosynthesis	30	ko00512
188	Pantothenate and CoA biosynthesis	29	ko00770
189	Non-homologous end-joining	29	ko03450
190	Primary bile acid biosynthesis	28	ko00120
191	Glycosaminoglycan biosynthesis - heparan sulfate	27	ko00534
192	D-Arginine and D-ornithine metabolism	26	ko00472
193	Glycosaminoglycan biosynthesis - chondroitin sulfate	25	ko00532
194	Synthesis and degradation of ketone bodies	25	ko00072
195	Insect hormone biosynthesis	22	ko00981
196	Sulfur metabolism	22	ko00920
197	Glycosphingolipid biosynthesis - lacto and neolacto series	21	ko00601
198	Maturity onset diabetes of the young	21	ko04950
199	Lysine biosynthesis	20	ko00300
200	Circadian rhythm - fly	20	ko04711
201	Glycosaminoglycan biosynthesis - keratan sulfate	19	ko00533
202	Thiamine metabolism	19	ko00730
203	Phenylalanine, tyrosine and tryptophan biosynthesis	18	ko00400
204	Folate biosynthesis	17	ko00790
205	Autoimmune thyroid disease	14	ko05320
206	D-Glutamine and D-glutamate metabolism	13	ko00471
207	Vitamin B6 metabolism	13	ko00750
208	O-Mannosyl glycan biosynthesis	12	ko00514
209	Biotin metabolism	12	ko00780
210	Taurine and hypotaurine metabolism	10	ko00430
211	Butirosin and neomycin biosynthesis	9	ko00524
212	Primary immunodeficiency	8	ko05340
213	Lipoic acid metabolism	6	ko00785
214	Caffeine metabolism	5	ko00232
215	Asthma	3	ko05310
216	Intestinal immune network for IgA production	3	ko04672
217	Polyketide sugar unit biosynthesis	2	ko00523
218	Allograft rejection	1	ko05330
219	Graft-versus-host disease	1	ko05332
