# Supplementary material for: Global Transcriptome Profiling of the Pine Shoot Beetle, Tomicus yunnanensis (Coleoptera: Scolytinae)
Source: PLoS One. 2012 Feb 23;7(2):e32291. doi: 10.1371/journal.pone.0032291 (PMC3285671; doi:10.1371/journal.pone.0032291)
Supplement: Table S4 — Putative P450 genes identified in Tomicus yunnanensis transcriptome. (XLS) [file pone.0032291.s006.xls]

## Sheet: Table S4
Table S4 Putative P450 genes identified in Tomicus yunnanensis transcriptome.
Unigene ID	Length (bp)	First hit	Identity (%)	E_value	Blast annotation/Organism
Unigene1185	330	XP_001809620	46	3e-25	PREDICTED: similar to cytochrome P450 [Tribolium castaneum]
Unigene12088	225	XP_002647751	51	1e-13	C. briggsae CBR-CYP-42A1 protein [Caenorhabditis briggsae]
Unigene12471	232	NP_001127706	72	3e-17	cytochrome P450 isoform 9F2 [Tribolium castaneum]
Unigene12517	257	XP_974014	89	2e-34	cytochrome P450 301A1 [Tribolium castaneum]
Unigene13770	344	XP_966563	46	2e-27	PREDICTED: similar to cytochrome P450 [Tribolium castaneum]
Unigene13774	254	XP_966563	39	5e-13	PREDICTED: similar to cytochrome P450 [Tribolium castaneum]
Unigene14782	238	XP_967724	48	5e-08	PREDICTED: similar to cytochrome P450 monooxigenase CYP4H10 [Tribolium castaneum]
Unigene15611	235	XP_970122	52	1e-14	PREDICTED: similar to Cytochrome P450 315a1, mitochondrial precursor (CYPCCCXVA1) (Protein shadow) [Tribolium castaneum]
Unigene15654	226	XP_001654598	52	3e-17	cytochrome P450 [Aedes aegypti]
Unigene16612	248	EEZ99364	42	8e-14	cytochrome P450-like protein [Tribolium castaneum]
Unigene1670	233	NP_001164234	78	4e-29	cytochrome P450 301B1 [Tribolium castaneum]
Unigene17743	268	XP_966563	68	3e-17	PREDICTED: similar to cytochrome P450 [Tribolium castaneum]
Unigene18354	400	XP_975569	35	3e-13	PREDICTED: similar to cytochrome P450 [Tribolium castaneum]
Unigene19181	224	XP_972794	57	4e-17	PREDICTED: similar to Probable cytochrome P450 9f2 (CYPIXF2) [Tribolium castaneum]
Unigene19679	281	NP_001127706	54	4e-25	cytochrome P450 isoform 9F2 [Tribolium castaneum]
Unigene19935	459	XP_967724	58	2e-46	PREDICTED: similar to cytochrome P450 monooxigenase CYP4H10 [Tribolium castaneum]
Unigene20528	348	XP_969875	57	5e-34	PREDICTED: similar to cytochrome P450 CYP6BK17 [Tribolium castaneum]
Unigene20762	252	XP_972794	60	1e-23	PREDICTED: similar to Probable cytochrome P450 9f2 (CYPIXF2) [Tribolium castaneum]
Unigene21604	323	NP_001123894	57	5e-31	cytochrome P450 CYP314A1 [Tribolium castaneum]
Unigene21746	304	NP_001164359	40	5e-07	cytochrome P450-like protein [Tribolium castaneum]
Unigene22283	279	NP_001164248	55	1e-23	cytochrome P450 9Z4 [Tribolium castaneum]
Unigene2250	477	XP_970235	46	4e-40	PREDICTED: similar to cytochrome P450 [Tribolium castaneum]
Unigene23761	375	NP_505342	36	9e-15	CYtochrome P450 family member (cyp-33B1) [Caenorhabditis elegans]
Unigene26346	203	XP_971174	74	2e-15	PREDICTED: similar to nadph cytochrome P450 [Tribolium castaneum]
Unigene26442	203	NP_001127706	62	2e-18	cytochrome P450 isoform 9F2 [Tribolium castaneum]
Unigene26813	204	XP_002933864	49	3e-11	PREDICTED: NADPH--cytochrome P450 reductase-like [Xenopus (Silurana) tropicalis]
Unigene26831	204	NP_001164234	68	9e-21	cytochrome P450 301B1 [Tribolium castaneum]
Unigene27365	206	XP_971083	62	3e-15	PREDICTED: similar to cytochrome P450 [Tribolium castaneum]
Unigene27466	206	XP_970235	46	3e-07	PREDICTED: similar to cytochrome P450 [Tribolium castaneum]
Unigene27592	206	XP_974252	54	4e-13	PREDICTED: similar to CYP302a1 [Tribolium castaneum]
Unigene28018	207	XP_975567	62	1e-11	PREDICTED: similar to cytochrome P450 [Tribolium castaneum]
Unigene28917	210	EFA04615	55	5e-15	cytochrome P450-like protein [Tribolium castaneum]
Unigene29143	211	XP_001653681	47	4e-08	cytochrome P450 [Aedes aegypti]
Unigene29338	211	XP_002674196	62	3e-17	cytochrome p450 [Naegleria gruberi]
Unigene29378	212	NP_001107860	72	2e-25	cytochrome P450 monooxigenase CYP4G7 [Tribolium castaneum]
Unigene29483	212	NP_001107860	72	9e-26	cytochrome P450 monooxigenase CYP4G7 [Tribolium castaneum]
Unigene2959	272	EFA04564	42	8e-13	cytochrome P450 347A1 [Tribolium castaneum]
Unigene29846	213	XP_001869039	75	1e-23	cytochrome P450 4g15 [Culex quinquefasciatus]
Unigene29945	213	XP_971174	87	5e-32	PREDICTED: similar to nadph cytochrome P450 [Tribolium castaneum]
Unigene30112	214	XP_001809620	46	1e-12	PREDICTED: similar to cytochrome P450 [Tribolium castaneum]
Unigene3098	545	XP_966563	59	7e-50	PREDICTED: similar to cytochrome P450 [Tribolium castaneum]
Unigene31549	218	EFA04564	40	3e-07	cytochrome P450 347A1 [Tribolium castaneum]
Unigene3256	430	XP_973153	33	7e-10	PREDICTED: similar to cytochrome P450 [Tribolium castaneum]
Unigene3257	202	XP_971174	82	1e-27	PREDICTED: similar to nadph cytochrome P450 [Tribolium castaneum]
Unigene33852	226	XP_971423	64	2e-17	PREDICTED: similar to cytochrome P450 monooxygenase [Tribolium castaneum]
Unigene34444	228	NP_001127706	63	8e-22	cytochrome P450 isoform 9F2 [Tribolium castaneum]
Unigene35879	234	NP_001127706	65	2e-26	cytochrome P450 isoform 9F2 [Tribolium castaneum]
Unigene36303	236	EFA04628	60	2e-20	cytochrome P450-like protein [Tribolium castaneum]
Unigene36338	236	EFA04628	59	1e-20	cytochrome P450-like protein [Tribolium castaneum]
Unigene3686	364	XP_971083	55	1e-20	PREDICTED: similar to cytochrome P450 [Tribolium castaneum]
Unigene37722	241	XP_970633	62	2e-25	PREDICTED: similar to antennae-rich cytochrome P450 [Tribolium castaneum]
Unigene37787	242	XP_969554	47	2e-11	PREDICTED: similar to cytochrome P450 CYP6BK17 [Tribolium castaneum]
Unigene37849	242	XP_001945361	42	7e-09	PREDICTED: similar to cytochrome P450 [Acyrthosiphon pisum]
Unigene3795	281	XP_975567	35	2e-10	PREDICTED: similar to cytochrome P450 [Tribolium castaneum]
Unigene38240	244	NP_503617	45	5e-11	CYtochrome P450 family member (cyp-33C6) [Caenorhabditis elegans]
Unigene38470	245	XP_975569	49	1e-12	PREDICTED: similar to cytochrome P450 [Tribolium castaneum]
Unigene38924	247	NP_001123895	56	1e-20	cytochrome P450 CYP9Z1 [Tribolium castaneum]
Unigene39198	248	ABF06550	80	1e-35	CYP4BG1 [Ips paraconfusus]
Unigene39208	248	ACF60604	63	4e-25	cytochrome P450 isoform 9F2 [Tribolium castaneum]
Unigene39293	248	ABF06545	65	6e-19	CYP4AY2 [Ips paraconfusus]
Unigene39487	249	XP_395360	51	6e-19	PREDICTED: similar to Cytochrome P450 315a1, mitochondrial precursor (CYPCCCXVA1) (Shadow protein) [Apis mellifera]
Unigene39567	250	ABF06545	50	7e-20	CYP4AY2 [Ips paraconfusus]
Unigene39588	250	NP_001123908	77	2e-33	cytochrome P450 CYP18A1 [Tribolium castaneum]
Unigene39671	250	ABF06545	54	1e-21	CYP4AY2 [Ips paraconfusus]
Unigene40023	252	EEZ99364	59	3e-25	cytochrome P450-like protein [Tribolium castaneum]
Unigene40274	253	ABG20813	60	1e-06	cytochrome P450 [Leptinotarsa decemlineata]
Unigene40836	256	ABL75156	70	2e-31	NADPH-cytochrome P450 reductase [Anopheles minimus]
Unigene41549	260	XP_975385	59	1e-22	PREDICTED: similar to cytochrome P450 [Tribolium castaneum]
Unigene41650	260	NP_001164248	40	2e-17	cytochrome P450 9Z4 [Tribolium castaneum]
Unigene42098	263	EFA02819	41	1e-13	cytochrome P450 6BQ5 [Tribolium castaneum]
Unigene42780	266	XP_971083	57	2e-24	PREDICTED: similar to cytochrome P450 [Tribolium castaneum]
Unigene43883	273	XP_968293	56	7e-23	PREDICTED: similar to cytochrome P450 CYP6BK17 [Tribolium castaneum]
Unigene43883	273	XP_968293	56	7e-23	PREDICTED: similar to cytochrome P450 CYP6BK17 [Tribolium castaneum]
Unigene44375	277	XP_969813	61	6e-27	PREDICTED: similar to cytochrome P450 CYP6BK17 [Tribolium castaneum]
Unigene44380	277	XP_974280	50	2e-23	PREDICTED: similar to cytochrome P450 [Tribolium castaneum]
Unigene44407	277	XP_969813	59	1e-25	PREDICTED: similar to cytochrome P450 CYP6BK17 [Tribolium castaneum]
Unigene44415	277	XP_975572	33	4e-11	PREDICTED: similar to cytochrome P450 [Tribolium castaneum]
Unigene44462	277	XP_975562	36	2e-12	PREDICTED: similar to cytochrome P450 [Tribolium castaneum]
Unigene44646	278	NP_001164248	52	1e-20	cytochrome P450 9Z4 [Tribolium castaneum]
Unigene44647	278	ACJ05915	55	5e-20	cytochrome P450 protein [Bombyx mandarina]
Unigene4717	213	ABC72315	64	2e-19	cytochrome P450 [Spodoptera litura]
Unigene47209	298	ABF06550	54	2e-25	CYP4BG1 [Ips paraconfusus]
Unigene47610	301	XP_972794	50	7e-20	PREDICTED: similar to Probable cytochrome P450 9f2 (CYPIXF2) [Tribolium castaneum]
Unigene47616	302	XP_001847458	30	8e-06	NADPH-cytochrome P450 reductase [Culex quinquefasciatus]
Unigene48333	308	EFA02819	41	9e-18	cytochrome P450 6BQ5 [Tribolium castaneum]
Unigene48421	309	ABF06546	41	6e-11	CYP4BD1 [Ips paraconfusus]
Unigene48829	313	XP_782182	40	3e-14	PREDICTED: similar to cytochrome P450 2P3 [Strongylocentrotus purpuratus]
Unigene49320	319	EFA04564	42	2e-20	cytochrome P450 347A1 [Tribolium castaneum]
Unigene4992	207	XP_969813	46	3e-11	PREDICTED: similar to cytochrome P450 CYP6BK17 [Tribolium castaneum]
Unigene4993	234	ABG74909	54	9e-12	midgut-specific cytochrome P450 [Ips pini]
Unigene5093	202	EFA05731	52	2e-11	cytochrome P450 6BK14 [Tribolium castaneum]
Unigene52095	357	XP_001604997	60	1e-12	PREDICTED: similar to dosage compensation-related protein DPY30 [Nasonia vitripennis]
Unigene52099	357	XP_975568	53	1e-22	PREDICTED: similar to cytochrome P450 [Tribolium castaneum]
Unigene52890	370	XP_001652925	26	5e-07	cytochrome P450 [Aedes aegypti]
Unigene53018	372	NP_001107860	60	1e-24	cytochrome P450 monooxigenase CYP4G7 [Tribolium castaneum]
Unigene53019	372	NP_001107860	51	2e-23	cytochrome P450 monooxigenase CYP4G7 [Tribolium castaneum]
Unigene53029	372	EFA10781	69	8e-46	cytochrome P450-like protein [Tribolium castaneum]
Unigene53128	374	AAZ94269	54	2e-28	cytochrome P450 [Leptinotarsa decemlineata]
Unigene53234	376	ABF06546	38	1e-09	CYP4BD1 [Ips paraconfusus]
Unigene53528	381	XP_967724	60	5e-43	PREDICTED: similar to cytochrome P450 monooxigenase CYP4H10 [Tribolium castaneum]
Unigene53590	383	NP_001164248	45	3e-33	cytochrome P450 9Z4 [Tribolium castaneum]
Unigene539	361	EFA01330	34	1e-13	cytochrome P450-like protein [Tribolium castaneum]
Unigene54495	404	NP_001164234	71	2e-50	cytochrome P450 301B1 [Tribolium castaneum]
Unigene54571	406	XP_975576	45	2e-08	PREDICTED: similar to cytochrome P450 CYP6BK17 [Tribolium castaneum]
Unigene54636	407	XP_974252	62	4e-46	PREDICTED: similar to CYP302a1 [Tribolium castaneum]
Unigene54899	414	NP_001127706	50	2e-37	cytochrome P450 isoform 9F2 [Tribolium castaneum]
Unigene54983	416	AAZ94269	52	2e-25	cytochrome P450 [Leptinotarsa decemlineata]
Unigene55215	423	XP_001844821	36	1e-11	cytochrome P450 71D6 [Culex quinquefasciatus]
Unigene55308	425	XP_968477	54	1e-38	PREDICTED: similar to cytochrome P450, partial [Tribolium castaneum]
Unigene56271	458	NP_001164248	46	2e-31	cytochrome P450 9Z4 [Tribolium castaneum]
Unigene56546	469	XP_001844821	37	1e-14	cytochrome P450 71D6 [Culex quinquefasciatus]
Unigene56573	470	XP_968966	45	4e-06	PREDICTED: similar to cytochrome P450 CYP6BK17 [Tribolium castaneum]
Unigene56706	476	ABF06546	64	8e-47	CYP4BD1 [Ips paraconfusus]
Unigene57081	494	XP_969587	71	2e-67	PREDICTED: similar to AGAP001039-PA [Tribolium castaneum]
Unigene57319	507	NP_001164248	51	2e-41	cytochrome P450 9Z4 [Tribolium castaneum]
Unigene57551	520	ABF06544	56	4e-51	CYP4AY1 [Ips paraconfusus]
Unigene58214	571	XP_002629791	44	5e-27	C. briggsae CBR-CYP-13A2 protein [Caenorhabditis briggsae]
Unigene58322	582	XP_975568	53	1e-17	PREDICTED: similar to cytochrome P450 [Tribolium castaneum]
Unigene6021	224	NP_001123908	67	4e-23	cytochrome P450 CYP18A1 [Tribolium castaneum]
Unigene8535	531	XP_001603215	36	2e-16	PREDICTED: similar to cytochrome P450 CYP4C39 [Nasonia vitripennis]
Unigene8945	232	ABF06550	59	4e-20	CYP4BG1 [Ips paraconfusus]
Unigene9055	210	XP_974014	90	2e-15	cytochrome P450 301A1 [Tribolium castaneum]
Unigene956	470	XP_970235	50	1e-41	PREDICTED: similar to cytochrome P450 [Tribolium castaneum]
Fragments longer than 600 bp listed in Table 4
