# Supplementary material for: Global Transcriptome Profiling of the Pine Shoot Beetle, Tomicus yunnanensis (Coleoptera: Scolytinae)
Source: PLoS One. 2012 Feb 23;7(2):e32291. doi: 10.1371/journal.pone.0032291 (PMC3285671; doi:10.1371/journal.pone.0032291)
Supplement: Table S5 — Putative heat shock protein genes identified in Tomicus yunnanensis transcriptome. (XLS) [file pone.0032291.s007.xls]

## Sheet: Table S5
Table S5 Putative heat shock protein genes identified in Tomicus yunnanensis transcriptome.
Gene	Unigene ID	Length (bp)	First hit	Identity	Positive	Score	E_value	Blast annotation/Organism
HSP10	Unigene27393	206	ABN49241	60	82	77	2e-13	chaperonin 10 [Strongyloides ratti]
	Unigene35538	233	XP_002945188	57	80	77	2e-13	PREDICTED: 10 kDa chaperonin-like [Xenopus (Silurana) tropicalis]
	Unigene52967	371	ABN49241	66	81	142	3e-33	chaperonin 10 [Strongyloides ratti]
sHSP	Unigene1115	442	BAD91164	41	57	105	4e-22	small heat shock protein 21 [Gastrophysa atrocyanea]
	Unigene23763	660	BAE93468	29	47	66.6	6e-10	heat shock protein 27 [Carassius auratus]
	Unigene24062	1250	NP_509045	49	61	270	8e-71	Heat Shock Protein family member (hsp-43) [Caenorhabditis elegans]
	Unigene24787	580	ACZ13350	57	76	157	7e-39	small HSP21-like protein [Bursaphelenchus xylophilus]
	Unigene27237	205	NP_001024376	86	92	92.4	4e-18	Heat Shock Protein family member (hsp-25) [Caenorhabditis elegans]
	Unigene39114	248	XP_974390	70	87	119	4e-26	PREDICTED: similar to small heat shock protein 21 [Tribolium castaneum]
	Unigene40346	253	XP_966780	64	82	97.4	1e-19	PREDICTED: similar to small heat shock protein 21 isoform 1 [Tribolium castaneum]
	Unigene43529	271	ADK55521	51	62	59.3	4e-08	small heat shock protein [Spodoptera litura]
	Unigene43723	272	NP_498776	66	80	124	1e-27	Heat Shock Protein family member (hsp-12.2) [Caenorhabditis elegans]
	Unigene47527	301	XP_973442	72	87	154	7e-37	PREDICTED: similar to small heat shock protein 21 [Tribolium castaneum]
	Unigene49613	322	BAD91164	52	73	67.8	1e-10	small heat shock protein 21 [Gastrophysa atrocyanea]
	Unigene50413	332	BAD91164	63	70	90.1	2e-17	small heat shock protein 21 [Gastrophysa atrocyanea]
	Unigene52711	367	XP_974390	54	74	107	1e-22	PREDICTED: similar to small heat shock protein 21 [Tribolium castaneum]
	Unigene53366	378	ACZ13350	36	55	75.1	7e-13	small HSP21-like protein [Bursaphelenchus xylophilus]
	Unigene53793	387	XP_002644800	82	90	196	2e-49	C. briggsae CBR-HSP-25 protein [Caenorhabditis briggsae]
	Unigene55080	419	BAD91165	58	74	86.7	2e-16	small heat shock protein 23 [Gastrophysa atrocyanea]
	Unigene56764	479	XP_001900590	66	80	157	9e-38	small heat shock protein 12.6, identical [Brugia malayi]
	Unigene56997	491	NP_498776	48	62	92.4	5e-18	Heat Shock Protein family member (hsp-12.2) [Caenorhabditis elegans]
	Unigene57269	505	XP_001899346	38	55	112	5e-24	Hsp20/alpha crystallin family protein [Brugia malayi]
	Unigene57339	508	BAD91164	46	62	137	1e-31	small heat shock protein 21 [Gastrophysa atrocyanea]
	Unigene58448	593	AAN05752	29	48	54.7	2e-06	heat shock protein 20 [Haemonchus contortus]
	Unigene59017	671	XP_001892901	54	74	140	4e-32	Hsp20/alpha crystallin family protein [Brugia malayi]
	Unigene9077	466	XP_973442	55	72	175	5e-43	PREDICTED: similar to small heat shock protein 21 [Tribolium castaneum]
HSP40	Unigene17613	499	ABC84495	53	71	61.2	1e-11	heat shock protein 40 [Locusta migratoria]
	Unigene14347	344	XP_001601548	52	63	113	2e-24	PREDICTED: similar to heat shock protein 40 [Nasonia vitripennis]
	Unigene15876	252	NP_001171852	69	79	64.3	5e-10	dnaJ homolog subfamily A member 2-like [Saccoglossus kowalevskii]
	Unigene18345	252	NP_491662	58	76	58.2	3e-14	DNaJ domain (prokaryotic heat shock protein) family member (dnj-21) [Caenorhabditis elegans]
	Unigene19604	473	XP_970325	44	61	118	8e-26	PREDICTED: similar to DnaJ homology subfamily A member 5 [Tribolium castaneum]
	Unigene19687	323	AAP31269	54	72	88.2	8e-17	DNAJ-1 [Drosophila mimetica]
	Unigene22716	633	XP_001606269	34	54	128	2e-28	PREDICTED: similar to Dnajc10 protein [Nasonia vitripennis]
	Unigene22904	494	XP_970325	49	66	145	7e-34	PREDICTED: similar to DnaJ homology subfamily A member 5 [Tribolium castaneum]
	Unigene23899	402	XP_001650446	43	63	114	1e-24	chaperone protein dnaj [Aedes aegypti]
	Unigene25370	200	XP_970724	65	72	82	5e-15	PREDICTED: similar to DnaJ (Hsp40) homolog, subfamily A, member 2 [Tribolium castaneum]
	Unigene29672	212	NP_741036	71	91	114	8e-25	DNaJ domain (prokaryotic heat shock protein) family member (dnj-20) [Caenorhabditis elegans]
	Unigene30779	216	XP_001606269	56	82	98.6	6e-20	PREDICTED: similar to Dnajc10 protein [Nasonia vitripennis]
	Unigene31895	220	XP_002648365	50	76	81.3	9e-15	C. briggsae CBR-DNJ-9 protein [Caenorhabditis briggsae]
	Unigene36482	236	XP_971446	87	94	147	1e-34	PREDICTED: similar to DnaJ homolog subfamily A member 1 [Tribolium castaneum]
	Unigene3877	555	XP_395584	39	59	77.4	2e-13	PREDICTED: similar to DNaJ domain (prokaryotic heat shock protein) family member (dnj-8) [Apis mellifera]
	Unigene42674	266	XP_001601030	62	70	112	3e-24	PREDICTED: similar to heat shock protein 40 [Nasonia vitripennis]
	Unigene44188	275	XP_002635348	50	70	86.3	3e-16	C. briggsae CBR-DNJ-22 protein [Caenorhabditis briggsae]
	Unigene4534	938	XP_395584	55	73	259	1e-67	PREDICTED: similar to DNaJ domain (prokaryotic heat shock protein) family member (dnj-8) [Apis mellifera]
	Unigene46741	294	XP_970325	66	79	133	2e-30	PREDICTED: similar to DnaJ homology subfamily A member 5 [Tribolium castaneum]
	Unigene47326	299	XP_395584	43	72	100	1e-20	PREDICTED: similar to DNaJ domain (prokaryotic heat shock protein) family member (dnj-8) [Apis mellifera]
	Unigene48706	312	XP_001900432	52	80	122	3e-27	DnaJ C terminal region family protein [Brugia malayi]
	Unigene51497	347	XP_971446	76	86	184	1e-45	PREDICTED: similar to DnaJ homolog subfamily A member 1 [Tribolium castaneum]
	Unigene52459	362	XP_395584	57	78	143	2e-33	PREDICTED: similar to DNaJ domain (prokaryotic heat shock protein) family member (dnj-8) [Apis mellifera]
	Unigene53214	375	XP_395584	47	69	134	1e-30	PREDICTED: similar to DNaJ domain (prokaryotic heat shock protein) family member (dnj-8) [Apis mellifera]
	Unigene54309	400	XP_001896710	50	67	123	2e-27	DnaJ domain containing protein [Brugia malayi]
	Unigene54402	402	XP_001894786	71	86	192	4e-48	DnaJ homolog subfamily B member 4 [Brugia malayi]
	Unigene54439	402	XP_967556	88	94	195	3e-49	PREDICTED: similar to heat shock protein 40 isoform 1 [Tribolium castaneum]
	Unigene55193	422	XP_002636917	47	67	132	5e-30	C. briggsae CBR-DNJ-19 protein [Caenorhabditis briggsae]
	Unigene55755	440	XP_967556	85	88	178	4e-44	PREDICTED: similar to heat shock protein 40 isoform 1 [Tribolium castaneum]
	Unigene57430	513	XP_002644582	42	60	93.2	3e-18	C. briggsae CBR-DNJ-14 protein [Caenorhabditis briggsae]
	Unigene58165	568	XP_001601548	47	64	171	1e-41	PREDICTED: similar to heat shock protein 40 [Nasonia vitripennis]
	Unigene58543	605	XP_967556	67	80	235	8e-61	PREDICTED: similar to heat shock protein 40 isoform 1 [Tribolium castaneum]
	Unigene59581	825	XP_001896710	45	62	219	1e-55	DnaJ domain containing protein [Brugia malayi]
	Unigene59620	840	XP_001893892	53	69	287	4e-76	DnaJ protein [Brugia malayi]
	Unigene59953	1205	AAM81355	59	74	483	1e-135	heat shock protein 40 [Steinernema feltiae]
	Unigene7285	504	XP_395584	58	74	99.8	3e-20	PREDICTED: similar to DNaJ domain (prokaryotic heat shock protein) family member (dnj-8) [Apis mellifera]
	Unigene9565	343	NP_496468	84	94	107	5e-29	DNaJ domain (prokaryotic heat shock protein) family member (dnj-13) [Caenorhabditis elegans]
HSP60	Unigene27391	206	NP_511115	92	98	126	3e-28	heat shock protein 60, isoform A [Drosophila melanogaster]
	Unigene28168	208	XP_002945187	82	94	112	4e-24	PREDICTED: 60 kDa chaperonin-like [Xenopus (Silurana) tropicalis]
	Unigene28451	209	CAA70570	91	100	90.1	2e-17	heat shock protein 60 [Onchocerca volvulus]
	Unigene31338	218	AAZ38904	45	61	69.3	4e-11	heat shock protein 60 [Larimichthys crocea]
	Unigene31379	218	AAZ38904	47	65	73.2	3e-12	heat shock protein 60 [Larimichthys crocea]
	Unigene36645	237	ACY25666	88	97	137	1e-31	chaperonin-like protein HSP60 [Brugia malayi]
	Unigene37805	242	CAA10230	81	90	120	1e-26	heat shock protein 60 (HSP60) [Plectus acuminatus]
	Unigene42851	267	XP_002640959	87	87	69.7	1e-11	C. briggsae CBR-HSP-60 protein [Caenorhabditis briggsae]
	Unigene43299	269	CAA70570	91	95	152	4e-36	heat shock protein 60 [Onchocerca volvulus]
	Unigene45117	281	XP_971630	91	96	169	2e-41	PREDICTED: similar to 60 kDa heat shock protein, mitochondrial precursor (Hsp60) [Tribolium castaneum]
	Unigene46002	288	XP_001902773	88	95	172	2e-42	chaperonine protein HSP60 [Brugia malayi]
	Unigene48669	311	XP_971630	91	97	189	2e-47	PREDICTED: similar to 60 kDa heat shock protein, mitochondrial precursor (Hsp60) [Tribolium castaneum]
	Unigene55630	435	XP_971630	89	97	258	5e-68	PREDICTED: similar to 60 kDa heat shock protein, mitochondrial precursor (Hsp60) [Tribolium castaneum]
	Unigene56870	484	CAA70570	91	94	282	3e-75	heat shock protein 60 [Onchocerca volvulus]
	Unigene57967	551	ACN43305	72	88	272	4e-72	HSP60 [Strongyloides ratti]
	Unigene59944	1196	ACY25666	82	92	642	0	chaperonin-like protein HSP60 [Brugia malayi]
	Unigene6218	435	CAA10230	93	96	193	2e-48	heat shock protein 60 (HSP60) [Plectus acuminatus]
	Unigene7950	423	CAA70570	81	89	217	8e-56	heat shock protein 60 [Onchocerca volvulus]
HSP70	Unigene1	1359	AAO21473	77	89	711	0	hsp70 family member [Locusta migratoria]
	Unigene10022	309	AAN15207	69	79	85.5	1e-30	heat shock protein 70-C [Panagrellus redivivus]
	Unigene10039	202	AAN78300	81	81	100	1e-20	heat shock protein 70 A [Heterodera glycines]
	Unigene1058	226	ABQ39970	95	98	142	3e-33	heat shock protein 70 [Anatolica polita borealis]
	Unigene11710	386	AAA28078	96	97	147	1e-48	heat shock protein 70A [Caenorhabditis elegans]
	Unigene15349	222	XP_974442	97	100	99.8	2e-20	PREDICTED: similar to heat shock protein 70 [Tribolium castaneum]
	Unigene16402	1136	NP_492485	65	83	407	1e-132	Heat Shock Protein family member (hsp-70) [Caenorhabditis elegans]
	Unigene17169	203	NP_523741	86	95	120	2e-26	heat shock protein cognate 5 [Drosophila melanogaster]
	Unigene17480	252	AAN78300	91	95	147	8e-35	heat shock protein 70 A [Heterodera glycines]
	Unigene18501	283	AAN84543	90	98	144	9e-34	heat shock protein 70 A2 [Panagrellus redivivus]
	Unigene1854	851	XP_974442	92	98	521	1e-146	PREDICTED: similar to heat shock protein 70 [Tribolium castaneum]
	Unigene20114	240	XP_623199	57	79	74.7	6e-17	PREDICTED: similar to Hsc70Cb CG6603-PA, isoform A isoform 1 [Apis mellifera]
	Unigene20567	243	XP_001661211	57	77	96.3	3e-19	heat shock protein 70 (hsp70)-interacting protein [Aedes aegypti]
	Unigene20916	1706	AAM93256	87	93	554	0	heat shock protein 70-C [Heterodera glycines]
	Unigene21374	859	ABQ39970	79	85	439	1e-122	heat shock protein 70 [Anatolica polita borealis]
	Unigene24178	425	AAO21473	60	64	76.3	3e-13	hsp70 family member [Locusta migratoria]
	Unigene24231	891	ADI54942	86	92	501	1e-140	heat shock protein 70 [Dracunculus medinensis]
	Unigene24810	914	AAN84543	84	92	250	1e-119	heat shock protein 70 A2 [Panagrellus redivivus]
	Unigene25664	201	XP_001661211	65	81	89.4	3e-17	heat shock protein 70 (hsp70)-interacting protein [Aedes aegypti]
	Unigene25984	202	ABQ39970	92	94	124	7e-28	heat shock protein 70 [Anatolica polita borealis]
	Unigene26944	204	XP_623199	75	83	102	4e-21	PREDICTED: similar to Hsc70Cb CG6603-PA, isoform A isoform 1 [Apis mellifera]
	Unigene27064	205	AAA28298	72	81	84.7	8e-16	heat shock protein 70 [Dirofilaria immitis]
	Unigene2740	211	AAG42838	75	84	111	6e-24	inducible heat shock 70 kDa protein [Leptinotarsa decemlineata]
	Unigene31182	217	AAA28298	81	90	129	4e-29	heat shock protein 70 [Dirofilaria immitis]
	Unigene3166	224	XP_973521	98	100	147	8e-35	PREDICTED: similar to heat shock protein 70 B2 [Tribolium castaneum]
	Unigene32425	221	ACM78945	84	89	127	1e-28	heat shock protein 70 [Spodoptera exigua]
	Unigene3778	560	XP_973521	90	96	335	5e-91	PREDICTED: similar to heat shock protein 70 B2 [Tribolium castaneum]
	Unigene37844	242	NP_001153520	96	97	152	4e-36	heat shock protein cognate 5 [Apis mellifera]
	Unigene38182	243	XP_002922237	51	70	88.2	7e-17	PREDICTED: heat shock 70 kDa protein 4L-like [Ailuropoda melanoleuca]
	Unigene38455	245	XP_001582674	69	81	115	4e-25	mitochondrial-type HSP70 [Trichomonas vaginalis G3]
	Unigene38494	245	XP_001901779	87	97	149	3e-35	Heat shock 70 kDa protein F, mitochondrial precursor [Brugia malayi]
	Unigene38952	247	XP_970569	98	98	160	2e-38	PREDICTED: similar to heat shock 70 kD protein cognate [Tribolium castaneum]
	Unigene39009	247	ABQ39970	87	96	148	5e-35	heat shock protein 70 [Anatolica polita borealis]
	Unigene39721	250	AAD13154	97	100	163	1e-39	heat shock protein 70 [Setaria digitata]
	Unigene40204	253	AAG42838	98	98	166	2e-40	inducible heat shock 70 kDa protein [Leptinotarsa decemlineata]
	Unigene40640	255	AAM93256	85	92	140	2e-32	heat shock protein 70-C [Heterodera glycines]
	Unigene42816	266	XP_001949837	89	96	162	2e-39	PREDICTED: similar to heat shock protein 70 B2 [Acyrthosiphon pisum]
	Unigene43268	269	XP_973521	80	92	148	6e-35	PREDICTED: similar to heat shock protein 70 B2 [Tribolium castaneum]
	Unigene43269	269	XP_973521	80	92	147	8e-35	PREDICTED: similar to heat shock protein 70 B2 [Tribolium castaneum]
	Unigene44448	277	AAG42838	75	85	145	5e-34	inducible heat shock 70 kDa protein [Leptinotarsa decemlineata]
	Unigene45592	285	ADI54942	97	97	180	1e-44	heat shock protein 70 [Dracunculus medinensis]
	Unigene46222	290	ABQ12820	45	65	87	2e-16	heat shock protein 70kDa [Kibramoa guapa]
	Unigene46441	291	AAC23392	80	80	66.2	3e-10	heat shock-like protein, similar to heat shock 70 kDa proteins [Ceratitis capitata]
	Unigene47032	296	NP_001006147	67	79	137	8e-32	stress-70 protein, mitochondrial precursor [Gallus gallus]
	Unigene48195	307	XP_623199	44	63	97.8	9e-20	PREDICTED: similar to Hsc70Cb CG6603-PA, isoform A isoform 1 [Apis mellifera]
	Unigene48310	308	AAN78300	99	100	203	1e-51	heat shock protein 70 A [Heterodera glycines]
	Unigene48352	308	ACM78945	94	99	194	1e-48	heat shock protein 70 [Spodoptera exigua]
	Unigene48683	312	XP_002577841	46	64	86.7	2e-16	heat shock protein 70 [Schistosoma mansoni]
	Unigene48817	313	XP_002577523	37	54	62	6e-09	heat shock protein 70 [Schistosoma mansoni]
	Unigene49291	318	ABF20530	81	88	140	1e-32	HSC70 [Metapenaeus ensis]
	Unigene52082	357	ADI54942	63	83	152	3e-36	heat shock protein 70 [Dracunculus medinensis]
	Unigene52105	357	XP_002193589	41	61	95.9	4e-19	PREDICTED: heat shock 70kDa protein 4 [Taeniopygia guttata]
	Unigene52268	359	P09446	94	100	227	8e-59	HSP7A_CAEEL RecName: Full=Heat shock 70 kDa protein A
	Unigene52620	365	NP_001153520	75	93	193	1e-48	heat shock protein cognate 5 [Apis mellifera]
	Unigene54049	393	ACV32640	52	68	142	3e-33	heat shock protein 70 [Helicoverpa zea]
	Unigene55265	425	XP_001901779	70	83	194	6e-49	Heat shock 70 kDa protein F, mitochondrial precursor [Brugia malayi]
	Unigene55392	428	AAN15207	88	90	251	5e-66	heat shock protein 70-C [Panagrellus redivivus]
	Unigene56105	452	XP_002576691	36	53	74.7	9e-13	heat shock protein 70 [Schistosoma mansoni]
	Unigene56128	452	XP_974442	94	99	291	6e-78	PREDICTED: similar to heat shock protein 70 [Tribolium castaneum]
	Unigene57163	499	XP_001901779	67	84	221	7e-57	Heat shock 70 kDa protein F, mitochondrial precursor [Brugia malayi]
	Unigene57559	521	XP_002577734	60	78	221	1e-56	heat shock protein 70 [Schistosoma mansoni]
	Unigene59114	694	ADI54942	93	96	410	1e-113	heat shock protein 70 [Dracunculus medinensis]
	Unigene59300	732	XP_001900197	91	95	445	1e-124	heat shock 70 kDa protein [Brugia malayi]
	Unigene59378	752	XP_623199	46	67	244	3e-63	PREDICTED: similar to Hsc70Cb CG6603-PA, isoform A isoform 1 [Apis mellifera]
	Unigene59496	789	ABQ12801	80	89	425	1e-118	heat shock protein 70kDa [Diguetia sp. G510]
	Unigene59653	855	ABQ39970	69	83	397	1e-109	heat shock protein 70 [Anatolica polita borealis]
	Unigene59995	1432	XP_001901779	89	96	817	0	Heat shock 70 kDa protein F, mitochondrial precursor [Brugia malayi]
	Unigene6391	1058	AAA28298	85	90	513	1e-157	heat shock protein 70 [Dirofilaria immitis]
	Unigene6586	1194	NP_705893	37	58	259	2e-67	heat shock 70 kDa protein 4 [Rattus norvegicus]
	Unigene6638	209	AAN78300	87	89	73.2	3e-26	heat shock protein 70 A [Heterodera glycines]
	Unigene6994	204	AAF87583	77	78	88.6	6e-17	heat shock 70 protein [Parastrongyloides trichosuri]
	Unigene7046	239	XP_002577841	61	87	45.1	4e-08	heat shock protein 70 [Schistosoma mansoni]
	Unigene7388	221	XP_002581386	71	78	98.2	7e-20	heat shock protein 70 [Schistosoma mansoni]
	Unigene7976	436	AAN78300	69	83	194	7e-49	heat shock protein 70 A [Heterodera glycines]
HSP90	Unigene11356	584	ADD10372	69	77	107	2e-22	heat shock protein 90 [Meloidogyne incognita]
	Unigene1702	230	ACZ13352	85	93	140	1e-32	HSP90 protein [Bursaphelenchus xylophilus]
	Unigene17399	575	NP_999808	64	81	250	2e-65	heat shock protein gp96 [Strongylocentrotus purpuratus]
	Unigene17578	412	ACZ13352	91	94	250	9e-66	HSP90 protein [Bursaphelenchus xylophilus]
	Unigene20269	597	AAD44520	31	47	53.5	4e-06	heat shock protein 90 [Brugia malayi]
	Unigene21713	517	ACZ13352	87	90	291	5e-78	HSP90 protein [Bursaphelenchus xylophilus]
	Unigene29439	212	ADK55517	88	97	128	5e-29	heat shock protein 90 cognate [Spodoptera litura]
	Unigene31485	218	ACO55135	84	91	122	5e-27	heat shock protein 90 [Toxocara cati]
	Unigene32575	222	XP_001899398	68	81	103	1e-21	Endoplasmin precursor [Brugia malayi]
	Unigene38961	247	ACO55134	90	95	151	7e-36	heat shock protein 90 [Ascaris suum]
	Unigene39119	248	ADK55517	78	91	139	2e-32	heat shock protein 90 cognate [Spodoptera litura]
	Unigene39165	248	XP_002123630	83	95	144	9e-34	PREDICTED: similar to heat shock protein 90kDa beta, partial [Ciona intestinalis]
	Unigene42795	266	AAH63951	74	89	140	1e-32	Heat shock protein 90, beta (grp94), member 1 [Danio rerio]
	Unigene43317	270	BAI23208	69	87	135	5e-31	heat shock protein 90kDa beta (Grp94), member 1 [Coturnix japonica]
	Unigene46492	292	XP_002199813	51	69	55.1	7e-07	PREDICTED: heat shock protein 90kDa beta (Grp94), member 1 [Taeniopygia guttata]
	Unigene51800	352	ACO55135	97	98	179	2e-44	heat shock protein 90 [Toxocara cati]
	Unigene53051	372	AAO46125	54	75	52	6e-06	heat shock protein 90 [Streblomastix strix]
	Unigene53140	374	ACO55135	82	87	214	9e-55	heat shock protein 90 [Toxocara cati]
	Unigene5555	210	CAA06694	71	84	54.7	1e-09	heat shock protein 90 [Brugia pahangi]
	Unigene56234	457	ACZ13352	94	98	286	1e-76	HSP90 protein [Bursaphelenchus xylophilus]
	Unigene56705	476	ACM24799	94	98	305	3e-82	heat shock protein 90 [Steinernema feltiae]
	Unigene57007	491	ABA54273	92	97	303	2e-81	90 kDa heat shock protein 83 [Sesamia nonagrioides]
	Unigene58188	570	Q29092	58	72	222	6e-57	RecName: Full=Endoplasmin; AltName: Full=Heat shock protein 90 kDa beta member 1
	Unigene59481	786	ACO55135	88	96	423	1e-117	heat shock protein 90 [Toxocara cati]
